# Supplementary material for: Comparative transcriptome and physiological analyses unveil differential responses of Panax ginseng adventitious roots to iron vs. zinc deficiency
Source: Front Plant Sci. 2026 Jan 30;17:1744224. doi: 10.3389/fpls.2026.1744224 (PMC12901382; doi:10.3389/fpls.2026.1744224)
Supplement: Supplementary Table 1 — List of up-regulated and down-regulated DEGs enriched in biological process GO terms. [file Table1.xlsx]

## Sheet: GO-up-BP(CK vs -Fe)
ID	Description	GeneRatio	BgRatio	Rich_factor	pvalue	qvalue	geneID	gene_name	Count	regulated
GO:0006979	response to oxidative stress	33/827	389/24934	2.56	9.35939e-07	0.00110539	Pg_S0213.76/Pg_S0896.12/Pg_S1095.38/Pg_S1095.39/Pg_S1097.38/Pg_S1202.5/Pg_S1397.1/Pg_S1750.12/Pg_S1799.20/Pg_S1852.5/Pg_S2468.20/Pg_S2538.13/Pg_S2677.23/Pg_S2946.30/Pg_S2965.3/Pg_S3027.11/Pg_S3049.7/Pg_S3071.14/Pg_S3411.11/Pg_S3610.15/Pg_S4571.4/Pg_S4686.2/Pg_S4798.1/Pg_S5196.13/Pg_S5463.5/Pg_S5466.9/Pg_S5702.3/Pg_S5778.1/Pg_S5878.1/Pg_S5937.1/Pg_S6098.1/Pg_S6468.2/Pg_S7233.3	Pg_S0213.76;Pg_S0896.12;Pg_S1095.38;Pg_S1095.39;Pg_S1097.38;Pg_S1202.5;Pg_S1397.1;Pg_S1750.12;Pg_S1799.20;Pg_S1852.5;Pg_S2468.20;Pg_S2538.13;Pg_S2677.23;Pg_S2946.30;Pg_S2965.3;Pg_S3027.11;Pg_S3049.7;Pg_S3071.14;Pg_S3411.11;Pg_S3610.15;Pg_S4571.4;Pg_S4686.2;Pg_S4798.1;Pg_S5196.13;Pg_S5463.5;Pg_S5466.9;Pg_S5702.3;Pg_S5778.1;Pg_S5878.1;Pg_S5937.1;Pg_S6098.1;Pg_S6468.2;Pg_S7233.3	33	up&down
GO:0006629	lipid metabolic process	34/827	429/24934	2.39	2.94657e-06	0.00174003	Pg_S0117.15/Pg_S0213.76/Pg_S0254.14/Pg_S0318.53/Pg_S0808.38/Pg_S1135.13/Pg_S1271.15/Pg_S1356.2/Pg_S1718.13/Pg_S1852.5/Pg_S2061.11/Pg_S2061.12/Pg_S2182.13/Pg_S2468.2/Pg_S2520.1/Pg_S2830.1/Pg_S3071.14/Pg_S3150.3/Pg_S3181.1/Pg_S3332.5/Pg_S3972.26/Pg_S3990.3/Pg_S4172.7/Pg_S4573.1/Pg_S4588.6/Pg_S4659.1/Pg_S4722.5/Pg_S5155.10/Pg_S5178.1/Pg_S5424.7/Pg_S5544.6/Pg_S5544.7/Pg_S6010.6/Pg_S6806.4	Pg_S0117.15;Pg_S0213.76;Pg_S0254.14;Pg_S0318.53;Pg_S0808.38;Pg_S1135.13;Pg_S1271.15;Pg_S1356.2;Pg_S1718.13;Pg_S1852.5;Pg_S2061.11;Pg_S2061.12;Pg_S2182.13;Pg_S2468.2;Pg_S2520.1;Pg_S2830.1;Pg_S3071.14;Pg_S3150.3;Pg_S3181.1;Pg_S3332.5;Pg_S3972.26;Pg_S3990.3;Pg_S4172.7;Pg_S4573.1;Pg_S4588.6;Pg_S4659.1;Pg_S4722.5;Pg_S5155.10;Pg_S5178.1;Pg_S5424.7;Pg_S5544.6;Pg_S5544.7;Pg_S6010.6;Pg_S6806.4	34	up&down
GO:0010088	phloem development	6/827	20/24934	9.04	3.40088e-05	0.00858846	Pg_S1442.16/Pg_S2403.10/Pg_S2513.5/Pg_S3073.10/Pg_S4053.8/Pg_S7170.5	Pg_S1442.16;Pg_S2403.10;Pg_S2513.5;Pg_S3073.10;Pg_S4053.8;Pg_S7170.5	6	up
GO:0010045	response to nickel cation	3/827	3/24934	30.15	3.63593e-05	0.00858846	Pg_S2518.2/Pg_S6159.1/Pg_S6453.2	Pg_S2518.2;Pg_S6159.1;Pg_S6453.2	3	down
GO:0071289	cellular response to nickel ion	3/827	3/24934	30.15	3.63593e-05	0.00858846	Pg_S2518.2/Pg_S6159.1/Pg_S6453.2	Pg_S2518.2;Pg_S6159.1;Pg_S6453.2	3	down
GO:1990641	response to iron ion starvation	6/827	22/24934	8.22	6.18538e-05	0.0121754	Pg_S0391.3/Pg_S1799.25/Pg_S2160.20/Pg_S2668.13/Pg_S3610.15/Pg_S5196.13	Pg_S0391.3;Pg_S1799.25;Pg_S2160.20;Pg_S2668.13;Pg_S3610.15;Pg_S5196.13	6	up&down
GO:0042493	response to drug	17/827	178/24934	2.88	9.54654e-05	0.0161071	Pg_S0213.76/Pg_S0760.21/Pg_S0817.13/Pg_S1823.26/Pg_S1852.5/Pg_S2057.20/Pg_S2518.2/Pg_S2965.3/Pg_S3027.11/Pg_S3071.14/Pg_S4686.2/Pg_S5309.13/Pg_S5702.3/Pg_S5878.1/Pg_S6159.1/Pg_S6453.2/Pg_S8215.1	Pg_S0213.76;Pg_S0760.21;Pg_S0817.13;Pg_S1823.26;Pg_S1852.5;Pg_S2057.20;Pg_S2518.2;Pg_S2965.3;Pg_S3027.11;Pg_S3071.14;Pg_S4686.2;Pg_S5309.13;Pg_S5702.3;Pg_S5878.1;Pg_S6159.1;Pg_S6453.2;Pg_S8215.1	17	up&down
GO:1902584	positive regulation of response to water deprivation	5/827	16/24934	9.42	0.000127699	0.0188524	Pg_S0077.44/Pg_S0302.40/Pg_S0466.4/Pg_S1590.12/Pg_S2148.15	Pg_S0077.44;Pg_S0302.40;Pg_S0466.4;Pg_S1590.12;Pg_S2148.15	5	up&down
GO:1901700	response to oxygen-containing compound	39/827	654/24934	1.8	0.000334435	0.0438873	NewGene_16239/Pg_S0213.76/Pg_S0252.34/Pg_S0431.70/Pg_S0477.9/Pg_S0760.21/Pg_S0817.13/Pg_S1104.10/Pg_S1823.26/Pg_S1852.5/Pg_S1939.6/Pg_S2057.20/Pg_S2115.36/Pg_S2354.27/Pg_S2464.21/Pg_S2518.2/Pg_S2835.18/Pg_S2965.3/Pg_S3027.11/Pg_S3071.14/Pg_S3150.3/Pg_S3318.14/Pg_S3610.15/Pg_S3643.12/Pg_S4048.2/Pg_S4179.2/Pg_S4686.2/Pg_S5196.13/Pg_S5309.13/Pg_S5623.6/Pg_S5702.3/Pg_S5778.1/Pg_S5878.1/Pg_S5937.1/Pg_…	--;Pg_S0213.76;Pg_S0252.34;Pg_S0431.70;Pg_S0477.9;Pg_S0760.21;Pg_S0817.13;Pg_S1104.10;Pg_S1823.26;Pg_S1852.5;Pg_S1939.6;Pg_S2057.20;Pg_S2115.36;Pg_S2354.27;Pg_S2464.21;Pg_S2518.2;Pg_S2835.18;Pg_S2965.3;Pg_S3027.11;Pg_S3071.14;Pg_S3150.3;Pg_S3318.14;Pg_S3610.15;Pg_S3643.12;Pg_S4048.2;Pg_S4179.2;Pg_S4686.2;Pg_S5196.13;Pg_S5309.13;Pg_S5623.6;Pg_S5702.3;Pg_S5778.1;Pg_S5878.1;Pg_S5937.1;Pg_S6098.1;Pg_…	39	up&down
GO:0042744	hydrogen peroxide catabolic process	13/827	132/24934	2.97	0.000457196	0.0510121	Pg_S0896.12/Pg_S1095.39/Pg_S1097.38/Pg_S1750.12/Pg_S1799.20/Pg_S2468.20/Pg_S2677.23/Pg_S2946.30/Pg_S3049.7/Pg_S3411.11/Pg_S5463.5/Pg_S6468.2/Pg_S7233.3	Pg_S0896.12;Pg_S1095.39;Pg_S1097.38;Pg_S1750.12;Pg_S1799.20;Pg_S2468.20;Pg_S2677.23;Pg_S2946.30;Pg_S3049.7;Pg_S3411.11;Pg_S5463.5;Pg_S6468.2;Pg_S7233.3	13	up&down
GO:0043455	regulation of secondary metabolic process	5/827	21/24934	7.18	0.000518305	0.0510121	Pg_S0916.16/Pg_S2903.23/Pg_S4377.14/Pg_S4448.3/Pg_S8124.1	Pg_S0916.16;Pg_S2903.23;Pg_S4377.14;Pg_S4448.3;Pg_S8124.1	5	up&down
GO:0044550	secondary metabolite biosynthetic process	5/827	21/24934	7.18	0.000518305	0.0510121	Pg_S0277.6/Pg_S2124.22/Pg_S2468.41/Pg_S4448.3/Pg_S8124.1	Pg_S0277.6;Pg_S2124.22;Pg_S2468.41;Pg_S4448.3;Pg_S8124.1	5	up&down
GO:0006094	gluconeogenesis	4/827	13/24934	9.28	0.000676031	0.0614175	Pg_S0051.3/Pg_S0167.13/Pg_S3346.6/Pg_S7036.4	Pg_S0051.3;Pg_S0167.13;Pg_S3346.6;Pg_S7036.4	4	down
GO:0008643	carbohydrate transport	8/827	62/24934	3.89	0.000982567	0.0720968	Pg_S0693.14/Pg_S0902.16/Pg_S1898.11/Pg_S3260.5/Pg_S3271.14/Pg_S4541.8/Pg_S5198.7/Pg_S5867.2	Pg_S0693.14;Pg_S0902.16;Pg_S1898.11;Pg_S3260.5;Pg_S3271.14;Pg_S4541.8;Pg_S5198.7;Pg_S5867.2	8	up&down
GO:0010035	response to inorganic substance	25/827	381/24934	1.98	0.0010194	0.0720968	Pg_S0213.76/Pg_S0760.21/Pg_S0817.13/Pg_S1104.10/Pg_S1852.5/Pg_S2123.24/Pg_S2124.22/Pg_S2464.21/Pg_S2518.2/Pg_S2835.18/Pg_S2965.3/Pg_S3027.11/Pg_S3071.14/Pg_S3610.15/Pg_S4686.2/Pg_S5196.13/Pg_S5466.9/Pg_S5702.3/Pg_S5778.1/Pg_S5878.1/Pg_S5937.1/Pg_S6098.1/Pg_S6159.1/Pg_S6453.2/Pg_S7897.1	Pg_S0213.76;Pg_S0760.21;Pg_S0817.13;Pg_S1104.10;Pg_S1852.5;Pg_S2123.24;Pg_S2124.22;Pg_S2464.21;Pg_S2518.2;Pg_S2835.18;Pg_S2965.3;Pg_S3027.11;Pg_S3071.14;Pg_S3610.15;Pg_S4686.2;Pg_S5196.13;Pg_S5466.9;Pg_S5702.3;Pg_S5778.1;Pg_S5878.1;Pg_S5937.1;Pg_S6098.1;Pg_S6159.1;Pg_S6453.2;Pg_S7897.1	25	up&down
GO:0016145	S-glycoside catabolic process	2/827	2/24934	30.15	0.0010988	0.0720968	Pg_S0477.9/Pg_S4179.2	Pg_S0477.9;Pg_S4179.2	2	down
GO:0019759	glycosinolate catabolic process	2/827	2/24934	30.15	0.0010988	0.0720968	Pg_S0477.9/Pg_S4179.2	Pg_S0477.9;Pg_S4179.2	2	down
GO:0019762	glucosinolate catabolic process	2/827	2/24934	30.15	0.0010988	0.0720968	Pg_S0477.9/Pg_S4179.2	Pg_S0477.9;Pg_S4179.2	2	down
GO:0019748	secondary metabolic process	8/827	64/24934	3.77	0.0012138	0.0754508	Pg_S0277.6/Pg_S0477.9/Pg_S2124.22/Pg_S2468.41/Pg_S4179.2/Pg_S4448.3/Pg_S7053.1/Pg_S8124.1	Pg_S0277.6;Pg_S0477.9;Pg_S2124.22;Pg_S2468.41;Pg_S4179.2;Pg_S4448.3;Pg_S7053.1;Pg_S8124.1	8	up&down
GO:0046677	response to antibiotic	11/827	113/24934	2.93	0.00134652	0.0795153	Pg_S0213.76/Pg_S1823.26/Pg_S1852.5/Pg_S2057.20/Pg_S2965.3/Pg_S3027.11/Pg_S3071.14/Pg_S4686.2/Pg_S5309.13/Pg_S5878.1/Pg_S8215.1	Pg_S0213.76;Pg_S1823.26;Pg_S1852.5;Pg_S2057.20;Pg_S2965.3;Pg_S3027.11;Pg_S3071.14;Pg_S4686.2;Pg_S5309.13;Pg_S5878.1;Pg_S8215.1	11	up&down
GO:0007142	male meiosis II	4/827	16/24934	7.54	0.00158949	0.083204	Pg_S1066.11/Pg_S1110.7/Pg_S3920.1/Pg_S4204.4	Pg_S1066.11;Pg_S1110.7;Pg_S3920.1;Pg_S4204.4	4	up
GO:0001101	response to acid chemical	28/827	462/24934	1.83	0.00173763	0.083204	NewGene_16239/Pg_S0252.34/Pg_S0431.70/Pg_S0477.9/Pg_S1104.10/Pg_S1823.26/Pg_S1939.6/Pg_S2057.20/Pg_S2115.36/Pg_S2354.27/Pg_S2464.21/Pg_S2835.18/Pg_S3027.11/Pg_S3318.14/Pg_S3610.15/Pg_S3643.12/Pg_S4048.2/Pg_S4179.2/Pg_S5196.13/Pg_S5309.13/Pg_S5623.6/Pg_S5702.3/Pg_S5778.1/Pg_S5878.1/Pg_S5937.1/Pg_S6098.1/Pg_S7897.1/Pg_S8215.1	--;Pg_S0252.34;Pg_S0431.70;Pg_S0477.9;Pg_S1104.10;Pg_S1823.26;Pg_S1939.6;Pg_S2057.20;Pg_S2115.36;Pg_S2354.27;Pg_S2464.21;Pg_S2835.18;Pg_S3027.11;Pg_S3318.14;Pg_S3610.15;Pg_S3643.12;Pg_S4048.2;Pg_S4179.2;Pg_S5196.13;Pg_S5309.13;Pg_S5623.6;Pg_S5702.3;Pg_S5778.1;Pg_S5878.1;Pg_S5937.1;Pg_S6098.1;Pg_S7897.1;Pg_S8215.1	28	up&down
GO:0090693	plant organ senescence	5/827	28/24934	5.38	0.00206603	0.083204	Pg_S0477.9/Pg_S2069.10/Pg_S4179.2/Pg_S5878.1/Pg_S6098.1	Pg_S0477.9;Pg_S2069.10;Pg_S4179.2;Pg_S5878.1;Pg_S6098.1	5	up&down
GO:0009800	cinnamic acid biosynthetic process	4/827	18/24934	6.7	0.0025351	0.083204	Pg_S0428.19/Pg_S0428.47/Pg_S2256.14/Pg_S4658.17	Pg_S0428.19;Pg_S0428.47;Pg_S2256.14;Pg_S4658.17	4	down
GO:0009699	phenylpropanoid biosynthetic process	3/827	9/24934	10.05	0.00262885	0.083204	Pg_S0277.6/Pg_S2124.22/Pg_S2468.41	Pg_S0277.6;Pg_S2124.22;Pg_S2468.41	3	up&down
GO:0010187	negative regulation of seed germination	3/827	9/24934	10.05	0.00262885	0.083204	Pg_S0077.44/Pg_S1590.12/Pg_S2148.15	Pg_S0077.44;Pg_S1590.12;Pg_S2148.15	3	up
GO:0042335	cuticle development	3/827	9/24934	10.05	0.00262885	0.083204	Pg_S0077.44/Pg_S1590.12/Pg_S2148.15	Pg_S0077.44;Pg_S1590.12;Pg_S2148.15	3	up
GO:1900376	regulation of secondary metabolite biosynthetic process	3/827	9/24934	10.05	0.00262885	0.083204	Pg_S2903.23/Pg_S4448.3/Pg_S8124.1	Pg_S2903.23;Pg_S4448.3;Pg_S8124.1	3	up&down
GO:0010200	response to chitin	7/827	57/24934	3.7	0.00269061	0.083204	Pg_S0760.21/Pg_S0817.13/Pg_S2518.2/Pg_S3012.7/Pg_S5702.3/Pg_S6159.1/Pg_S6453.2	Pg_S0760.21;Pg_S0817.13;Pg_S2518.2;Pg_S3012.7;Pg_S5702.3;Pg_S6159.1;Pg_S6453.2	7	down
GO:0010038	response to metal ion	14/827	180/24934	2.34	0.00280449	0.083204	Pg_S0213.76/Pg_S0760.21/Pg_S0817.13/Pg_S1852.5/Pg_S2123.24/Pg_S2124.22/Pg_S2518.2/Pg_S3027.11/Pg_S3071.14/Pg_S3610.15/Pg_S5196.13/Pg_S5466.9/Pg_S6159.1/Pg_S6453.2	Pg_S0213.76;Pg_S0760.21;Pg_S0817.13;Pg_S1852.5;Pg_S2123.24;Pg_S2124.22;Pg_S2518.2;Pg_S3027.11;Pg_S3071.14;Pg_S3610.15;Pg_S5196.13;Pg_S5466.9;Pg_S6159.1;Pg_S6453.2	14	up&down
GO:0010044	response to aluminum ion	4/827	19/24934	6.35	0.00312768	0.083204	Pg_S0017.14/Pg_S0760.21/Pg_S0817.13/Pg_S1534.7	Pg_S0017.14;Pg_S0760.21;Pg_S0817.13;Pg_S1534.7	4	down
GO:0009403	toxin biosynthetic process	2/827	3/24934	20.1	0.00322368	0.083204	Pg_S4448.3/Pg_S8124.1	Pg_S4448.3;Pg_S8124.1	2	up
GO:0009700	indole phytoalexin biosynthetic process	2/827	3/24934	20.1	0.00322368	0.083204	Pg_S4448.3/Pg_S8124.1	Pg_S4448.3;Pg_S8124.1	2	up
GO:0010120	camalexin biosynthetic process	2/827	3/24934	20.1	0.00322368	0.083204	Pg_S4448.3/Pg_S8124.1	Pg_S4448.3;Pg_S8124.1	2	up
GO:0046217	indole phytoalexin metabolic process	2/827	3/24934	20.1	0.00322368	0.083204	Pg_S4448.3/Pg_S8124.1	Pg_S4448.3;Pg_S8124.1	2	up
GO:0052314	phytoalexin metabolic process	2/827	3/24934	20.1	0.00322368	0.083204	Pg_S4448.3/Pg_S8124.1	Pg_S4448.3;Pg_S8124.1	2	up
GO:0052315	phytoalexin biosynthetic process	2/827	3/24934	20.1	0.00322368	0.083204	Pg_S4448.3/Pg_S8124.1	Pg_S4448.3;Pg_S8124.1	2	up
GO:0052317	camalexin metabolic process	2/827	3/24934	20.1	0.00322368	0.083204	Pg_S4448.3/Pg_S8124.1	Pg_S4448.3;Pg_S8124.1	2	up
GO:0052318	regulation of phytoalexin metabolic process	2/827	3/24934	20.1	0.00322368	0.083204	Pg_S4448.3/Pg_S8124.1	Pg_S4448.3;Pg_S8124.1	2	up
GO:0052319	regulation of phytoalexin biosynthetic process	2/827	3/24934	20.1	0.00322368	0.083204	Pg_S4448.3/Pg_S8124.1	Pg_S4448.3;Pg_S8124.1	2	up
GO:0052320	positive regulation of phytoalexin metabolic process	2/827	3/24934	20.1	0.00322368	0.083204	Pg_S4448.3/Pg_S8124.1	Pg_S4448.3;Pg_S8124.1	2	up
GO:0052322	positive regulation of phytoalexin biosynthetic process	2/827	3/24934	20.1	0.00322368	0.083204	Pg_S4448.3/Pg_S8124.1	Pg_S4448.3;Pg_S8124.1	2	up
GO:1900378	positive regulation of secondary metabolite biosynthetic process	2/827	3/24934	20.1	0.00322368	0.083204	Pg_S4448.3/Pg_S8124.1	Pg_S4448.3;Pg_S8124.1	2	up
GO:1901182	regulation of camalexin biosynthetic process	2/827	3/24934	20.1	0.00322368	0.083204	Pg_S4448.3/Pg_S8124.1	Pg_S4448.3;Pg_S8124.1	2	up
GO:1901183	positive regulation of camalexin biosynthetic process	2/827	3/24934	20.1	0.00322368	0.083204	Pg_S4448.3/Pg_S8124.1	Pg_S4448.3;Pg_S8124.1	2	up
GO:0009719	response to endogenous stimulus	34/827	622/24934	1.65	0.00326633	0.083204	NewGene_16239/Pg_S0252.34/Pg_S0431.70/Pg_S0477.9/Pg_S0485.3/Pg_S1032.3/Pg_S1459.16/Pg_S1823.26/Pg_S1939.6/Pg_S2057.20/Pg_S2115.36/Pg_S2354.27/Pg_S2464.21/Pg_S2835.18/Pg_S3027.11/Pg_S3150.3/Pg_S3318.14/Pg_S3610.15/Pg_S3643.12/Pg_S4048.2/Pg_S4179.2/Pg_S4427.18/Pg_S4448.3/Pg_S5196.13/Pg_S5309.13/Pg_S5623.6/Pg_S5694.2/Pg_S5702.3/Pg_S5778.1/Pg_S6098.1/Pg_S6655.2/Pg_S7475.2/Pg_S8124.1/Pg_S8215.1	--;Pg_S0252.34;Pg_S0431.70;Pg_S0477.9;Pg_S0485.3;Pg_S1032.3;Pg_S1459.16;Pg_S1823.26;Pg_S1939.6;Pg_S2057.20;Pg_S2115.36;Pg_S2354.27;Pg_S2464.21;Pg_S2835.18;Pg_S3027.11;Pg_S3150.3;Pg_S3318.14;Pg_S3610.15;Pg_S3643.12;Pg_S4048.2;Pg_S4179.2;Pg_S4427.18;Pg_S4448.3;Pg_S5196.13;Pg_S5309.13;Pg_S5623.6;Pg_S5694.2;Pg_S5702.3;Pg_S5778.1;Pg_S6098.1;Pg_S6655.2;Pg_S7475.2;Pg_S8124.1;Pg_S8215.1	34	up&down
GO:0009725	response to hormone	34/827	623/24934	1.65	0.00334883	0.083204	NewGene_16239/Pg_S0252.34/Pg_S0431.70/Pg_S0477.9/Pg_S0485.3/Pg_S1032.3/Pg_S1459.16/Pg_S1823.26/Pg_S1939.6/Pg_S2057.20/Pg_S2115.36/Pg_S2354.27/Pg_S2464.21/Pg_S2835.18/Pg_S3027.11/Pg_S3150.3/Pg_S3318.14/Pg_S3610.15/Pg_S3643.12/Pg_S4048.2/Pg_S4179.2/Pg_S4427.18/Pg_S4448.3/Pg_S5196.13/Pg_S5309.13/Pg_S5623.6/Pg_S5694.2/Pg_S5702.3/Pg_S5778.1/Pg_S6098.1/Pg_S6655.2/Pg_S7475.2/Pg_S8124.1/Pg_S8215.1	--;Pg_S0252.34;Pg_S0431.70;Pg_S0477.9;Pg_S0485.3;Pg_S1032.3;Pg_S1459.16;Pg_S1823.26;Pg_S1939.6;Pg_S2057.20;Pg_S2115.36;Pg_S2354.27;Pg_S2464.21;Pg_S2835.18;Pg_S3027.11;Pg_S3150.3;Pg_S3318.14;Pg_S3610.15;Pg_S3643.12;Pg_S4048.2;Pg_S4179.2;Pg_S4427.18;Pg_S4448.3;Pg_S5196.13;Pg_S5309.13;Pg_S5623.6;Pg_S5694.2;Pg_S5702.3;Pg_S5778.1;Pg_S6098.1;Pg_S6655.2;Pg_S7475.2;Pg_S8124.1;Pg_S8215.1	34	up&down
GO:0050896	response to stimulus	81/827	1809/24934	1.35	0.00359677	0.083204	NewGene_10993/NewGene_16239/Pg_S0148.28/Pg_S0213.76/Pg_S0247.28/Pg_S0252.34/Pg_S0266.10/Pg_S0391.3/Pg_S0431.70/Pg_S0477.9/Pg_S0485.3/Pg_S0544.30/Pg_S0581.12/Pg_S0760.21/Pg_S0817.13/Pg_S1032.3/Pg_S1104.10/Pg_S1429.10/Pg_S1443.12/Pg_S1459.16/Pg_S1464.8/Pg_S1564.5/Pg_S1581.6/Pg_S1823.26/Pg_S1852.5/Pg_S1858.3/Pg_S1939.6/Pg_S2057.20/Pg_S2115.36/Pg_S2123.24/Pg_S2124.22/Pg_S2354.27/Pg_S2416.7/Pg_S2464.2…	--;--;Pg_S0148.28;Pg_S0213.76;Pg_S0247.28;Pg_S0252.34;Pg_S0266.10;Pg_S0391.3;Pg_S0431.70;Pg_S0477.9;Pg_S0485.3;Pg_S0544.30;Pg_S0581.12;Pg_S0760.21;Pg_S0817.13;Pg_S1032.3;Pg_S1104.10;Pg_S1429.10;Pg_S1443.12;Pg_S1459.16;Pg_S1464.8;Pg_S1564.5;Pg_S1581.6;Pg_S1823.26;Pg_S1852.5;Pg_S1858.3;Pg_S1939.6;Pg_S2057.20;Pg_S2115.36;Pg_S2123.24;Pg_S2124.22;Pg_S2354.27;Pg_S2416.7;Pg_S2464.21;Pg_S2518.2;Pg_S2538.…	81	up&down
GO:0009698	phenylpropanoid metabolic process	3/827	10/24934	9.04	0.00366335	0.083204	Pg_S0277.6/Pg_S2124.22/Pg_S2468.41	Pg_S0277.6;Pg_S2124.22;Pg_S2468.41	3	up&down
GO:0033500	carbohydrate homeostasis	3/827	10/24934	9.04	0.00366335	0.083204	Pg_S1352.19/Pg_S2538.22/Pg_S3024.17	Pg_S1352.19;Pg_S2538.22;Pg_S3024.17	3	up
GO:0042430	indole-containing compound metabolic process	3/827	10/24934	9.04	0.00366335	0.083204	Pg_S4448.3/Pg_S6295.2/Pg_S8124.1	Pg_S4448.3;Pg_S6295.2;Pg_S8124.1	3	up
GO:0042435	indole-containing compound biosynthetic process	3/827	10/24934	9.04	0.00366335	0.083204	Pg_S4448.3/Pg_S6295.2/Pg_S8124.1	Pg_S4448.3;Pg_S6295.2;Pg_S8124.1	3	up
GO:2000280	regulation of root development	5/827	32/24934	4.71	0.00379555	0.08458	Pg_S1939.6/Pg_S2518.2/Pg_S6098.1/Pg_S6159.1/Pg_S6453.2	Pg_S1939.6;Pg_S2518.2;Pg_S6098.1;Pg_S6159.1;Pg_S6453.2	5	down
GO:0005975	carbohydrate metabolic process	45/827	902/24934	1.5	0.00449037	0.0982105	NewGene_16394/NewGene_17087/NewGene_17262/Pg_S0101.6/Pg_S0193.2/Pg_S0277.6/Pg_S0634.25/Pg_S0674.7/Pg_S0784.5/Pg_S0840.7/Pg_S0891.7/Pg_S0895.25/Pg_S1296.3/Pg_S1330.18/Pg_S1758.10/Pg_S1903.1/Pg_S1935.4/Pg_S1973.14/Pg_S1979.12/Pg_S2003.17/Pg_S2120.9/Pg_S2145.22/Pg_S2206.26/Pg_S2241.10/Pg_S2306.11/Pg_S2375.8/Pg_S2468.41/Pg_S3027.11/Pg_S3328.6/Pg_S3332.3/Pg_S3332.4/Pg_S3332.5/Pg_S3862.20/Pg_S4110.10/P…	--;--;--;Pg_S0101.6;Pg_S0193.2;Pg_S0277.6;Pg_S0634.25;Pg_S0674.7;Pg_S0784.5;Pg_S0840.7;Pg_S0891.7;Pg_S0895.25;Pg_S1296.3;Pg_S1330.18;Pg_S1758.10;Pg_S1903.1;Pg_S1935.4;Pg_S1973.14;Pg_S1979.12;Pg_S2003.17;Pg_S2120.9;Pg_S2145.22;Pg_S2206.26;Pg_S2241.10;Pg_S2306.11;Pg_S2375.8;Pg_S2468.41;Pg_S3027.11;Pg_S3328.6;Pg_S3332.3;Pg_S3332.4;Pg_S3332.5;Pg_S3862.20;Pg_S4110.10;Pg_S4390.7;Pg_S4601.14;Pg_S4659.1;…	45	up&down
GO:0010675	regulation of cellular carbohydrate metabolic process	4/827	21/24934	5.74	0.00458219	0.0983966	Pg_S0770.1/Pg_S1391.2/Pg_S2903.23/Pg_S3318.14	Pg_S0770.1;Pg_S1391.2;Pg_S2903.23;Pg_S3318.14	4	up&down
GO:0009269	response to desiccation	3/827	11/24934	8.22	0.00491372	0.103631	Pg_S1205.22/Pg_S4516.15/Pg_S6528.4	Pg_S1205.22;Pg_S4516.15;Pg_S6528.4	3	down
GO:0010033	response to organic substance	40/827	787/24934	1.53	0.00527204	0.109238	NewGene_16239/Pg_S0252.34/Pg_S0431.70/Pg_S0477.9/Pg_S0485.3/Pg_S0760.21/Pg_S0817.13/Pg_S1032.3/Pg_S1459.16/Pg_S1823.26/Pg_S1939.6/Pg_S2057.20/Pg_S2115.36/Pg_S2354.27/Pg_S2464.21/Pg_S2518.2/Pg_S2835.18/Pg_S3027.11/Pg_S3150.3/Pg_S3318.14/Pg_S3610.15/Pg_S3643.12/Pg_S4048.2/Pg_S4179.2/Pg_S4427.18/Pg_S4448.3/Pg_S5196.13/Pg_S5309.13/Pg_S5623.6/Pg_S5694.2/Pg_S5702.3/Pg_S5778.1/Pg_S5878.1/Pg_S6098.1/Pg_S…	--;Pg_S0252.34;Pg_S0431.70;Pg_S0477.9;Pg_S0485.3;Pg_S0760.21;Pg_S0817.13;Pg_S1032.3;Pg_S1459.16;Pg_S1823.26;Pg_S1939.6;Pg_S2057.20;Pg_S2115.36;Pg_S2354.27;Pg_S2464.21;Pg_S2518.2;Pg_S2835.18;Pg_S3027.11;Pg_S3150.3;Pg_S3318.14;Pg_S3610.15;Pg_S3643.12;Pg_S4048.2;Pg_S4179.2;Pg_S4427.18;Pg_S4448.3;Pg_S5196.13;Pg_S5309.13;Pg_S5623.6;Pg_S5694.2;Pg_S5702.3;Pg_S5778.1;Pg_S5878.1;Pg_S6098.1;Pg_S6159.1;Pg_S…	40	up&down
GO:0030001	metal ion transport	13/827	176/24934	2.23	0.00600587	0.120116	NewGene_16207/NewGene_16867/Pg_S0509.7/Pg_S0640.14/Pg_S0664.21/Pg_S0905.2/Pg_S1357.3/Pg_S2538.22/Pg_S3923.7/Pg_S4369.18/Pg_S5653.4/Pg_S5951.2/Pg_S6098.3	--;--;Pg_S0509.7;Pg_S0640.14;Pg_S0664.21;Pg_S0905.2;Pg_S1357.3;Pg_S2538.22;Pg_S3923.7;Pg_S4369.18;Pg_S5653.4;Pg_S5951.2;Pg_S6098.3	13	up&down
GO:0030418	nicotianamine biosynthetic process	2/827	4/24934	15.07	0.00630554	0.120116	Pg_S1908.9/Pg_S2988.6	Pg_S1908.9;Pg_S2988.6	2	down
GO:0050898	nitrile metabolic process	2/827	4/24934	15.07	0.00630554	0.120116	Pg_S0477.9/Pg_S4179.2	Pg_S0477.9;Pg_S4179.2	2	down
GO:0080028	nitrile biosynthetic process	2/827	4/24934	15.07	0.00630554	0.120116	Pg_S0477.9/Pg_S4179.2	Pg_S0477.9;Pg_S4179.2	2	down
GO:1900067	regulation of cellular response to alkaline pH	2/827	4/24934	15.07	0.00630554	0.120116	Pg_S0252.34/Pg_S3643.12	Pg_S0252.34;Pg_S3643.12	2	down
GO:0006559	L-phenylalanine catabolic process	4/827	24/24934	5.02	0.00752042	0.139544	Pg_S0428.19/Pg_S0428.47/Pg_S2256.14/Pg_S4658.17	Pg_S0428.19;Pg_S0428.47;Pg_S2256.14;Pg_S4658.17	4	down
GO:0042221	response to chemical	51/827	1081/24934	1.42	0.00756175	0.139544	NewGene_16239/Pg_S0213.76/Pg_S0252.34/Pg_S0431.70/Pg_S0477.9/Pg_S0485.3/Pg_S0760.21/Pg_S0817.13/Pg_S1032.3/Pg_S1104.10/Pg_S1459.16/Pg_S1823.26/Pg_S1852.5/Pg_S1939.6/Pg_S2057.20/Pg_S2115.36/Pg_S2123.24/Pg_S2124.22/Pg_S2354.27/Pg_S2464.21/Pg_S2518.2/Pg_S2835.18/Pg_S2965.3/Pg_S3027.11/Pg_S3071.14/Pg_S3150.3/Pg_S3318.14/Pg_S3610.15/Pg_S3643.12/Pg_S4048.2/Pg_S4179.2/Pg_S4427.18/Pg_S4448.3/Pg_S4686.2/P…	--;Pg_S0213.76;Pg_S0252.34;Pg_S0431.70;Pg_S0477.9;Pg_S0485.3;Pg_S0760.21;Pg_S0817.13;Pg_S1032.3;Pg_S1104.10;Pg_S1459.16;Pg_S1823.26;Pg_S1852.5;Pg_S1939.6;Pg_S2057.20;Pg_S2115.36;Pg_S2123.24;Pg_S2124.22;Pg_S2354.27;Pg_S2464.21;Pg_S2518.2;Pg_S2835.18;Pg_S2965.3;Pg_S3027.11;Pg_S3071.14;Pg_S3150.3;Pg_S3318.14;Pg_S3610.15;Pg_S3643.12;Pg_S4048.2;Pg_S4179.2;Pg_S4427.18;Pg_S4448.3;Pg_S4686.2;Pg_S5196.13;…	51	up&down
GO:0007568	aging	5/827	38/24934	3.97	0.00803797	0.142891	Pg_S0477.9/Pg_S2069.10/Pg_S4179.2/Pg_S5878.1/Pg_S6098.1	Pg_S0477.9;Pg_S2069.10;Pg_S4179.2;Pg_S5878.1;Pg_S6098.1	5	up&down
GO:0010043	response to zinc ion	3/827	13/24934	6.96	0.00810605	0.142891	Pg_S0213.76/Pg_S1852.5/Pg_S3071.14	Pg_S0213.76;Pg_S1852.5;Pg_S3071.14	3	down
GO:0072350	tricarboxylic acid metabolic process	3/827	13/24934	6.96	0.00810605	0.142891	Pg_S0391.3/Pg_S3610.15/Pg_S5196.13	Pg_S0391.3;Pg_S3610.15;Pg_S5196.13	3	up&down
GO:0009416	response to light stimulus	18/827	295/24934	1.84	0.0100139	0.168607	NewGene_16239/Pg_S0077.44/Pg_S1459.16/Pg_S1464.8/Pg_S1590.12/Pg_S2148.15/Pg_S2464.21/Pg_S2965.3/Pg_S3163.7/Pg_S3316.5/Pg_S4448.3/Pg_S4686.2/Pg_S5702.3/Pg_S6354.6/Pg_S6655.2/Pg_S7475.2/Pg_S8124.1/Pg_S8409.2	--;Pg_S0077.44;Pg_S1459.16;Pg_S1464.8;Pg_S1590.12;Pg_S2148.15;Pg_S2464.21;Pg_S2965.3;Pg_S3163.7;Pg_S3316.5;Pg_S4448.3;Pg_S4686.2;Pg_S5702.3;Pg_S6354.6;Pg_S6655.2;Pg_S7475.2;Pg_S8124.1;Pg_S8409.2	18	up&down
GO:0048193	Golgi vesicle transport	8/827	90/24934	2.68	0.0100553	0.168607	NewGene_2248/NewGene_2654/Pg_S0736.2/Pg_S1793.4/Pg_S2123.24/Pg_S3610.15/Pg_S6052.4/Pg_S7822.2	--;--;Pg_S0736.2;Pg_S1793.4;Pg_S2123.24;Pg_S3610.15;Pg_S6052.4;Pg_S7822.2	8	up&down
GO:0035435	phosphate ion transmembrane transport	2/827	5/24934	12.06	0.0102787	0.168607	Pg_S4798.4/Pg_S6389.5	Pg_S4798.4;Pg_S6389.5	2	down
GO:0044273	sulfur compound catabolic process	2/827	5/24934	12.06	0.0102787	0.168607	Pg_S0477.9/Pg_S4179.2	Pg_S0477.9;Pg_S4179.2	2	down
GO:0080005	photosystem stoichiometry adjustment	2/827	5/24934	12.06	0.0102787	0.168607	Pg_S0701.31/Pg_S1935.1	Pg_S0701.31;Pg_S1935.1	2	up&down
GO:0048878	chemical homeostasis	8/827	91/24934	2.65	0.0107138	0.173337	Pg_S1104.10/Pg_S1352.19/Pg_S2123.24/Pg_S2538.22/Pg_S3024.17/Pg_S3818.8/Pg_S4448.3/Pg_S8124.1	Pg_S1104.10;Pg_S1352.19;Pg_S2123.24;Pg_S2538.22;Pg_S3024.17;Pg_S3818.8;Pg_S4448.3;Pg_S8124.1	8	up
GO:0010150	leaf senescence	5/827	41/24934	3.68	0.0110655	0.176608	Pg_S0477.9/Pg_S2069.10/Pg_S4179.2/Pg_S5878.1/Pg_S6098.1	Pg_S0477.9;Pg_S2069.10;Pg_S4179.2;Pg_S5878.1;Pg_S6098.1	5	up&down
GO:0009733	response to auxin	16/827	255/24934	1.89	0.0114561	0.178484	NewGene_13681/NewGene_16239/Pg_S0485.3/Pg_S0564.9/Pg_S0654.7/Pg_S0857.53/Pg_S1032.3/Pg_S1346.10/Pg_S1459.16/Pg_S1678.52/Pg_S2251.4/Pg_S3027.11/Pg_S4448.3/Pg_S5794.1/Pg_S7475.2/Pg_S8124.1	--;--;Pg_S0485.3;Pg_S0564.9;Pg_S0654.7;Pg_S0857.53;Pg_S1032.3;Pg_S1346.10;Pg_S1459.16;Pg_S1678.52;Pg_S2251.4;Pg_S3027.11;Pg_S4448.3;Pg_S5794.1;Pg_S7475.2;Pg_S8124.1	16	up&down
GO:0008295	spermidine biosynthetic process	4/827	27/24934	4.47	0.0114853	0.178484	Pg_S0992.17/Pg_S1290.8/Pg_S1637.20/Pg_S1703.38	Pg_S0992.17;Pg_S1290.8;Pg_S1637.20;Pg_S1703.38	4	up&down
GO:1901657	glycosyl compound metabolic process	5/827	42/24934	3.59	0.0122264	0.185876	Pg_S0277.6/Pg_S0477.9/Pg_S2468.41/Pg_S4179.2/Pg_S7053.1	Pg_S0277.6;Pg_S0477.9;Pg_S2468.41;Pg_S4179.2;Pg_S7053.1	5	up&down
GO:0009934	regulation of meristem structural organization	3/827	15/24934	6.03	0.0122758	0.185876	Pg_S0077.44/Pg_S1590.12/Pg_S2148.15	Pg_S0077.44;Pg_S1590.12;Pg_S2148.15	3	up
GO:0009753	response to jasmonic acid	8/827	94/24934	2.57	0.0128808	0.190356	Pg_S0252.34/Pg_S0431.70/Pg_S0477.9/Pg_S1939.6/Pg_S2115.36/Pg_S3643.12/Pg_S4179.2/Pg_S5623.6	Pg_S0252.34;Pg_S0431.70;Pg_S0477.9;Pg_S1939.6;Pg_S2115.36;Pg_S3643.12;Pg_S4179.2;Pg_S5623.6	8	up&down
GO:0009611	response to wounding	9/827	113/24934	2.4	0.0129734	0.190356	Pg_S0252.34/Pg_S0702.7/Pg_S3027.11/Pg_S3643.12/Pg_S4573.1/Pg_S5623.6/Pg_S5702.3/Pg_S6098.1/Pg_S8401.1	Pg_S0252.34;Pg_S0702.7;Pg_S3027.11;Pg_S3643.12;Pg_S4573.1;Pg_S5623.6;Pg_S5702.3;Pg_S6098.1;Pg_S8401.1	9	up&down
GO:0071248	cellular response to metal ion	4/827	28/24934	4.31	0.0130552	0.190356	Pg_S2123.24/Pg_S2518.2/Pg_S6159.1/Pg_S6453.2	Pg_S2123.24;Pg_S2518.2;Pg_S6159.1;Pg_S6453.2	4	up&down
GO:0009414	response to water deprivation	12/827	176/24934	2.06	0.0146786	0.197902	Pg_S0077.44/Pg_S1104.10/Pg_S1590.12/Pg_S2148.15/Pg_S2464.21/Pg_S2835.18/Pg_S3027.11/Pg_S5702.3/Pg_S5778.1/Pg_S5937.1/Pg_S6098.1/Pg_S7897.1	Pg_S0077.44;Pg_S1104.10;Pg_S1590.12;Pg_S2148.15;Pg_S2464.21;Pg_S2835.18;Pg_S3027.11;Pg_S5702.3;Pg_S5778.1;Pg_S5937.1;Pg_S6098.1;Pg_S7897.1	12	up&down
GO:0034293	sexual sporulation	3/827	16/24934	5.65	0.0147418	0.197902	Pg_S0472.30/Pg_S6052.4/Pg_S7089.8	Pg_S0472.30;Pg_S6052.4;Pg_S7089.8	3	up&down
GO:0006308	DNA catabolic process	2/827	6/24934	10.05	0.0150808	0.197902	Pg_S0241.8/Pg_S2069.10	Pg_S0241.8;Pg_S2069.10	2	down
GO:0006562	proline catabolic process	2/827	6/24934	10.05	0.0150808	0.197902	Pg_S1740.26/Pg_S3866.10	Pg_S1740.26;Pg_S3866.10	2	up
GO:0010232	vascular transport	2/827	6/24934	10.05	0.0150808	0.197902	Pg_S1352.19/Pg_S3024.17	Pg_S1352.19;Pg_S3024.17	2	up
GO:0010233	phloem transport	2/827	6/24934	10.05	0.0150808	0.197902	Pg_S1352.19/Pg_S3024.17	Pg_S1352.19;Pg_S3024.17	2	up
GO:0046739	transport of virus in multicellular host	2/827	6/24934	10.05	0.0150808	0.197902	NewGene_9659/Pg_S5440.13	--;Pg_S5440.13	2	down
GO:0080027	response to herbivore	2/827	6/24934	10.05	0.0150808	0.197902	Pg_S0477.9/Pg_S4179.2	Pg_S0477.9;Pg_S4179.2	2	down
GO:1901658	glycosyl compound catabolic process	2/827	6/24934	10.05	0.0150808	0.197902	Pg_S0477.9/Pg_S4179.2	Pg_S0477.9;Pg_S4179.2	2	down
GO:0009415	response to water	11/827	159/24934	2.09	0.0172113	0.219926	Pg_S1104.10/Pg_S1715.16/Pg_S2464.21/Pg_S2835.18/Pg_S3027.11/Pg_S5069.1/Pg_S5702.3/Pg_S5778.1/Pg_S5937.1/Pg_S6098.1/Pg_S7897.1	Pg_S1104.10;Pg_S1715.16;Pg_S2464.21;Pg_S2835.18;Pg_S3027.11;Pg_S5069.1;Pg_S5702.3;Pg_S5778.1;Pg_S5937.1;Pg_S6098.1;Pg_S7897.1	11	up&down
GO:0043934	sporulation	3/827	17/24934	5.32	0.017467	0.219926	Pg_S0472.30/Pg_S6052.4/Pg_S7089.8	Pg_S0472.30;Pg_S6052.4;Pg_S7089.8	3	up&down
GO:2000762	regulation of phenylpropanoid metabolic process	3/827	17/24934	5.32	0.017467	0.219926	Pg_S0916.16/Pg_S2805.25/Pg_S4377.14	Pg_S0916.16;Pg_S2805.25;Pg_S4377.14	3	up&down
GO:0009867	jasmonic acid mediated signaling pathway	5/827	46/24934	3.28	0.0176901	0.219926	Pg_S0252.34/Pg_S0431.70/Pg_S2115.36/Pg_S3643.12/Pg_S5623.6	Pg_S0252.34;Pg_S0431.70;Pg_S2115.36;Pg_S3643.12;Pg_S5623.6	5	up&down
GO:0071395	cellular response to jasmonic acid stimulus	5/827	46/24934	3.28	0.0176901	0.219926	Pg_S0252.34/Pg_S0431.70/Pg_S2115.36/Pg_S3643.12/Pg_S5623.6	Pg_S0252.34;Pg_S0431.70;Pg_S2115.36;Pg_S3643.12;Pg_S5623.6	5	up&down
GO:0051321	meiotic cell cycle	7/827	81/24934	2.61	0.0179591	0.220944	Pg_S0266.81/Pg_S0472.30/Pg_S0978.13/Pg_S1804.5/Pg_S3049.34/Pg_S6052.4/Pg_S7089.8	Pg_S0266.81;Pg_S0472.30;Pg_S0978.13;Pg_S1804.5;Pg_S3049.34;Pg_S6052.4;Pg_S7089.8	7	up&down
GO:0005985	sucrose metabolic process	5/827	47/24934	3.21	0.0192716	0.234647	Pg_S0124.20/Pg_S1347.13/Pg_S3830.6/Pg_S4934.8/Pg_S5964.5	Pg_S0124.20;Pg_S1347.13;Pg_S3830.6;Pg_S4934.8;Pg_S5964.5	5	up&down
GO:0006950	response to stress	46/827	1014/24934	1.37	0.0202785	0.23557	NewGene_10993/Pg_S0148.28/Pg_S0213.76/Pg_S0252.34/Pg_S0266.10/Pg_S0391.3/Pg_S0477.9/Pg_S0544.30/Pg_S1104.10/Pg_S1464.8/Pg_S1581.6/Pg_S1823.26/Pg_S1852.5/Pg_S2115.36/Pg_S2464.21/Pg_S2538.22/Pg_S2835.18/Pg_S2903.23/Pg_S2965.3/Pg_S3027.11/Pg_S3071.14/Pg_S3142.2/Pg_S3318.14/Pg_S3328.6/Pg_S3610.15/Pg_S3643.12/Pg_S3818.8/Pg_S3915.2/Pg_S4179.2/Pg_S4573.1/Pg_S4686.2/Pg_S5155.10/Pg_S5196.13/Pg_S5309.13/Pg…	--;Pg_S0148.28;Pg_S0213.76;Pg_S0252.34;Pg_S0266.10;Pg_S0391.3;Pg_S0477.9;Pg_S0544.30;Pg_S1104.10;Pg_S1464.8;Pg_S1581.6;Pg_S1823.26;Pg_S1852.5;Pg_S2115.36;Pg_S2464.21;Pg_S2538.22;Pg_S2835.18;Pg_S2903.23;Pg_S2965.3;Pg_S3027.11;Pg_S3071.14;Pg_S3142.2;Pg_S3318.14;Pg_S3328.6;Pg_S3610.15;Pg_S3643.12;Pg_S3818.8;Pg_S3915.2;Pg_S4179.2;Pg_S4573.1;Pg_S4686.2;Pg_S5155.10;Pg_S5196.13;Pg_S5309.13;Pg_S5466.9;Pg…	46	up&down
GO:0015698	inorganic anion transport	3/827	18/24934	5.02	0.0204534	0.23557	Pg_S1104.10/Pg_S3818.8/Pg_S4265.4	Pg_S1104.10;Pg_S3818.8;Pg_S4265.4	3	up&down
GO:0006527	arginine catabolic process	2/827	7/24934	8.61	0.0206526	0.23557	Pg_S0992.17/Pg_S1637.20	Pg_S0992.17;Pg_S1637.20	2	up
GO:0009263	deoxyribonucleotide biosynthetic process	2/827	7/24934	8.61	0.0206526	0.23557	Pg_S0746.4/Pg_S3518.2	Pg_S0746.4;Pg_S3518.2	2	up&down
GO:0080036	regulation of cytokinin-activated signaling pathway	2/827	7/24934	8.61	0.0206526	0.23557	Pg_S0916.16/Pg_S4377.14	Pg_S0916.16;Pg_S4377.14	2	up
GO:0080037	negative regulation of cytokinin-activated signaling pathway	2/827	7/24934	8.61	0.0206526	0.23557	Pg_S0916.16/Pg_S4377.14	Pg_S0916.16;Pg_S4377.14	2	up
GO:0009630	gravitropism	5/827	48/24934	3.14	0.0209431	0.23557	Pg_S0247.28/Pg_S1429.10/Pg_S1858.3/Pg_S2416.7/Pg_S8010.1	Pg_S0247.28;Pg_S1429.10;Pg_S1858.3;Pg_S2416.7;Pg_S8010.1	5	up
GO:0009751	response to salicylic acid	5/827	48/24934	3.14	0.0209431	0.23557	Pg_S0879.4/Pg_S1823.26/Pg_S2057.20/Pg_S5309.13/Pg_S8215.1	Pg_S0879.4;Pg_S1823.26;Pg_S2057.20;Pg_S5309.13;Pg_S8215.1	5	up&down
GO:0009628	response to abiotic stimulus	38/827	812/24934	1.41	0.0215936	0.240596	NewGene_10993/NewGene_16239/Pg_S0148.28/Pg_S0247.28/Pg_S0391.3/Pg_S0544.30/Pg_S0760.21/Pg_S0817.13/Pg_S1104.10/Pg_S1429.10/Pg_S1459.16/Pg_S1464.8/Pg_S1858.3/Pg_S2416.7/Pg_S2464.21/Pg_S2538.22/Pg_S2835.18/Pg_S2965.3/Pg_S3027.11/Pg_S3142.2/Pg_S3316.5/Pg_S3318.14/Pg_S3610.15/Pg_S3915.2/Pg_S4448.3/Pg_S4686.2/Pg_S5196.13/Pg_S5702.3/Pg_S5778.1/Pg_S5937.1/Pg_S6098.1/Pg_S6354.6/Pg_S6655.2/Pg_S7475.2/Pg_S…	--;--;Pg_S0148.28;Pg_S0247.28;Pg_S0391.3;Pg_S0544.30;Pg_S0760.21;Pg_S0817.13;Pg_S1104.10;Pg_S1429.10;Pg_S1459.16;Pg_S1464.8;Pg_S1858.3;Pg_S2416.7;Pg_S2464.21;Pg_S2538.22;Pg_S2835.18;Pg_S2965.3;Pg_S3027.11;Pg_S3142.2;Pg_S3316.5;Pg_S3318.14;Pg_S3610.15;Pg_S3915.2;Pg_S4448.3;Pg_S4686.2;Pg_S5196.13;Pg_S5702.3;Pg_S5778.1;Pg_S5937.1;Pg_S6098.1;Pg_S6354.6;Pg_S6655.2;Pg_S7475.2;Pg_S7897.1;Pg_S8124.1;Pg_S…	38	up&down
GO:0042542	response to hydrogen peroxide	5/827	49/24934	3.08	0.0227063	0.249939	Pg_S0213.76/Pg_S1852.5/Pg_S2965.3/Pg_S3071.14/Pg_S4686.2	Pg_S0213.76;Pg_S1852.5;Pg_S2965.3;Pg_S3071.14;Pg_S4686.2	5	up&down
GO:0006556	S-adenosylmethionine biosynthetic process	3/827	19/24934	4.76	0.0237019	0.249939	Pg_S1241.13/Pg_S3724.4/Pg_S8126.2	Pg_S1241.13;Pg_S3724.4;Pg_S8126.2	3	down
GO:0016999	antibiotic metabolic process	3/827	19/24934	4.76	0.0237019	0.249939	Pg_S0391.3/Pg_S3610.15/Pg_S5196.13	Pg_S0391.3;Pg_S3610.15;Pg_S5196.13	3	up&down
GO:0042762	regulation of sulfur metabolic process	3/827	19/24934	4.76	0.0237019	0.249939	Pg_S2903.23/Pg_S4448.3/Pg_S8124.1	Pg_S2903.23;Pg_S4448.3;Pg_S8124.1	3	up&down
GO:0046621	negative regulation of organ growth	3/827	19/24934	4.76	0.0237019	0.249939	Pg_S0134.16/Pg_S1415.2/Pg_S4873.3	Pg_S0134.16;Pg_S1415.2;Pg_S4873.3	3	up
GO:1900618	regulation of shoot system morphogenesis	3/827	19/24934	4.76	0.0237019	0.249939	Pg_S0077.44/Pg_S1590.12/Pg_S2148.15	Pg_S0077.44;Pg_S1590.12;Pg_S2148.15	3	up
GO:0000302	response to reactive oxygen species	7/827	87/24934	2.43	0.0255156	0.265125	Pg_S0213.76/Pg_S1852.5/Pg_S2965.3/Pg_S3071.14/Pg_S4686.2/Pg_S5878.1/Pg_S6098.1	Pg_S0213.76;Pg_S1852.5;Pg_S2965.3;Pg_S3071.14;Pg_S4686.2;Pg_S5878.1;Pg_S6098.1	7	up&down
GO:0009556	microsporogenesis	2/827	8/24934	7.54	0.0269378	0.265125	Pg_S0472.30/Pg_S7089.8	Pg_S0472.30;Pg_S7089.8	2	up&down
GO:0009808	lignin metabolic process	2/827	8/24934	7.54	0.0269378	0.265125	Pg_S0277.6/Pg_S2468.41	Pg_S0277.6;Pg_S2468.41	2	up
GO:0010322	regulation of isopentenyl diphosphate biosynthetic process, methylerythritol 4-phosphate pathway	2/827	8/24934	7.54	0.0269378	0.265125	Pg_S0770.1/Pg_S1391.2	Pg_S0770.1;Pg_S1391.2	2	up&down
GO:0034389	lipid droplet organization	2/827	8/24934	7.54	0.0269378	0.265125	Pg_S0302.40/Pg_S0466.4	Pg_S0302.40;Pg_S0466.4	2	down
GO:0055062	phosphate ion homeostasis	2/827	8/24934	7.54	0.0269378	0.265125	Pg_S3378.13/Pg_S3818.8	Pg_S3378.13;Pg_S3818.8	2	up
GO:0071071	regulation of phospholipid biosynthetic process	2/827	8/24934	7.54	0.0269378	0.265125	Pg_S0770.1/Pg_S1391.2	Pg_S0770.1;Pg_S1391.2	2	up&down
GO:1902395	regulation of 1-deoxy-D-xylulose-5-phosphate synthase activity	2/827	8/24934	7.54	0.0269378	0.265125	Pg_S0770.1/Pg_S1391.2	Pg_S0770.1;Pg_S1391.2	2	up&down
GO:0045927	positive regulation of growth	6/827	70/24934	2.58	0.0284952	0.274249	Pg_S0302.40/Pg_S0466.4/Pg_S1552.22/Pg_S3027.11/Pg_S4158.3/Pg_S4471.9	Pg_S0302.40;Pg_S0466.4;Pg_S1552.22;Pg_S3027.11;Pg_S4158.3;Pg_S4471.9	6	up&down
GO:1903046	meiotic cell cycle process	6/827	70/24934	2.58	0.0284952	0.274249	Pg_S0266.81/Pg_S0472.30/Pg_S0978.13/Pg_S1804.5/Pg_S6052.4/Pg_S7089.8	Pg_S0266.81;Pg_S0472.30;Pg_S0978.13;Pg_S1804.5;Pg_S6052.4;Pg_S7089.8	6	up&down
GO:0051338	regulation of transferase activity	5/827	52/24934	2.9	0.0285615	0.274249	Pg_S0070.1/Pg_S0770.1/Pg_S1335.35/Pg_S1391.2/Pg_S6161.2	Pg_S0070.1;Pg_S0770.1;Pg_S1335.35;Pg_S1391.2;Pg_S6161.2	5	up&down
GO:0006792	regulation of sulfur utilization	1/827	1/24934	30.15	0.0331676	0.292333	Pg_S2903.23	Pg_S2903.23	1	down
GO:0006895	Golgi to endosome transport	1/827	1/24934	30.15	0.0331676	0.292333	NewGene_2654	--	1	down
GO:0009806	lignan metabolic process	1/827	1/24934	30.15	0.0331676	0.292333	Pg_S2124.22	Pg_S2124.22	1	down
GO:0009807	lignan biosynthetic process	1/827	1/24934	30.15	0.0331676	0.292333	Pg_S2124.22	Pg_S2124.22	1	down
GO:0010121	arginine catabolic process to proline via ornithine	1/827	1/24934	30.15	0.0331676	0.292333	NewGene_1440	--	1	down
GO:0045723	positive regulation of fatty acid biosynthetic process	1/827	1/24934	30.15	0.0331676	0.292333	Pg_S2057.20	Pg_S2057.20	1	up
GO:0045923	positive regulation of fatty acid metabolic process	1/827	1/24934	30.15	0.0331676	0.292333	Pg_S2057.20	Pg_S2057.20	1	up
GO:0080187	floral organ senescence	1/827	1/24934	30.15	0.0331676	0.292333	Pg_S2069.10	Pg_S2069.10	1	down
GO:0090160	Golgi to lysosome transport	1/827	1/24934	30.15	0.0331676	0.292333	NewGene_2654	--	1	down
GO:0106147	fraxetin biosynthesis	1/827	1/24934	30.15	0.0331676	0.292333	Pg_S0908.2	Pg_S0908.2	1	down
GO:1903361	protein localization to basolateral plasma membrane	1/827	1/24934	30.15	0.0331676	0.292333	NewGene_2654	--	1	down
GO:0051176	positive regulation of sulfur metabolic process	2/827	9/24934	6.7	0.0338833	0.296429	Pg_S4448.3/Pg_S8124.1	Pg_S4448.3;Pg_S8124.1	2	up
GO:0042592	homeostatic process	10/827	155/24934	1.95	0.0341637	0.296685	Pg_S1104.10/Pg_S1352.19/Pg_S2123.24/Pg_S2538.22/Pg_S3024.17/Pg_S3083.5/Pg_S3818.8/Pg_S4448.3/Pg_S5937.1/Pg_S8124.1	Pg_S1104.10;Pg_S1352.19;Pg_S2123.24;Pg_S2538.22;Pg_S3024.17;Pg_S3083.5;Pg_S3818.8;Pg_S4448.3;Pg_S5937.1;Pg_S8124.1	10	up&down
GO:0009926	auxin polar transport	3/827	22/24934	4.11	0.0350152	0.30186	Pg_S0077.44/Pg_S1590.12/Pg_S2148.15	Pg_S0077.44;Pg_S1590.12;Pg_S2148.15	3	up
GO:0009629	response to gravity	4/827	38/24934	3.17	0.036347	0.31107	Pg_S0247.28/Pg_S1429.10/Pg_S1858.3/Pg_S2416.7	Pg_S0247.28;Pg_S1429.10;Pg_S1858.3;Pg_S2416.7	4	up
GO:0016143	S-glycoside metabolic process	3/827	23/24934	3.93	0.0393025	0.329208	Pg_S0477.9/Pg_S4179.2/Pg_S7053.1	Pg_S0477.9;Pg_S4179.2;Pg_S7053.1	3	down
GO:0019757	glycosinolate metabolic process	3/827	23/24934	3.93	0.0393025	0.329208	Pg_S0477.9/Pg_S4179.2/Pg_S7053.1	Pg_S0477.9;Pg_S4179.2;Pg_S7053.1	3	down
GO:0019760	glucosinolate metabolic process	3/827	23/24934	3.93	0.0393025	0.329208	Pg_S0477.9/Pg_S4179.2/Pg_S7053.1	Pg_S0477.9;Pg_S4179.2;Pg_S7053.1	3	down
GO:0009268	response to pH	2/827	10/24934	6.03	0.0414382	0.337522	Pg_S0760.21/Pg_S0817.13	Pg_S0760.21;Pg_S0817.13	2	down
GO:0010447	response to acidic pH	2/827	10/24934	6.03	0.0414382	0.337522	Pg_S0760.21/Pg_S0817.13	Pg_S0760.21;Pg_S0817.13	2	down
GO:0071786	endoplasmic reticulum tubular network organization	2/827	10/24934	6.03	0.0414382	0.337522	NewGene_619/Pg_S7516.1	--;Pg_S7516.1	2	down
GO:1900425	negative regulation of defense response to bacterium	2/827	10/24934	6.03	0.0414382	0.337522	Pg_S0439.24/Pg_S4863.13	Pg_S0439.24;Pg_S4863.13	2	down
GO:0031347	regulation of defense response	9/827	139/24934	1.95	0.0422695	0.341935	Pg_S0252.34/Pg_S0431.70/Pg_S0439.24/Pg_S0581.12/Pg_S2115.36/Pg_S3643.12/Pg_S4863.13/Pg_S5623.6/Pg_S8401.1	Pg_S0252.34;Pg_S0431.70;Pg_S0439.24;Pg_S0581.12;Pg_S2115.36;Pg_S3643.12;Pg_S4863.13;Pg_S5623.6;Pg_S8401.1	9	up&down
GO:0006270	DNA replication initiation	4/827	40/24934	3.01	0.0427523	0.343488	Pg_S0614.47/Pg_S0822.1/Pg_S3277.5/Pg_S9185.1	Pg_S0614.47;Pg_S0822.1;Pg_S3277.5;Pg_S9185.1	4	up
GO:0009644	response to high light intensity	5/827	59/24934	2.56	0.0456717	0.364464	Pg_S2464.21/Pg_S2965.3/Pg_S4686.2/Pg_S5702.3/Pg_S6655.2	Pg_S2464.21;Pg_S2965.3;Pg_S4686.2;Pg_S5702.3;Pg_S6655.2	5	up&down
GO:0009606	tropism	4/827	41/24934	2.94	0.0461779	0.365333	Pg_S0247.28/Pg_S1429.10/Pg_S1858.3/Pg_S2416.7	Pg_S0247.28;Pg_S1429.10;Pg_S1858.3;Pg_S2416.7	4	up
GO:0007018	microtubule-based movement	17/827	327/24934	1.57	0.0463993	0.365333	Pg_S0072.11/Pg_S0144.27/Pg_S0488.57/Pg_S0503.9/Pg_S0702.2/Pg_S0795.4/Pg_S1195.1/Pg_S1583.41/Pg_S2286.9/Pg_S2574.6/Pg_S2896.6/Pg_S3831.1/Pg_S4170.10/Pg_S4286.23/Pg_S4667.4/Pg_S5553.10/Pg_S5575.11	Pg_S0072.11;Pg_S0144.27;Pg_S0488.57;Pg_S0503.9;Pg_S0702.2;Pg_S0795.4;Pg_S1195.1;Pg_S1583.41;Pg_S2286.9;Pg_S2574.6;Pg_S2896.6;Pg_S3831.1;Pg_S4170.10;Pg_S4286.23;Pg_S4667.4;Pg_S5553.10;Pg_S5575.11	17	up
GO:0016042	lipid catabolic process	9/827	142/24934	1.91	0.0473069	0.370013	Pg_S0093.55/Pg_S0108.25/Pg_S0280.15/Pg_S1137.16/Pg_S1439.11/Pg_S2116.15/Pg_S2454.5/Pg_S2510.5/Pg_S4994.6	Pg_S0093.55;Pg_S0108.25;Pg_S0280.15;Pg_S1137.16;Pg_S1439.11;Pg_S2116.15;Pg_S2454.5;Pg_S2510.5;Pg_S4994.6	9	up&down
GO:0006101	citrate metabolic process	3/827	25/24934	3.62	0.048632	0.375405	Pg_S0391.3/Pg_S3610.15/Pg_S5196.13	Pg_S0391.3;Pg_S3610.15;Pg_S5196.13	3	up&down
GO:0046890	regulation of lipid biosynthetic process	3/827	25/24934	3.62	0.048632	0.375405	Pg_S0770.1/Pg_S1391.2/Pg_S2057.20	Pg_S0770.1;Pg_S1391.2;Pg_S2057.20	3	up&down
GO:0002832	negative regulation of response to biotic stimulus	2/827	11/24934	5.48	0.0495548	0.377592	Pg_S0439.24/Pg_S4863.13	Pg_S0439.24;Pg_S4863.13	2	down
GO:0044272	sulfur compound biosynthetic process	2/827	11/24934	5.48	0.0495548	0.377592	Pg_S4448.3/Pg_S8124.1	Pg_S4448.3;Pg_S8124.1	2	up
GO:0009734	auxin-activated signaling pathway	12/827	213/24934	1.7	0.0524648	0.397203	NewGene_12750/Pg_S0485.3/Pg_S1032.3/Pg_S3337.1/Pg_S3390.3/Pg_S4448.3/Pg_S4839.6/Pg_S5403.6/Pg_S6030.1/Pg_S6421.1/Pg_S7769.1/Pg_S8124.1	--;Pg_S0485.3;Pg_S1032.3;Pg_S3337.1;Pg_S3390.3;Pg_S4448.3;Pg_S4839.6;Pg_S5403.6;Pg_S6030.1;Pg_S6421.1;Pg_S7769.1;Pg_S8124.1	12	up&down
GO:0006109	regulation of carbohydrate metabolic process	4/827	43/24934	2.8	0.0534733	0.400015	Pg_S0770.1/Pg_S1391.2/Pg_S2903.23/Pg_S3318.14	Pg_S0770.1;Pg_S1391.2;Pg_S2903.23;Pg_S3318.14	4	up&down
GO:0006102	isocitrate metabolic process	3/827	26/24934	3.48	0.0536655	0.400015	Pg_S0391.3/Pg_S3610.15/Pg_S5196.13	Pg_S0391.3;Pg_S3610.15;Pg_S5196.13	3	up&down
GO:0007017	microtubule-based process	12/827	214/24934	1.69	0.053989	0.400015	Pg_S0234.31/Pg_S0967.52/Pg_S1769.10/Pg_S1858.12/Pg_S3064.27/Pg_S4303.3/Pg_S4485.5/Pg_S5207.2/Pg_S5918.1/Pg_S6052.4/Pg_S8390.1/Pg_S8913.1	Pg_S0234.31;Pg_S0967.52;Pg_S1769.10;Pg_S1858.12;Pg_S3064.27;Pg_S4303.3;Pg_S4485.5;Pg_S5207.2;Pg_S5918.1;Pg_S6052.4;Pg_S8390.1;Pg_S8913.1	12	up&down
GO:0009617	response to bacterium	11/827	191/24934	1.74	0.0542147	0.400015	Pg_S0252.34/Pg_S0477.9/Pg_S1705.8/Pg_S1766.11/Pg_S2115.36/Pg_S3027.11/Pg_S3643.12/Pg_S4179.2/Pg_S4427.18/Pg_S5694.2/Pg_S6098.1	Pg_S0252.34;Pg_S0477.9;Pg_S1705.8;Pg_S1766.11;Pg_S2115.36;Pg_S3027.11;Pg_S3643.12;Pg_S4179.2;Pg_S4427.18;Pg_S5694.2;Pg_S6098.1	11	up&down
GO:0006857	oligopeptide transport	5/827	62/24934	2.43	0.0545297	0.400015	NewGene_14187/Pg_S0484.2/Pg_S2923.9/Pg_S4250.10/Pg_S6950.1	--;Pg_S0484.2;Pg_S2923.9;Pg_S4250.10;Pg_S6950.1	5	up&down
GO:0000963	mitochondrial RNA processing	4/827	44/24934	2.74	0.0573416	0.411512	Pg_S0826.9/Pg_S2428.17/Pg_S3718.4/Pg_S3873.3	Pg_S0826.9;Pg_S2428.17;Pg_S3718.4;Pg_S3873.3	4	up&down
GO:0071241	cellular response to inorganic substance	4/827	44/24934	2.74	0.0573416	0.411512	Pg_S2123.24/Pg_S2518.2/Pg_S6159.1/Pg_S6453.2	Pg_S2123.24;Pg_S2518.2;Pg_S6159.1;Pg_S6453.2	4	up&down
GO:0006596	polyamine biosynthetic process	2/827	12/24934	5.02	0.0581875	0.411512	NewGene_10098/NewGene_9787	--;--	2	down
GO:0009423	chorismate biosynthetic process	2/827	12/24934	5.02	0.0581875	0.411512	Pg_S2113.5/Pg_S5009.4	Pg_S2113.5;Pg_S5009.4	2	down
GO:0051513	regulation of monopolar cell growth	2/827	12/24934	5.02	0.0581875	0.411512	Pg_S0093.21/Pg_S1815.17	Pg_S0093.21;Pg_S1815.17	2	up
GO:1902074	response to salt	2/827	12/24934	5.02	0.0581875	0.411512	Pg_S3027.11/Pg_S6098.1	Pg_S3027.11;Pg_S6098.1	2	up&down
GO:0090615	mitochondrial mRNA processing	4/827	45/24934	2.68	0.0613558	0.413942	Pg_S0826.9/Pg_S3619.1/Pg_S3718.4/Pg_S3873.3	Pg_S0826.9;Pg_S3619.1;Pg_S3718.4;Pg_S3873.3	4	up&down
GO:2000022	regulation of jasmonic acid mediated signaling pathway	4/827	45/24934	2.68	0.0613558	0.413942	Pg_S0252.34/Pg_S3643.12/Pg_S5623.6/Pg_S8401.1	Pg_S0252.34;Pg_S3643.12;Pg_S5623.6;Pg_S8401.1	4	down
GO:0035825	homologous recombination	3/827	28/24934	3.23	0.0644439	0.413942	Pg_S0266.81/Pg_S0978.13/Pg_S1804.5	Pg_S0266.81;Pg_S0978.13;Pg_S1804.5	3	up&down
GO:0051235	maintenance of location	3/827	28/24934	3.23	0.0644439	0.413942	Pg_S0302.40/Pg_S0466.4/Pg_S2123.24	Pg_S0302.40;Pg_S0466.4;Pg_S2123.24	3	up&down
GO:0006226	dUMP biosynthetic process	1/827	2/24934	15.07	0.0652363	0.413942	Pg_S2688.10	Pg_S2688.10	1	up
GO:0009450	gamma-aminobutyric acid catabolic process	1/827	2/24934	15.07	0.0652363	0.413942	Pg_S0975.12	Pg_S0975.12	1	down
GO:0009609	response to symbiotic bacterium	1/827	2/24934	15.07	0.0652363	0.413942	Pg_S6098.1	Pg_S6098.1	1	down
GO:0010189	vitamin E biosynthetic process	1/827	2/24934	15.07	0.0652363	0.413942	Pg_S1416.46	Pg_S1416.46	1	down
GO:0010236	plastoquinone biosynthetic process	1/827	2/24934	15.07	0.0652363	0.413942	Pg_S3971.2	Pg_S3971.2	1	down
GO:0010966	regulation of phosphate transport	1/827	2/24934	15.07	0.0652363	0.413942	Pg_S3818.8	Pg_S3818.8	1	up
GO:0033528	S-methylmethionine cycle	1/827	2/24934	15.07	0.0652363	0.413942	Pg_S2950.7	Pg_S2950.7	1	down
GO:0035264	multicellular organism growth	1/827	2/24934	15.07	0.0652363	0.413942	Pg_S5702.3	Pg_S5702.3	1	down
GO:0045815	positive regulation of gene expression, epigenetic	1/827	2/24934	15.07	0.0652363	0.413942	Pg_S4653.7	Pg_S4653.7	1	up
GO:0046081	dUTP catabolic process	1/827	2/24934	15.07	0.0652363	0.413942	Pg_S2688.10	Pg_S2688.10	1	up
GO:0080142	regulation of salicylic acid biosynthetic process	1/827	2/24934	15.07	0.0652363	0.413942	Pg_S1570.17	Pg_S1570.17	1	down
GO:1903795	regulation of inorganic anion transmembrane transport	1/827	2/24934	15.07	0.0652363	0.413942	Pg_S3818.8	Pg_S3818.8	1	up
GO:2000185	regulation of phosphate transmembrane transport	1/827	2/24934	15.07	0.0652363	0.413942	Pg_S3818.8	Pg_S3818.8	1	up
GO:0017148	negative regulation of translation	4/827	46/24934	2.62	0.0655144	0.413942	Pg_S1205.13/Pg_S2865.1/Pg_S2865.2/Pg_S5503.6	Pg_S1205.13;Pg_S2865.1;Pg_S2865.2;Pg_S5503.6	4	up
GO:0031146	SCF-dependent proteasomal ubiquitin-dependent protein catabolic process	4/827	46/24934	2.62	0.0655144	0.413942	Pg_S0077.44/Pg_S0333.12/Pg_S1590.12/Pg_S2148.15	Pg_S0077.44;Pg_S0333.12;Pg_S1590.12;Pg_S2148.15	4	up&down
GO:0009755	hormone-mediated signaling pathway	11/827	198/24934	1.67	0.0665376	0.413942	Pg_S0252.34/Pg_S0431.70/Pg_S0485.3/Pg_S1032.3/Pg_S2115.36/Pg_S3643.12/Pg_S4048.2/Pg_S4448.3/Pg_S5623.6/Pg_S6098.1/Pg_S8124.1	Pg_S0252.34;Pg_S0431.70;Pg_S0485.3;Pg_S1032.3;Pg_S2115.36;Pg_S3643.12;Pg_S4048.2;Pg_S4448.3;Pg_S5623.6;Pg_S6098.1;Pg_S8124.1	11	up&down
GO:0009809	lignin biosynthetic process	2/827	13/24934	4.64	0.0672932	0.413942	Pg_S0277.6/Pg_S2468.41	Pg_S0277.6;Pg_S2468.41	2	up
GO:0010582	floral meristem determinacy	2/827	13/24934	4.64	0.0672932	0.413942	NewGene_15992/Pg_S2115.36	--;Pg_S2115.36	2	up&down
GO:0032885	regulation of polysaccharide biosynthetic process	2/827	13/24934	4.64	0.0672932	0.413942	Pg_S3318.14/Pg_S3619.1	Pg_S3318.14;Pg_S3619.1	2	up&down
GO:0051973	positive regulation of telomerase activity	2/827	13/24934	4.64	0.0672932	0.413942	Pg_S0070.1/Pg_S6161.2	Pg_S0070.1;Pg_S6161.2	2	up&down
GO:1901136	carbohydrate derivative catabolic process	2/827	13/24934	4.64	0.0672932	0.413942	Pg_S0477.9/Pg_S4179.2	Pg_S0477.9;Pg_S4179.2	2	down
GO:0009605	response to external stimulus	25/827	549/24934	1.37	0.0697246	0.426676	Pg_S0247.28/Pg_S0252.34/Pg_S0391.3/Pg_S0477.9/Pg_S1429.10/Pg_S1823.26/Pg_S1858.3/Pg_S2115.36/Pg_S2416.7/Pg_S2538.22/Pg_S2903.23/Pg_S3027.11/Pg_S3610.15/Pg_S3643.12/Pg_S3818.8/Pg_S4179.2/Pg_S4427.18/Pg_S5196.13/Pg_S5309.13/Pg_S5694.2/Pg_S5878.1/Pg_S6098.1/Pg_S7053.1/Pg_S7271.2/Pg_S8215.1	Pg_S0247.28;Pg_S0252.34;Pg_S0391.3;Pg_S0477.9;Pg_S1429.10;Pg_S1823.26;Pg_S1858.3;Pg_S2115.36;Pg_S2416.7;Pg_S2538.22;Pg_S2903.23;Pg_S3027.11;Pg_S3610.15;Pg_S3643.12;Pg_S3818.8;Pg_S4179.2;Pg_S4427.18;Pg_S5196.13;Pg_S5309.13;Pg_S5694.2;Pg_S5878.1;Pg_S6098.1;Pg_S7053.1;Pg_S7271.2;Pg_S8215.1	25	up&down
GO:0010876	lipid localization	3/827	29/24934	3.12	0.0701772	0.427232	Pg_S0302.40/Pg_S0466.4/Pg_S6052.4	Pg_S0302.40;Pg_S0466.4;Pg_S6052.4	3	up&down
GO:0042594	response to starvation	5/827	67/24934	2.25	0.0713441	0.432109	Pg_S0391.3/Pg_S2903.23/Pg_S3610.15/Pg_S3818.8/Pg_S5196.13	Pg_S0391.3;Pg_S2903.23;Pg_S3610.15;Pg_S3818.8;Pg_S5196.13	5	up&down
GO:0031326	regulation of cellular biosynthetic process	39/827	924/24934	1.27	0.0744661	0.448716	NewGene_10711/NewGene_16239/Pg_S0070.1/Pg_S0204.22/Pg_S0252.34/Pg_S0397.11/Pg_S0760.19/Pg_S0760.21/Pg_S0770.1/Pg_S0817.11/Pg_S0817.13/Pg_S0988.44/Pg_S1316.20/Pg_S1391.2/Pg_S2057.20/Pg_S2518.2/Pg_S2903.23/Pg_S2965.3/Pg_S3027.11/Pg_S3302.9/Pg_S3316.5/Pg_S3318.14/Pg_S3643.12/Pg_S4448.3/Pg_S4653.7/Pg_S5623.6/Pg_S5702.3/Pg_S5901.11/Pg_S6159.1/Pg_S6161.2/Pg_S6354.6/Pg_S6453.2/Pg_S7053.1/Pg_S7271.2/Pg_S…	--;--;Pg_S0070.1;Pg_S0204.22;Pg_S0252.34;Pg_S0397.11;Pg_S0760.19;Pg_S0760.21;Pg_S0770.1;Pg_S0817.11;Pg_S0817.13;Pg_S0988.44;Pg_S1316.20;Pg_S1391.2;Pg_S2057.20;Pg_S2518.2;Pg_S2903.23;Pg_S2965.3;Pg_S3027.11;Pg_S3302.9;Pg_S3316.5;Pg_S3318.14;Pg_S3643.12;Pg_S4448.3;Pg_S4653.7;Pg_S5623.6;Pg_S5702.3;Pg_S5901.11;Pg_S6159.1;Pg_S6161.2;Pg_S6354.6;Pg_S6453.2;Pg_S7053.1;Pg_S7271.2;Pg_S7897.1;Pg_S8124.1;Pg_S…	39	up&down
GO:1901566	organonitrogen compound biosynthetic process	8/827	133/24934	1.81	0.0755018	0.451451	Pg_S0477.9/Pg_S1443.12/Pg_S3316.5/Pg_S4179.2/Pg_S4448.3/Pg_S4573.1/Pg_S6295.2/Pg_S8124.1	Pg_S0477.9;Pg_S1443.12;Pg_S3316.5;Pg_S4179.2;Pg_S4448.3;Pg_S4573.1;Pg_S6295.2;Pg_S8124.1	8	up&down
GO:0009690	cytokinin metabolic process	3/827	30/24934	3.01	0.0761314	0.451451	Pg_S0624.17/Pg_S3934.4/Pg_S7730.6	Pg_S0624.17;Pg_S3934.4;Pg_S7730.6	3	down
GO:0010252	auxin homeostasis	2/827	14/24934	4.31	0.0768312	0.451451	Pg_S4448.3/Pg_S8124.1	Pg_S4448.3;Pg_S8124.1	2	up
GO:0051972	regulation of telomerase activity	2/827	14/24934	4.31	0.0768312	0.451451	Pg_S0070.1/Pg_S6161.2	Pg_S0070.1;Pg_S6161.2	2	up&down
GO:2000573	positive regulation of DNA biosynthetic process	2/827	14/24934	4.31	0.0768312	0.451451	Pg_S0070.1/Pg_S6161.2	Pg_S0070.1;Pg_S6161.2	2	up&down
GO:0080134	regulation of response to stress	11/827	204/24934	1.63	0.0784369	0.458605	Pg_S0252.34/Pg_S0302.40/Pg_S0431.70/Pg_S0439.24/Pg_S0466.4/Pg_S0581.12/Pg_S2115.36/Pg_S3643.12/Pg_S4863.13/Pg_S5623.6/Pg_S8401.1	Pg_S0252.34;Pg_S0302.40;Pg_S0431.70;Pg_S0439.24;Pg_S0466.4;Pg_S0581.12;Pg_S2115.36;Pg_S3643.12;Pg_S4863.13;Pg_S5623.6;Pg_S8401.1	11	up&down
GO:0006952	defense response	23/827	506/24934	1.37	0.0804812	0.468239	NewGene_17324/NewGene_4493/Pg_S0252.34/Pg_S0477.9/Pg_S1122.10/Pg_S1205.13/Pg_S1581.6/Pg_S1823.26/Pg_S2115.36/Pg_S2865.1/Pg_S2865.2/Pg_S3328.6/Pg_S3643.12/Pg_S4142.10/Pg_S4179.2/Pg_S4660.4/Pg_S5155.10/Pg_S5309.13/Pg_S5503.6/Pg_S7053.1/Pg_S8215.1/Pg_S8271.2/Pg_S8884.1	--;--;Pg_S0252.34;Pg_S0477.9;Pg_S1122.10;Pg_S1205.13;Pg_S1581.6;Pg_S1823.26;Pg_S2115.36;Pg_S2865.1;Pg_S2865.2;Pg_S3328.6;Pg_S3643.12;Pg_S4142.10;Pg_S4179.2;Pg_S4660.4;Pg_S5155.10;Pg_S5309.13;Pg_S5503.6;Pg_S7053.1;Pg_S8215.1;Pg_S8271.2;Pg_S8884.1	23	up&down
GO:0006820	anion transport	4/827	50/24934	2.41	0.0835614	0.481417	Pg_S1104.10/Pg_S3818.8/Pg_S4265.4/Pg_S6052.4	Pg_S1104.10;Pg_S3818.8;Pg_S4265.4;Pg_S6052.4	4	up&down
GO:0030245	cellulose catabolic process	4/827	50/24934	2.41	0.0835614	0.481417	Pg_S0144.20/Pg_S0192.24/Pg_S0937.4/Pg_S2803.16	Pg_S0144.20;Pg_S0192.24;Pg_S0937.4;Pg_S2803.16	4	up&down
GO:0009889	regulation of biosynthetic process	39/827	936/24934	1.26	0.0859826	0.487959	NewGene_10711/NewGene_16239/Pg_S0070.1/Pg_S0204.22/Pg_S0252.34/Pg_S0397.11/Pg_S0760.19/Pg_S0760.21/Pg_S0770.1/Pg_S0817.11/Pg_S0817.13/Pg_S0988.44/Pg_S1316.20/Pg_S1391.2/Pg_S2057.20/Pg_S2518.2/Pg_S2903.23/Pg_S2965.3/Pg_S3027.11/Pg_S3302.9/Pg_S3316.5/Pg_S3318.14/Pg_S3643.12/Pg_S4448.3/Pg_S4653.7/Pg_S5623.6/Pg_S5702.3/Pg_S5901.11/Pg_S6159.1/Pg_S6161.2/Pg_S6354.6/Pg_S6453.2/Pg_S7053.1/Pg_S7271.2/Pg_S…	--;--;Pg_S0070.1;Pg_S0204.22;Pg_S0252.34;Pg_S0397.11;Pg_S0760.19;Pg_S0760.21;Pg_S0770.1;Pg_S0817.11;Pg_S0817.13;Pg_S0988.44;Pg_S1316.20;Pg_S1391.2;Pg_S2057.20;Pg_S2518.2;Pg_S2903.23;Pg_S2965.3;Pg_S3027.11;Pg_S3302.9;Pg_S3316.5;Pg_S3318.14;Pg_S3643.12;Pg_S4448.3;Pg_S4653.7;Pg_S5623.6;Pg_S5702.3;Pg_S5901.11;Pg_S6159.1;Pg_S6161.2;Pg_S6354.6;Pg_S6453.2;Pg_S7053.1;Pg_S7271.2;Pg_S7897.1;Pg_S8124.1;Pg_S…	39	up&down
GO:0010016	shoot system morphogenesis	5/827	71/24934	2.12	0.0866156	0.487959	Pg_S0077.44/Pg_S1590.12/Pg_S2115.36/Pg_S2148.15/Pg_S3150.3	Pg_S0077.44;Pg_S1590.12;Pg_S2115.36;Pg_S2148.15;Pg_S3150.3	5	up&down
GO:0006892	post-Golgi vesicle-mediated transport	2/827	15/24934	4.02	0.0867628	0.487959	NewGene_2654/Pg_S2123.24	--;Pg_S2123.24	2	up&down
GO:0010497	plasmodesmata-mediated intercellular transport	2/827	15/24934	4.02	0.0867628	0.487959	NewGene_9659/Pg_S5440.13	--;Pg_S5440.13	2	down
GO:0019915	lipid storage	2/827	15/24934	4.02	0.0867628	0.487959	Pg_S0302.40/Pg_S0466.4	Pg_S0302.40;Pg_S0466.4	2	down
GO:0009073	aromatic amino acid family biosynthetic process	3/827	32/24934	2.83	0.0886756	0.496353	Pg_S2113.5/Pg_S2208.13/Pg_S5009.4	Pg_S2113.5;Pg_S2208.13;Pg_S5009.4	3	down
GO:0007041	lysosomal transport	1/827	3/24934	10.05	0.0962426	0.49836	NewGene_2654	--	1	down
GO:0009652	thigmotropism	1/827	3/24934	10.05	0.0962426	0.49836	Pg_S4817.6	Pg_S4817.6	1	up
GO:0010188	response to microbial phytotoxin	1/827	3/24934	10.05	0.0962426	0.49836	Pg_S0879.4	Pg_S0879.4	1	up
GO:0010438	cellular response to sulfur starvation	1/827	3/24934	10.05	0.0962426	0.49836	Pg_S2903.23	Pg_S2903.23	1	down
GO:0010555	response to mannitol	1/827	3/24934	10.05	0.0962426	0.49836	Pg_S6098.1	Pg_S6098.1	1	down
GO:0019217	regulation of fatty acid metabolic process	1/827	3/24934	10.05	0.0962426	0.49836	Pg_S2057.20	Pg_S2057.20	1	up
GO:0031936	negative regulation of chromatin silencing	1/827	3/24934	10.05	0.0962426	0.49836	Pg_S4653.7	Pg_S4653.7	1	up
GO:0042304	regulation of fatty acid biosynthetic process	1/827	3/24934	10.05	0.0962426	0.49836	Pg_S2057.20	Pg_S2057.20	1	up
GO:0043155	negative regulation of photosynthesis, light reaction	1/827	3/24934	10.05	0.0962426	0.49836	Pg_S2464.21	Pg_S2464.21	1	down
GO:0043392	negative regulation of DNA binding	1/827	3/24934	10.05	0.0962426	0.49836	NewGene_16239	--	1	up
GO:0046653	tetrahydrofolate metabolic process	1/827	3/24934	10.05	0.0962426	0.49836	Pg_S4249.3	Pg_S4249.3	1	down
GO:0051100	negative regulation of binding	1/827	3/24934	10.05	0.0962426	0.49836	NewGene_16239	--	1	up
GO:0071461	cellular response to redox state	1/827	3/24934	10.05	0.0962426	0.49836	Pg_S0701.31	Pg_S0701.31	1	up
GO:1903959	regulation of anion transmembrane transport	1/827	3/24934	10.05	0.0962426	0.49836	Pg_S3818.8	Pg_S3818.8	1	up
GO:0009559	embryo sac central cell differentiation	2/827	16/24934	3.77	0.0970515	0.49836	Pg_S1858.3/Pg_S2416.7	Pg_S1858.3;Pg_S2416.7	2	up
GO:0010022	meristem determinacy	2/827	16/24934	3.77	0.0970515	0.49836	NewGene_15992/Pg_S2115.36	--;Pg_S2115.36	2	up&down
GO:0048236	plant-type sporogenesis	2/827	16/24934	3.77	0.0970515	0.49836	Pg_S0472.30/Pg_S7089.8	Pg_S0472.30;Pg_S7089.8	2	up&down
GO:0080186	developmental vegetative growth	2/827	16/24934	3.77	0.0970515	0.49836	Pg_S0302.40/Pg_S0466.4	Pg_S0302.40;Pg_S0466.4	2	down
GO:1903725	regulation of phospholipid metabolic process	2/827	16/24934	3.77	0.0970515	0.49836	Pg_S0770.1/Pg_S1391.2	Pg_S0770.1;Pg_S1391.2	2	up&down
GO:0005992	trehalose biosynthetic process	4/827	53/24934	2.28	0.0985226	0.503725	Pg_S2229.17/Pg_S3327.1/Pg_S3876.16/Pg_S5447.8	Pg_S2229.17;Pg_S3327.1;Pg_S3876.16;Pg_S5447.8	4	up&down
GO:0090351	seedling development	6/827	96/24934	1.88	0.0997234	0.507666	Pg_S0826.9/Pg_S3027.11/Pg_S3610.15/Pg_S3718.4/Pg_S3873.3/Pg_S5196.13	Pg_S0826.9;Pg_S3027.11;Pg_S3610.15;Pg_S3718.4;Pg_S3873.3;Pg_S5196.13	6	up&down
GO:0006891	intra-Golgi vesicle-mediated transport	3/827	34/24934	2.66	0.10202	0.514531	NewGene_2248/Pg_S0736.2/Pg_S1793.4	--;Pg_S0736.2;Pg_S1793.4	3	down
GO:0045017	glycerolipid biosynthetic process	3/827	34/24934	2.66	0.10202	0.514531	Pg_S1038.1/Pg_S4573.1/Pg_S8001.1	Pg_S1038.1;Pg_S4573.1;Pg_S8001.1	3	down
GO:0009607	response to biotic stimulus	18/827	391/24934	1.39	0.102379	0.514531	NewGene_17324/Pg_S0252.34/Pg_S0477.9/Pg_S1823.26/Pg_S2115.36/Pg_S3027.11/Pg_S3643.12/Pg_S4179.2/Pg_S4427.18/Pg_S5309.13/Pg_S5694.2/Pg_S5878.1/Pg_S6098.1/Pg_S7053.1/Pg_S7271.2/Pg_S8215.1/Pg_S8271.2/Pg_S8884.1	--;Pg_S0252.34;Pg_S0477.9;Pg_S1823.26;Pg_S2115.36;Pg_S3027.11;Pg_S3643.12;Pg_S4179.2;Pg_S4427.18;Pg_S5309.13;Pg_S5694.2;Pg_S5878.1;Pg_S6098.1;Pg_S7053.1;Pg_S7271.2;Pg_S8215.1;Pg_S8271.2;Pg_S8884.1	18	up&down
GO:0009314	response to radiation	14/827	290/24934	1.46	0.10439	0.522413	NewGene_16239/Pg_S1459.16/Pg_S1464.8/Pg_S2464.21/Pg_S2965.3/Pg_S3316.5/Pg_S4448.3/Pg_S4686.2/Pg_S5702.3/Pg_S6354.6/Pg_S6655.2/Pg_S7475.2/Pg_S8124.1/Pg_S8409.2	--;Pg_S1459.16;Pg_S1464.8;Pg_S2464.21;Pg_S2965.3;Pg_S3316.5;Pg_S4448.3;Pg_S4686.2;Pg_S5702.3;Pg_S6354.6;Pg_S6655.2;Pg_S7475.2;Pg_S8124.1;Pg_S8409.2	14	up&down
GO:0000741	karyogamy	2/827	17/24934	3.55	0.107663	0.534266	Pg_S1858.3/Pg_S2416.7	Pg_S1858.3;Pg_S2416.7	2	up
GO:0006826	iron ion transport	2/827	17/24934	3.55	0.107663	0.534266	Pg_S2672.6/Pg_S2721.12	Pg_S2672.6;Pg_S2721.12	2	up
GO:0051188	obsolete cofactor biosynthetic process	3/827	35/24934	2.58	0.108973	0.538505	Pg_S1443.12/Pg_S3316.5/Pg_S3971.2	Pg_S1443.12;Pg_S3316.5;Pg_S3971.2	3	up&down
GO:0006970	response to osmotic stress	11/827	218/24934	1.52	0.111085	0.543687	NewGene_10993/Pg_S0391.3/Pg_S1104.10/Pg_S2538.22/Pg_S3318.14/Pg_S3610.15/Pg_S3915.2/Pg_S5196.13/Pg_S5702.3/Pg_S6098.1/Pg_S6655.2	--;Pg_S0391.3;Pg_S1104.10;Pg_S2538.22;Pg_S3318.14;Pg_S3610.15;Pg_S3915.2;Pg_S5196.13;Pg_S5702.3;Pg_S6098.1;Pg_S6655.2	11	up&down
GO:0009642	response to light intensity	5/827	77/24934	1.96	0.112432	0.543687	Pg_S2464.21/Pg_S2965.3/Pg_S4686.2/Pg_S5702.3/Pg_S6655.2	Pg_S2464.21;Pg_S2965.3;Pg_S4686.2;Pg_S5702.3;Pg_S6655.2	5	up&down
GO:0097305	response to alcohol	12/827	244/24934	1.48	0.113999	0.543687	NewGene_16239/Pg_S2354.27/Pg_S2464.21/Pg_S2835.18/Pg_S3027.11/Pg_S3318.14/Pg_S3610.15/Pg_S4048.2/Pg_S5196.13/Pg_S5702.3/Pg_S5778.1/Pg_S6098.1	--;Pg_S2354.27;Pg_S2464.21;Pg_S2835.18;Pg_S3027.11;Pg_S3318.14;Pg_S3610.15;Pg_S4048.2;Pg_S5196.13;Pg_S5702.3;Pg_S5778.1;Pg_S6098.1	12	up&down
GO:0062012	regulation of small molecule metabolic process	4/827	56/24934	2.15	0.114632	0.543687	Pg_S0770.1/Pg_S1391.2/Pg_S2057.20/Pg_S2903.23	Pg_S0770.1;Pg_S1391.2;Pg_S2057.20;Pg_S2903.23	4	up&down
GO:0140013	meiotic nuclear division	4/827	56/24934	2.15	0.114632	0.543687	Pg_S0266.81/Pg_S0472.30/Pg_S0978.13/Pg_S1804.5	Pg_S0266.81;Pg_S0472.30;Pg_S0978.13;Pg_S1804.5	4	up&down
GO:0006730	one-carbon metabolic process	3/827	36/24934	2.51	0.116104	0.543687	Pg_S1241.13/Pg_S3724.4/Pg_S8126.2	Pg_S1241.13;Pg_S3724.4;Pg_S8126.2	3	down
GO:0007165	signal transduction	28/827	664/24934	1.27	0.116703	0.543687	Pg_S0252.34/Pg_S0431.70/Pg_S0485.3/Pg_S0581.12/Pg_S0614.23/Pg_S0810.13/Pg_S1032.3/Pg_S1322.3/Pg_S1370.17/Pg_S1443.12/Pg_S1564.5/Pg_S1581.6/Pg_S1583.26/Pg_S2115.36/Pg_S2538.22/Pg_S2791.26/Pg_S3318.14/Pg_S3643.12/Pg_S3943.4/Pg_S4048.2/Pg_S4448.3/Pg_S5623.6/Pg_S6081.4/Pg_S6098.1/Pg_S6892.1/Pg_S6892.2/Pg_S7816.1/Pg_S8124.1	Pg_S0252.34;Pg_S0431.70;Pg_S0485.3;Pg_S0581.12;Pg_S0614.23;Pg_S0810.13;Pg_S1032.3;Pg_S1322.3;Pg_S1370.17;Pg_S1443.12;Pg_S1564.5;Pg_S1581.6;Pg_S1583.26;Pg_S2115.36;Pg_S2538.22;Pg_S2791.26;Pg_S3318.14;Pg_S3643.12;Pg_S3943.4;Pg_S4048.2;Pg_S4448.3;Pg_S5623.6;Pg_S6081.4;Pg_S6098.1;Pg_S6892.1;Pg_S6892.2;Pg_S7816.1;Pg_S8124.1	28	up&down
GO:0055085	transmembrane transport	14/827	296/24934	1.43	0.117582	0.543687	Pg_S0753.25/Pg_S0849.39/Pg_S1104.10/Pg_S1108.20/Pg_S1550.21/Pg_S1576.11/Pg_S1726.3/Pg_S1935.13/Pg_S2538.22/Pg_S2803.21/Pg_S3337.1/Pg_S4265.4/Pg_S5720.1/Pg_S6421.1	Pg_S0753.25;Pg_S0849.39;Pg_S1104.10;Pg_S1108.20;Pg_S1550.21;Pg_S1576.11;Pg_S1726.3;Pg_S1935.13;Pg_S2538.22;Pg_S2803.21;Pg_S3337.1;Pg_S4265.4;Pg_S5720.1;Pg_S6421.1	14	up&down
GO:0032259	methylation	18/827	401/24934	1.35	0.121235	0.543687	NewGene_4328/Pg_S0061.53/Pg_S0219.51/Pg_S0905.27/Pg_S1316.20/Pg_S1446.7/Pg_S1658.11/Pg_S1660.26/Pg_S2791.23/Pg_S2950.7/Pg_S3299.2/Pg_S3328.5/Pg_S4531.4/Pg_S4723.6/Pg_S5719.3/Pg_S6061.4/Pg_S6758.9/Pg_S6804.3	--;Pg_S0061.53;Pg_S0219.51;Pg_S0905.27;Pg_S1316.20;Pg_S1446.7;Pg_S1658.11;Pg_S1660.26;Pg_S2791.23;Pg_S2950.7;Pg_S3299.2;Pg_S3328.5;Pg_S4531.4;Pg_S4723.6;Pg_S5719.3;Pg_S6061.4;Pg_S6758.9;Pg_S6804.3	18	up&down
GO:0000966	RNA 5'-end processing	3/827	37/24934	2.44	0.123404	0.543687	Pg_S0826.9/Pg_S3718.4/Pg_S3873.3	Pg_S0826.9;Pg_S3718.4;Pg_S3873.3	3	up&down
GO:0071365	cellular response to auxin stimulus	4/827	58/24934	2.08	0.125971	0.543687	Pg_S0485.3/Pg_S1032.3/Pg_S4448.3/Pg_S8124.1	Pg_S0485.3;Pg_S1032.3;Pg_S4448.3;Pg_S8124.1	4	up
GO:0000715	nucleotide-excision repair, DNA damage recognition	1/827	4/24934	7.54	0.126222	0.543687	Pg_S1464.8	Pg_S1464.8	1	up
GO:0007231	osmosensory signaling pathway	1/827	4/24934	7.54	0.126222	0.543687	Pg_S2538.22	Pg_S2538.22	1	up
GO:0007622	rhythmic behavior	1/827	4/24934	7.54	0.126222	0.543687	Pg_S8378.1	Pg_S8378.1	1	up
GO:0007638	mechanosensory behavior	1/827	4/24934	7.54	0.126222	0.543687	Pg_S2538.22	Pg_S2538.22	1	up
GO:0010254	nectary development	1/827	4/24934	7.54	0.126222	0.543687	Pg_S2115.36	Pg_S2115.36	1	down
GO:0010275	NAD(P)H dehydrogenase complex assembly	1/827	4/24934	7.54	0.126222	0.543687	Pg_S5039.9	Pg_S5039.9	1	up
GO:0010439	regulation of glucosinolate biosynthetic process	1/827	4/24934	7.54	0.126222	0.543687	Pg_S2903.23	Pg_S2903.23	1	down
GO:0016480	negative regulation of transcription by RNA polymerase III	1/827	4/24934	7.54	0.126222	0.543687	Pg_S2749.6	Pg_S2749.6	1	down
GO:0035518	histone H2A monoubiquitination	1/827	4/24934	7.54	0.126222	0.543687	Pg_S1464.8	Pg_S1464.8	1	up
GO:0043953	protein transport by the Tat complex	1/827	4/24934	7.54	0.126222	0.543687	Pg_S0232.46	Pg_S0232.46	1	up
GO:0044088	regulation of vacuole organization	1/827	4/24934	7.54	0.126222	0.543687	Pg_S1352.18	Pg_S1352.18	1	down
GO:0046656	folic acid biosynthetic process	1/827	4/24934	7.54	0.126222	0.543687	Pg_S6272.11	Pg_S6272.11	1	up
GO:0048512	circadian behavior	1/827	4/24934	7.54	0.126222	0.543687	Pg_S8378.1	Pg_S8378.1	1	up
GO:0051101	regulation of DNA binding	1/827	4/24934	7.54	0.126222	0.543687	NewGene_16239	--	1	up
GO:0055083	monovalent inorganic anion homeostasis	1/827	4/24934	7.54	0.126222	0.543687	Pg_S3818.8	Pg_S3818.8	1	up
GO:0060629	regulation of homologous chromosome segregation	1/827	4/24934	7.54	0.126222	0.543687	Pg_S3049.34	Pg_S3049.34	1	up
GO:0072505	divalent inorganic anion homeostasis	1/827	4/24934	7.54	0.126222	0.543687	Pg_S3818.8	Pg_S3818.8	1	up
GO:0072506	trivalent inorganic anion homeostasis	1/827	4/24934	7.54	0.126222	0.543687	Pg_S3818.8	Pg_S3818.8	1	up
GO:0090173	regulation of synaptonemal complex assembly	1/827	4/24934	7.54	0.126222	0.543687	Pg_S3049.34	Pg_S3049.34	1	up
GO:1900458	negative regulation of brassinosteroid mediated signaling pathway	1/827	4/24934	7.54	0.126222	0.543687	Pg_S4048.2	Pg_S4048.2	1	up
GO:1902348	cellular response to strigolactone	1/827	4/24934	7.54	0.126222	0.543687	Pg_S3150.3	Pg_S3150.3	1	up
GO:1905268	negative regulation of chromatin organization	1/827	4/24934	7.54	0.126222	0.543687	Pg_S4653.7	Pg_S4653.7	1	up
GO:1990116	ribosome-associated ubiquitin-dependent protein catabolic process	1/827	4/24934	7.54	0.126222	0.543687	Pg_S0121.78	Pg_S0121.78	1	up
GO:1902679	negative regulation of RNA biosynthetic process	8/827	150/24934	1.61	0.126594	0.543687	NewGene_16239/Pg_S0252.34/Pg_S1316.20/Pg_S3027.11/Pg_S3643.12/Pg_S5623.6/Pg_S5702.3/Pg_S8401.1	--;Pg_S0252.34;Pg_S1316.20;Pg_S3027.11;Pg_S3643.12;Pg_S5623.6;Pg_S5702.3;Pg_S8401.1	8	up&down
GO:1903507	negative regulation of nucleic acid-templated transcription	8/827	150/24934	1.61	0.126594	0.543687	NewGene_16239/Pg_S0252.34/Pg_S1316.20/Pg_S3027.11/Pg_S3643.12/Pg_S5623.6/Pg_S5702.3/Pg_S8401.1	--;Pg_S0252.34;Pg_S1316.20;Pg_S3027.11;Pg_S3643.12;Pg_S5623.6;Pg_S5702.3;Pg_S8401.1	8	up&down
GO:0009718	anthocyanin-containing compound biosynthetic process	2/827	19/24934	3.17	0.129724	0.553108	Pg_S1352.18/Pg_S3316.5	Pg_S1352.18;Pg_S3316.5	2	up&down
GO:2000278	regulation of DNA biosynthetic process	2/827	19/24934	3.17	0.129724	0.553108	Pg_S0070.1/Pg_S6161.2	Pg_S0070.1;Pg_S6161.2	2	up&down
GO:0031667	response to nutrient levels	5/827	81/24934	1.86	0.131467	0.558523	Pg_S0391.3/Pg_S2903.23/Pg_S3610.15/Pg_S3818.8/Pg_S5196.13	Pg_S0391.3;Pg_S2903.23;Pg_S3610.15;Pg_S3818.8;Pg_S5196.13	5	up&down
GO:0051707	response to other organism	15/827	329/24934	1.37	0.134458	0.569184	Pg_S0252.34/Pg_S0477.9/Pg_S1823.26/Pg_S2115.36/Pg_S3027.11/Pg_S3643.12/Pg_S4179.2/Pg_S4427.18/Pg_S5309.13/Pg_S5694.2/Pg_S5878.1/Pg_S6098.1/Pg_S7053.1/Pg_S7271.2/Pg_S8215.1	Pg_S0252.34;Pg_S0477.9;Pg_S1823.26;Pg_S2115.36;Pg_S3027.11;Pg_S3643.12;Pg_S4179.2;Pg_S4427.18;Pg_S5309.13;Pg_S5694.2;Pg_S5878.1;Pg_S6098.1;Pg_S7053.1;Pg_S7271.2;Pg_S8215.1	15	up&down
GO:0072657	protein localization to membrane	3/827	39/24934	2.32	0.138482	0.584123	NewGene_2654/Pg_S2123.24/Pg_S5454.8	--;Pg_S2123.24;Pg_S5454.8	3	up&down
GO:0006597	spermine biosynthetic process	2/827	20/24934	3.01	0.141114	0.584784	Pg_S1290.8/Pg_S1703.38	Pg_S1290.8;Pg_S1703.38	2	up&down
GO:0010193	response to ozone	2/827	20/24934	3.01	0.141114	0.584784	Pg_S0879.4/Pg_S5878.1	Pg_S0879.4;Pg_S5878.1	2	up
GO:0019747	regulation of isoprenoid metabolic process	2/827	20/24934	3.01	0.141114	0.584784	Pg_S0770.1/Pg_S1391.2	Pg_S0770.1;Pg_S1391.2	2	up&down
GO:0048284	organelle fusion	2/827	20/24934	3.01	0.141114	0.584784	Pg_S1858.3/Pg_S2416.7	Pg_S1858.3;Pg_S2416.7	2	up
GO:2000070	regulation of response to water deprivation	2/827	20/24934	3.01	0.141114	0.584784	Pg_S0302.40/Pg_S0466.4	Pg_S0302.40;Pg_S0466.4	2	down
GO:0010243	response to organonitrogen compound	7/827	130/24934	1.62	0.141642	0.584918	Pg_S0760.21/Pg_S0817.13/Pg_S2518.2/Pg_S3027.11/Pg_S5702.3/Pg_S6159.1/Pg_S6453.2	Pg_S0760.21;Pg_S0817.13;Pg_S2518.2;Pg_S3027.11;Pg_S5702.3;Pg_S6159.1;Pg_S6453.2	7	up&down
GO:0032870	cellular response to hormone stimulus	12/827	255/24934	1.42	0.143008	0.587526	Pg_S0252.34/Pg_S0431.70/Pg_S0485.3/Pg_S1032.3/Pg_S2115.36/Pg_S3150.3/Pg_S3643.12/Pg_S4048.2/Pg_S4448.3/Pg_S5623.6/Pg_S6098.1/Pg_S8124.1	Pg_S0252.34;Pg_S0431.70;Pg_S0485.3;Pg_S1032.3;Pg_S2115.36;Pg_S3150.3;Pg_S3643.12;Pg_S4048.2;Pg_S4448.3;Pg_S5623.6;Pg_S6098.1;Pg_S8124.1	12	up&down
GO:0051253	negative regulation of RNA metabolic process	8/827	155/24934	1.56	0.144372	0.587526	NewGene_16239/Pg_S0252.34/Pg_S1316.20/Pg_S3027.11/Pg_S3643.12/Pg_S5623.6/Pg_S5702.3/Pg_S8401.1	--;Pg_S0252.34;Pg_S1316.20;Pg_S3027.11;Pg_S3643.12;Pg_S5623.6;Pg_S5702.3;Pg_S8401.1	8	up&down
GO:0023052	signaling	19/827	440/24934	1.3	0.147322	0.587526	Pg_S0252.34/Pg_S0431.70/Pg_S0485.3/Pg_S0581.12/Pg_S1032.3/Pg_S1443.12/Pg_S1564.5/Pg_S1581.6/Pg_S2115.36/Pg_S2123.24/Pg_S2538.22/Pg_S2868.5/Pg_S3643.12/Pg_S4048.2/Pg_S4448.3/Pg_S5623.6/Pg_S6081.4/Pg_S6098.1/Pg_S8124.1	Pg_S0252.34;Pg_S0431.70;Pg_S0485.3;Pg_S0581.12;Pg_S1032.3;Pg_S1443.12;Pg_S1564.5;Pg_S1581.6;Pg_S2115.36;Pg_S2123.24;Pg_S2538.22;Pg_S2868.5;Pg_S3643.12;Pg_S4048.2;Pg_S4448.3;Pg_S5623.6;Pg_S6081.4;Pg_S6098.1;Pg_S8124.1	19	up&down
GO:0055114	oxidation-reduction process	16/827	362/24934	1.33	0.15078	0.587526	NewGene_13345/Pg_S0455.7/Pg_S0564.1/Pg_S1886.10/Pg_S2022.7/Pg_S2124.22/Pg_S3016.1/Pg_S3024.23/Pg_S3097.21/Pg_S3176.1/Pg_S3336.5/Pg_S3635.1/Pg_S4320.2/Pg_S4435.9/Pg_S5937.1/Pg_S6033.5	--;Pg_S0455.7;Pg_S0564.1;Pg_S1886.10;Pg_S2022.7;Pg_S2124.22;Pg_S3016.1;Pg_S3024.23;Pg_S3097.21;Pg_S3176.1;Pg_S3336.5;Pg_S3635.1;Pg_S4320.2;Pg_S4435.9;Pg_S5937.1;Pg_S6033.5	16	up&down
GO:0006790	sulfur compound metabolic process	5/827	85/24934	1.77	0.151842	0.587526	Pg_S0477.9/Pg_S4179.2/Pg_S4448.3/Pg_S7053.1/Pg_S8124.1	Pg_S0477.9;Pg_S4179.2;Pg_S4448.3;Pg_S7053.1;Pg_S8124.1	5	up&down
GO:0010223	secondary shoot formation	2/827	21/24934	2.87	0.152707	0.587526	Pg_S0024.6/Pg_S3150.3	Pg_S0024.6;Pg_S3150.3	2	up
GO:0051054	positive regulation of DNA metabolic process	2/827	21/24934	2.87	0.152707	0.587526	Pg_S0070.1/Pg_S6161.2	Pg_S0070.1;Pg_S6161.2	2	up&down
GO:0010565	regulation of cellular ketone metabolic process	3/827	41/24934	2.21	0.154144	0.587526	Pg_S0770.1/Pg_S1391.2/Pg_S2057.20	Pg_S0770.1;Pg_S1391.2;Pg_S2057.20	3	up&down
GO:0006657	CDP-choline pathway	1/827	5/24934	6.03	0.155207	0.587526	Pg_S4573.1	Pg_S4573.1	1	down
GO:0006821	chloride transport	1/827	5/24934	6.03	0.155207	0.587526	Pg_S1104.10	Pg_S1104.10	1	up
GO:0009683	indoleacetic acid metabolic process	1/827	5/24934	6.03	0.155207	0.587526	Pg_S6295.2	Pg_S6295.2	1	up
GO:0009684	indoleacetic acid biosynthetic process	1/827	5/24934	6.03	0.155207	0.587526	Pg_S6295.2	Pg_S6295.2	1	up
GO:0009831	plant-type cell wall modification involved in multidimensional cell growth	1/827	5/24934	6.03	0.155207	0.587526	Pg_S2472.24	Pg_S2472.24	1	down
GO:0010019	chloroplast-nucleus signaling pathway	1/827	5/24934	6.03	0.155207	0.587526	Pg_S1443.12	Pg_S1443.12	1	up
GO:0019544	arginine catabolic process to glutamate	1/827	5/24934	6.03	0.155207	0.587526	NewGene_1440	--	1	down
GO:0043335	protein unfolding	1/827	5/24934	6.03	0.155207	0.587526	Pg_S2965.3	Pg_S2965.3	1	up
GO:0044090	positive regulation of vacuole organization	1/827	5/24934	6.03	0.155207	0.587526	Pg_S1352.18	Pg_S1352.18	1	down
GO:0045038	protein import into chloroplast thylakoid membrane	1/827	5/24934	6.03	0.155207	0.587526	Pg_S3163.7	Pg_S3163.7	1	down
GO:0046337	phosphatidylethanolamine metabolic process	1/827	5/24934	6.03	0.155207	0.587526	Pg_S4573.1	Pg_S4573.1	1	down
GO:0048768	root hair cell tip growth	1/827	5/24934	6.03	0.155207	0.587526	Pg_S6655.2	Pg_S6655.2	1	up
GO:0060631	regulation of meiosis I	1/827	5/24934	6.03	0.155207	0.587526	Pg_S3049.34	Pg_S3049.34	1	up
GO:0060969	negative regulation of gene silencing	1/827	5/24934	6.03	0.155207	0.587526	Pg_S4653.7	Pg_S4653.7	1	up
GO:0070914	UV-damage excision repair	1/827	5/24934	6.03	0.155207	0.587526	Pg_S1464.8	Pg_S1464.8	1	up
GO:0071219	cellular response to molecule of bacterial origin	1/827	5/24934	6.03	0.155207	0.587526	Pg_S1570.17	Pg_S1570.17	1	down
GO:0097164	ammonium ion metabolic process	1/827	5/24934	6.03	0.155207	0.587526	Pg_S4573.1	Pg_S4573.1	1	down
GO:1903415	flavonoid transport from endoplasmic reticulum to plant-type vacuole	1/827	5/24934	6.03	0.155207	0.587526	Pg_S1352.18	Pg_S1352.18	1	down
GO:0043207	response to external biotic stimulus	15/827	340/24934	1.33	0.161763	0.593588	Pg_S0252.34/Pg_S0477.9/Pg_S1823.26/Pg_S2115.36/Pg_S3027.11/Pg_S3643.12/Pg_S4179.2/Pg_S4427.18/Pg_S5309.13/Pg_S5694.2/Pg_S5878.1/Pg_S6098.1/Pg_S7053.1/Pg_S7271.2/Pg_S8215.1	Pg_S0252.34;Pg_S0477.9;Pg_S1823.26;Pg_S2115.36;Pg_S3027.11;Pg_S3643.12;Pg_S4179.2;Pg_S4427.18;Pg_S5309.13;Pg_S5694.2;Pg_S5878.1;Pg_S6098.1;Pg_S7053.1;Pg_S7271.2;Pg_S8215.1	15	up&down
GO:0015995	chlorophyll biosynthetic process	4/827	64/24934	1.88	0.162581	0.593588	Pg_S1443.12/Pg_S3316.5/Pg_S6522.6/Pg_S8876.1	Pg_S1443.12;Pg_S3316.5;Pg_S6522.6;Pg_S8876.1	4	up
GO:0071495	cellular response to endogenous stimulus	12/827	262/24934	1.38	0.163335	0.593588	Pg_S0252.34/Pg_S0431.70/Pg_S0485.3/Pg_S1032.3/Pg_S2115.36/Pg_S3150.3/Pg_S3643.12/Pg_S4048.2/Pg_S4448.3/Pg_S5623.6/Pg_S6098.1/Pg_S8124.1	Pg_S0252.34;Pg_S0431.70;Pg_S0485.3;Pg_S1032.3;Pg_S2115.36;Pg_S3150.3;Pg_S3643.12;Pg_S4048.2;Pg_S4448.3;Pg_S5623.6;Pg_S6098.1;Pg_S8124.1	12	up&down
GO:0002218	activation of innate immune response	2/827	22/24934	2.74	0.164476	0.593588	Pg_S0581.12/Pg_S2115.36	Pg_S0581.12;Pg_S2115.36	2	up&down
GO:0006885	regulation of pH	2/827	22/24934	2.74	0.164476	0.593588	Pg_S0189.28/Pg_S4149.20	Pg_S0189.28;Pg_S4149.20	2	up&down
GO:0007610	behavior	2/827	22/24934	2.74	0.164476	0.593588	Pg_S2538.22/Pg_S8378.1	Pg_S2538.22;Pg_S8378.1	2	up
GO:0031408	oxylipin biosynthetic process	2/827	22/24934	2.74	0.164476	0.593588	Pg_S3015.1/Pg_S3814.2	Pg_S3015.1;Pg_S3814.2	2	up&down
GO:0007154	cell communication	21/827	502/24934	1.26	0.165172	0.593588	Pg_S0252.34/Pg_S0431.70/Pg_S0485.3/Pg_S0581.12/Pg_S1032.3/Pg_S1443.12/Pg_S1564.5/Pg_S1581.6/Pg_S2115.36/Pg_S2123.24/Pg_S2538.22/Pg_S2868.5/Pg_S2903.23/Pg_S3643.12/Pg_S3818.8/Pg_S4048.2/Pg_S4448.3/Pg_S5623.6/Pg_S6081.4/Pg_S6098.1/Pg_S8124.1	Pg_S0252.34;Pg_S0431.70;Pg_S0485.3;Pg_S0581.12;Pg_S1032.3;Pg_S1443.12;Pg_S1564.5;Pg_S1581.6;Pg_S2115.36;Pg_S2123.24;Pg_S2538.22;Pg_S2868.5;Pg_S2903.23;Pg_S3643.12;Pg_S3818.8;Pg_S4048.2;Pg_S4448.3;Pg_S5623.6;Pg_S6081.4;Pg_S6098.1;Pg_S8124.1	21	up&down
GO:0009636	response to toxic substance	7/827	136/24934	1.55	0.166534	0.593588	Pg_S0213.76/Pg_S1852.5/Pg_S2965.3/Pg_S3027.11/Pg_S3071.14/Pg_S4686.2/Pg_S5937.1	Pg_S0213.76;Pg_S1852.5;Pg_S2965.3;Pg_S3027.11;Pg_S3071.14;Pg_S4686.2;Pg_S5937.1	7	up&down
GO:0019953	sexual reproduction	5/827	88/24934	1.71	0.167933	0.593588	NewGene_3960/Pg_S0472.30/Pg_S4969.2/Pg_S6052.4/Pg_S7089.8	--;Pg_S0472.30;Pg_S4969.2;Pg_S6052.4;Pg_S7089.8	5	up&down
GO:1901135	carbohydrate derivative metabolic process	6/827	112/24934	1.62	0.16845	0.593588	NewGene_10993/Pg_S0277.6/Pg_S0477.9/Pg_S2468.41/Pg_S4179.2/Pg_S7053.1	--;Pg_S0277.6;Pg_S0477.9;Pg_S2468.41;Pg_S4179.2;Pg_S7053.1	6	up&down
GO:0019216	regulation of lipid metabolic process	3/827	43/24934	2.1	0.170326	0.593588	Pg_S0770.1/Pg_S1391.2/Pg_S2057.20	Pg_S0770.1;Pg_S1391.2;Pg_S2057.20	3	up&down
GO:0006082	organic acid metabolic process	8/827	162/24934	1.49	0.171188	0.593588	Pg_S0391.3/Pg_S0477.9/Pg_S3610.15/Pg_S4179.2/Pg_S5196.13/Pg_S6295.2/Pg_S7053.1/Pg_S7897.1	Pg_S0391.3;Pg_S0477.9;Pg_S3610.15;Pg_S4179.2;Pg_S5196.13;Pg_S6295.2;Pg_S7053.1;Pg_S7897.1	8	up&down
GO:0043436	oxoacid metabolic process	8/827	162/24934	1.49	0.171188	0.593588	Pg_S0391.3/Pg_S0477.9/Pg_S3610.15/Pg_S4179.2/Pg_S5196.13/Pg_S6295.2/Pg_S7053.1/Pg_S7897.1	Pg_S0391.3;Pg_S0477.9;Pg_S3610.15;Pg_S4179.2;Pg_S5196.13;Pg_S6295.2;Pg_S7053.1;Pg_S7897.1	8	up&down
GO:0006694	steroid biosynthetic process	2/827	23/24934	2.62	0.176397	0.593588	Pg_S2791.23/Pg_S6758.9	Pg_S2791.23;Pg_S6758.9	2	up
GO:0009404	toxin metabolic process	2/827	23/24934	2.62	0.176397	0.593588	Pg_S4448.3/Pg_S8124.1	Pg_S4448.3;Pg_S8124.1	2	up
GO:0009943	adaxial/abaxial axis specification	2/827	23/24934	2.62	0.176397	0.593588	Pg_S2115.36/Pg_S3027.11	Pg_S2115.36;Pg_S3027.11	2	up&down
GO:0032102	negative regulation of response to external stimulus	2/827	23/24934	2.62	0.176397	0.593588	Pg_S0439.24/Pg_S4863.13	Pg_S0439.24;Pg_S4863.13	2	down
GO:0043901	negative regulation of multi-organism process	2/827	23/24934	2.62	0.176397	0.593588	Pg_S0439.24/Pg_S4863.13	Pg_S0439.24;Pg_S4863.13	2	down
GO:0017144	drug metabolic process	3/827	44/24934	2.06	0.178594	0.593588	Pg_S0391.3/Pg_S3610.15/Pg_S5196.13	Pg_S0391.3;Pg_S3610.15;Pg_S5196.13	3	up&down
GO:1900864	mitochondrial RNA modification	4/827	67/24934	1.8	0.182174	0.593588	Pg_S0826.9/Pg_S3619.1/Pg_S3718.4/Pg_S3873.3	Pg_S0826.9;Pg_S3619.1;Pg_S3718.4;Pg_S3873.3	4	up&down
GO:0006572	tyrosine catabolic process	1/827	6/24934	5.02	0.183233	0.593588	Pg_S1416.46	Pg_S1416.46	1	down
GO:0006896	Golgi to vacuole transport	1/827	6/24934	5.02	0.183233	0.593588	NewGene_2654	--	1	down
GO:0009051	pentose-phosphate shunt, oxidative branch	1/827	6/24934	5.02	0.183233	0.593588	Pg_S0634.25	Pg_S0634.25	1	down
GO:0009113	purine nucleobase biosynthetic process	1/827	6/24934	5.02	0.183233	0.593588	Pg_S1678.50	Pg_S1678.50	1	up
GO:0009608	response to symbiont	1/827	6/24934	5.02	0.183233	0.593588	Pg_S6098.1	Pg_S6098.1	1	down
GO:0009851	auxin biosynthetic process	1/827	6/24934	5.02	0.183233	0.593588	Pg_S6295.2	Pg_S6295.2	1	up
GO:0009864	induced systemic resistance, jasmonic acid mediated signaling pathway	1/827	6/24934	5.02	0.183233	0.593588	Pg_S2115.36	Pg_S2115.36	1	down
GO:0010432	bract development	1/827	6/24934	5.02	0.183233	0.593588	Pg_S2115.36	Pg_S2115.36	1	down
GO:0010433	bract morphogenesis	1/827	6/24934	5.02	0.183233	0.593588	Pg_S2115.36	Pg_S2115.36	1	down
GO:0010434	bract formation	1/827	6/24934	5.02	0.183233	0.593588	Pg_S2115.36	Pg_S2115.36	1	down
GO:0022413	reproductive process in single-celled organism	1/827	6/24934	5.02	0.183233	0.593588	Pg_S6052.4	Pg_S6052.4	1	up
GO:0030437	ascospore formation	1/827	6/24934	5.02	0.183233	0.593588	Pg_S6052.4	Pg_S6052.4	1	up
GO:0031321	ascospore-type prospore assembly	1/827	6/24934	5.02	0.183233	0.593588	Pg_S6052.4	Pg_S6052.4	1	up
GO:0031322	ascospore-type prospore-specific spindle pole body remodeling	1/827	6/24934	5.02	0.183233	0.593588	Pg_S6052.4	Pg_S6052.4	1	up
GO:0032505	reproduction of a single-celled organism	1/827	6/24934	5.02	0.183233	0.593588	Pg_S6052.4	Pg_S6052.4	1	up
GO:0033522	histone H2A ubiquitination	1/827	6/24934	5.02	0.183233	0.593588	Pg_S1464.8	Pg_S1464.8	1	up
GO:0040020	regulation of meiotic nuclear division	1/827	6/24934	5.02	0.183233	0.593588	Pg_S3049.34	Pg_S3049.34	1	up
GO:0042181	ketone biosynthetic process	1/827	6/24934	5.02	0.183233	0.593588	Pg_S3971.2	Pg_S3971.2	1	down
GO:0042732	D-xylose metabolic process	1/827	6/24934	5.02	0.183233	0.593588	NewGene_6522	--	1	down
GO:0043935	sexual sporulation resulting in formation of a cellular spore	1/827	6/24934	5.02	0.183233	0.593588	Pg_S6052.4	Pg_S6052.4	1	up
GO:0044206	UMP salvage	1/827	6/24934	5.02	0.183233	0.593588	Pg_S4053.1	Pg_S4053.1	1	down
GO:0044211	CTP salvage	1/827	6/24934	5.02	0.183233	0.593588	Pg_S4053.1	Pg_S4053.1	1	down
GO:0046474	glycerophospholipid biosynthetic process	1/827	6/24934	5.02	0.183233	0.593588	Pg_S4573.1	Pg_S4573.1	1	down
GO:0051445	regulation of meiotic cell cycle	1/827	6/24934	5.02	0.183233	0.593588	Pg_S3049.34	Pg_S3049.34	1	up
GO:0071985	multivesicular body sorting pathway	1/827	6/24934	5.02	0.183233	0.593588	Pg_S4692.3	Pg_S4692.3	1	down
GO:0120009	intermembrane lipid transfer	1/827	6/24934	5.02	0.183233	0.593588	Pg_S6052.4	Pg_S6052.4	1	up
GO:0120010	intermembrane phospholipid transfer	1/827	6/24934	5.02	0.183233	0.593588	Pg_S6052.4	Pg_S6052.4	1	up
GO:1901661	quinone metabolic process	1/827	6/24934	5.02	0.183233	0.593588	Pg_S3971.2	Pg_S3971.2	1	down
GO:1901663	quinone biosynthetic process	1/827	6/24934	5.02	0.183233	0.593588	Pg_S3971.2	Pg_S3971.2	1	down
GO:1902478	negative regulation of defense response to bacterium, incompatible interaction	1/827	6/24934	5.02	0.183233	0.593588	Pg_S4863.13	Pg_S4863.13	1	down
GO:1903506	regulation of nucleic acid-templated transcription	32/827	814/24934	1.19	0.183446	0.593588	NewGene_10711/NewGene_16239/Pg_S0070.1/Pg_S0204.22/Pg_S0252.34/Pg_S0397.11/Pg_S0760.19/Pg_S0760.21/Pg_S0817.11/Pg_S0817.13/Pg_S0988.44/Pg_S1316.20/Pg_S2057.20/Pg_S2518.2/Pg_S3027.11/Pg_S3302.9/Pg_S3316.5/Pg_S3643.12/Pg_S4653.7/Pg_S5623.6/Pg_S5702.3/Pg_S5901.11/Pg_S6159.1/Pg_S6161.2/Pg_S6354.6/Pg_S6453.2/Pg_S7053.1/Pg_S7271.2/Pg_S7897.1/Pg_S8378.1/Pg_S8401.1/Pg_S8889.1	--;--;Pg_S0070.1;Pg_S0204.22;Pg_S0252.34;Pg_S0397.11;Pg_S0760.19;Pg_S0760.21;Pg_S0817.11;Pg_S0817.13;Pg_S0988.44;Pg_S1316.20;Pg_S2057.20;Pg_S2518.2;Pg_S3027.11;Pg_S3302.9;Pg_S3316.5;Pg_S3643.12;Pg_S4653.7;Pg_S5623.6;Pg_S5702.3;Pg_S5901.11;Pg_S6159.1;Pg_S6161.2;Pg_S6354.6;Pg_S6453.2;Pg_S7053.1;Pg_S7271.2;Pg_S7897.1;Pg_S8378.1;Pg_S8401.1;Pg_S8889.1	32	up&down
GO:2001141	regulation of RNA biosynthetic process	32/827	814/24934	1.19	0.183446	0.593588	NewGene_10711/NewGene_16239/Pg_S0070.1/Pg_S0204.22/Pg_S0252.34/Pg_S0397.11/Pg_S0760.19/Pg_S0760.21/Pg_S0817.11/Pg_S0817.13/Pg_S0988.44/Pg_S1316.20/Pg_S2057.20/Pg_S2518.2/Pg_S3027.11/Pg_S3302.9/Pg_S3316.5/Pg_S3643.12/Pg_S4653.7/Pg_S5623.6/Pg_S5702.3/Pg_S5901.11/Pg_S6159.1/Pg_S6161.2/Pg_S6354.6/Pg_S6453.2/Pg_S7053.1/Pg_S7271.2/Pg_S7897.1/Pg_S8378.1/Pg_S8401.1/Pg_S8889.1	--;--;Pg_S0070.1;Pg_S0204.22;Pg_S0252.34;Pg_S0397.11;Pg_S0760.19;Pg_S0760.21;Pg_S0817.11;Pg_S0817.13;Pg_S0988.44;Pg_S1316.20;Pg_S2057.20;Pg_S2518.2;Pg_S3027.11;Pg_S3302.9;Pg_S3316.5;Pg_S3643.12;Pg_S4653.7;Pg_S5623.6;Pg_S5702.3;Pg_S5901.11;Pg_S6159.1;Pg_S6161.2;Pg_S6354.6;Pg_S6453.2;Pg_S7053.1;Pg_S7271.2;Pg_S7897.1;Pg_S8378.1;Pg_S8401.1;Pg_S8889.1	32	up&down
GO:0048364	root development	11/827	243/24934	1.36	0.185781	0.596694	Pg_S0247.28/Pg_S0327.17/Pg_S1429.10/Pg_S1858.3/Pg_S2416.7/Pg_S2538.22/Pg_S2798.2/Pg_S2896.6/Pg_S4179.3/Pg_S4656.2/Pg_S6655.2	Pg_S0247.28;Pg_S0327.17;Pg_S1429.10;Pg_S1858.3;Pg_S2416.7;Pg_S2538.22;Pg_S2798.2;Pg_S2896.6;Pg_S4179.3;Pg_S4656.2;Pg_S6655.2	11	up
GO:0007127	meiosis I	3/827	45/24934	2.01	0.186968	0.596694	Pg_S0266.81/Pg_S0978.13/Pg_S1804.5	Pg_S0266.81;Pg_S0978.13;Pg_S1804.5	3	up&down
GO:0046148	pigment biosynthetic process	3/827	45/24934	2.01	0.186968	0.596694	Pg_S1352.18/Pg_S1443.12/Pg_S3316.5	Pg_S1352.18;Pg_S1443.12;Pg_S3316.5	3	up&down
GO:0031323	regulation of cellular metabolic process	43/827	1126/24934	1.15	0.188441	0.596694	NewGene_10711/NewGene_16239/Pg_S0070.1/Pg_S0204.22/Pg_S0252.34/Pg_S0397.11/Pg_S0760.19/Pg_S0760.21/Pg_S0770.1/Pg_S0817.11/Pg_S0817.13/Pg_S0916.16/Pg_S0988.44/Pg_S1316.20/Pg_S1335.35/Pg_S1391.2/Pg_S2057.20/Pg_S2464.21/Pg_S2518.2/Pg_S2903.23/Pg_S2965.3/Pg_S3027.11/Pg_S3302.9/Pg_S3316.5/Pg_S3318.14/Pg_S3643.12/Pg_S4377.14/Pg_S4448.3/Pg_S4653.7/Pg_S5623.6/Pg_S5702.3/Pg_S5901.11/Pg_S6159.1/Pg_S6161.2/…	--;--;Pg_S0070.1;Pg_S0204.22;Pg_S0252.34;Pg_S0397.11;Pg_S0760.19;Pg_S0760.21;Pg_S0770.1;Pg_S0817.11;Pg_S0817.13;Pg_S0916.16;Pg_S0988.44;Pg_S1316.20;Pg_S1335.35;Pg_S1391.2;Pg_S2057.20;Pg_S2464.21;Pg_S2518.2;Pg_S2903.23;Pg_S2965.3;Pg_S3027.11;Pg_S3302.9;Pg_S3316.5;Pg_S3318.14;Pg_S3643.12;Pg_S4377.14;Pg_S4448.3;Pg_S4653.7;Pg_S5623.6;Pg_S5702.3;Pg_S5901.11;Pg_S6159.1;Pg_S6161.2;Pg_S6354.6;Pg_S6453.2;…	43	up&down
GO:0002253	activation of immune response	2/827	24/24934	2.51	0.188448	0.596694	Pg_S0581.12/Pg_S2115.36	Pg_S0581.12;Pg_S2115.36	2	up&down
GO:0009834	plant-type secondary cell wall biogenesis	2/827	24/24934	2.51	0.188448	0.596694	NewGene_13425/Pg_S3328.6	--;Pg_S3328.6	2	up&down
GO:0015994	chlorophyll metabolic process	2/827	24/24934	2.51	0.188448	0.596694	Pg_S1443.12/Pg_S3316.5	Pg_S1443.12;Pg_S3316.5	2	up
GO:0034762	regulation of transmembrane transport	2/827	24/24934	2.51	0.188448	0.596694	Pg_S2123.24/Pg_S3818.8	Pg_S2123.24;Pg_S3818.8	2	up
GO:0061982	meiosis I cell cycle process	3/827	46/24934	1.97	0.195441	0.616147	Pg_S0266.81/Pg_S0978.13/Pg_S1804.5	Pg_S0266.81;Pg_S0978.13;Pg_S1804.5	3	up&down
GO:0006778	porphyrin-containing compound metabolic process	2/827	25/24934	2.41	0.200606	0.616147	Pg_S1443.12/Pg_S3316.5	Pg_S1443.12;Pg_S3316.5	2	up
GO:0006779	porphyrin-containing compound biosynthetic process	2/827	25/24934	2.41	0.200606	0.616147	Pg_S1443.12/Pg_S3316.5	Pg_S1443.12;Pg_S3316.5	2	up
GO:0007129	synapsis	2/827	25/24934	2.41	0.200606	0.616147	Pg_S1642.12/Pg_S1804.5	Pg_S1642.12;Pg_S1804.5	2	up&down
GO:0009955	adaxial/abaxial pattern specification	2/827	25/24934	2.41	0.200606	0.616147	Pg_S2115.36/Pg_S3027.11	Pg_S2115.36;Pg_S3027.11	2	up&down
GO:0046283	anthocyanin-containing compound metabolic process	2/827	25/24934	2.41	0.200606	0.616147	Pg_S1352.18/Pg_S3316.5	Pg_S1352.18;Pg_S3316.5	2	up&down
GO:0016226	iron-sulfur cluster assembly	3/827	47/24934	1.92	0.204006	0.616147	Pg_S0810.39/Pg_S2377.4/Pg_S5573.8	Pg_S0810.39;Pg_S2377.4;Pg_S5573.8	3	down
GO:0046686	response to cadmium ion	7/827	145/24934	1.46	0.207143	0.616147	Pg_S0213.76/Pg_S1852.5/Pg_S2124.22/Pg_S3071.14/Pg_S3610.15/Pg_S5196.13/Pg_S5466.9	Pg_S0213.76;Pg_S1852.5;Pg_S2124.22;Pg_S3071.14;Pg_S3610.15;Pg_S5196.13;Pg_S5466.9	7	up&down
GO:0009845	seed germination	5/827	95/24934	1.59	0.207845	0.616147	Pg_S0826.9/Pg_S3027.11/Pg_S3619.1/Pg_S3718.4/Pg_S3873.3	Pg_S0826.9;Pg_S3027.11;Pg_S3619.1;Pg_S3718.4;Pg_S3873.3	5	up&down
GO:0009991	response to extracellular stimulus	5/827	95/24934	1.59	0.207845	0.616147	Pg_S0391.3/Pg_S2903.23/Pg_S3610.15/Pg_S3818.8/Pg_S5196.13	Pg_S0391.3;Pg_S2903.23;Pg_S3610.15;Pg_S3818.8;Pg_S5196.13	5	up&down
GO:0045934	negative regulation of nucleobase-containing compound metabolic process	8/827	171/24934	1.41	0.208652	0.616147	NewGene_16239/Pg_S0252.34/Pg_S1316.20/Pg_S3027.11/Pg_S3643.12/Pg_S5623.6/Pg_S5702.3/Pg_S8401.1	--;Pg_S0252.34;Pg_S1316.20;Pg_S3027.11;Pg_S3643.12;Pg_S5623.6;Pg_S5702.3;Pg_S8401.1	8	up&down
GO:0006811	ion transport	6/827	120/24934	1.51	0.208657	0.616147	Pg_S0713.2/Pg_S1104.10/Pg_S2538.22/Pg_S3818.8/Pg_S4265.4/Pg_S6052.4	Pg_S0713.2;Pg_S1104.10;Pg_S2538.22;Pg_S3818.8;Pg_S4265.4;Pg_S6052.4	6	up&down
GO:0006177	GMP biosynthetic process	1/827	7/24934	4.31	0.210329	0.616147	Pg_S1736.12	Pg_S1736.12	1	up
GO:0006293	nucleotide-excision repair, preincision complex stabilization	1/827	7/24934	4.31	0.210329	0.616147	Pg_S1464.8	Pg_S1464.8	1	up
GO:0006294	nucleotide-excision repair, preincision complex assembly	1/827	7/24934	4.31	0.210329	0.616147	Pg_S1464.8	Pg_S1464.8	1	up
GO:0006296	nucleotide-excision repair, DNA incision, 5'-to lesion	1/827	7/24934	4.31	0.210329	0.616147	Pg_S1464.8	Pg_S1464.8	1	up
GO:0006788	heme oxidation	1/827	7/24934	4.31	0.210329	0.616147	Pg_S3635.1	Pg_S3635.1	1	up
GO:0009954	proximal/distal pattern formation	1/827	7/24934	4.31	0.210329	0.616147	Pg_S2115.36	Pg_S2115.36	1	down
GO:0010304	PSII associated light-harvesting complex II catabolic process	1/827	7/24934	4.31	0.210329	0.616147	Pg_S4094.5	Pg_S4094.5	1	up
GO:0016574	histone ubiquitination	1/827	7/24934	4.31	0.210329	0.616147	Pg_S1464.8	Pg_S1464.8	1	up
GO:0030435	sporulation resulting in formation of a cellular spore	1/827	7/24934	4.31	0.210329	0.616147	Pg_S6052.4	Pg_S6052.4	1	up
GO:0042548	regulation of photosynthesis, light reaction	1/827	7/24934	4.31	0.210329	0.616147	Pg_S2464.21	Pg_S2464.21	1	down
GO:0042761	very long-chain fatty acid biosynthetic process	1/827	7/24934	4.31	0.210329	0.616147	Pg_S1705.8	Pg_S1705.8	1	down
GO:0046417	chorismate metabolic process	1/827	7/24934	4.31	0.210329	0.616147	Pg_S2208.13	Pg_S2208.13	1	down
GO:0048564	photosystem I assembly	1/827	7/24934	4.31	0.210329	0.616147	NewGene_4094	--	1	up
GO:0070911	global genome nucleotide-excision repair	1/827	7/24934	4.31	0.210329	0.616147	Pg_S1464.8	Pg_S1464.8	1	up
GO:0080143	regulation of amino acid export	1/827	7/24934	4.31	0.210329	0.616147	Pg_S1908.29	Pg_S1908.29	1	up
GO:2000033	regulation of seed dormancy process	1/827	7/24934	4.31	0.210329	0.616147	Pg_S1939.6	Pg_S1939.6	1	down
GO:0044281	small molecule metabolic process	10/827	224/24934	1.35	0.211742	0.616147	NewGene_10993/Pg_S0391.3/Pg_S0477.9/Pg_S3610.15/Pg_S3971.2/Pg_S4179.2/Pg_S5196.13/Pg_S6295.2/Pg_S7053.1/Pg_S7897.1	--;Pg_S0391.3;Pg_S0477.9;Pg_S3610.15;Pg_S3971.2;Pg_S4179.2;Pg_S5196.13;Pg_S6295.2;Pg_S7053.1;Pg_S7897.1	10	up&down
GO:0031348	negative regulation of defense response	3/827	48/24934	1.88	0.212656	0.616147	Pg_S0439.24/Pg_S4863.13/Pg_S6522.1	Pg_S0439.24;Pg_S4863.13;Pg_S6522.1	3	up&down
GO:0140053	mitochondrial gene expression	3/827	48/24934	1.88	0.212656	0.616147	Pg_S0826.9/Pg_S3718.4/Pg_S3873.3	Pg_S0826.9;Pg_S3718.4;Pg_S3873.3	3	up&down
GO:0009225	nucleotide-sugar metabolic process	2/827	26/24934	2.32	0.212851	0.616147	NewGene_10993/Pg_S5089.4	--;Pg_S5089.4	2	up&down
GO:0009624	response to nematode	2/827	26/24934	2.32	0.212851	0.616147	Pg_S3027.11/Pg_S5878.1	Pg_S3027.11;Pg_S5878.1	2	up
GO:0010054	trichoblast differentiation	2/827	26/24934	2.32	0.212851	0.616147	Pg_S2798.2/Pg_S6655.2	Pg_S2798.2;Pg_S6655.2	2	up
GO:0010197	polar nucleus fusion	2/827	26/24934	2.32	0.212851	0.616147	Pg_S1858.3/Pg_S2416.7	Pg_S1858.3;Pg_S2416.7	2	up
GO:0010556	regulation of macromolecule biosynthetic process	34/827	887/24934	1.16	0.214697	0.619971	NewGene_10711/NewGene_16239/Pg_S0070.1/Pg_S0204.22/Pg_S0252.34/Pg_S0397.11/Pg_S0760.19/Pg_S0760.21/Pg_S0817.11/Pg_S0817.13/Pg_S0988.44/Pg_S1316.20/Pg_S2057.20/Pg_S2518.2/Pg_S2965.3/Pg_S3027.11/Pg_S3302.9/Pg_S3316.5/Pg_S3318.14/Pg_S3643.12/Pg_S4653.7/Pg_S5623.6/Pg_S5702.3/Pg_S5901.11/Pg_S6159.1/Pg_S6161.2/Pg_S6354.6/Pg_S6453.2/Pg_S7053.1/Pg_S7271.2/Pg_S7897.1/Pg_S8378.1/Pg_S8401.1/Pg_S8889.1	--;--;Pg_S0070.1;Pg_S0204.22;Pg_S0252.34;Pg_S0397.11;Pg_S0760.19;Pg_S0760.21;Pg_S0817.11;Pg_S0817.13;Pg_S0988.44;Pg_S1316.20;Pg_S2057.20;Pg_S2518.2;Pg_S2965.3;Pg_S3027.11;Pg_S3302.9;Pg_S3316.5;Pg_S3318.14;Pg_S3643.12;Pg_S4653.7;Pg_S5623.6;Pg_S5702.3;Pg_S5901.11;Pg_S6159.1;Pg_S6161.2;Pg_S6354.6;Pg_S6453.2;Pg_S7053.1;Pg_S7271.2;Pg_S7897.1;Pg_S8378.1;Pg_S8401.1;Pg_S8889.1	34	up&down
GO:0009651	response to salt stress	10/827	225/24934	1.34	0.215547	0.620907	NewGene_10993/Pg_S0391.3/Pg_S1104.10/Pg_S3318.14/Pg_S3610.15/Pg_S3915.2/Pg_S5196.13/Pg_S5702.3/Pg_S6098.1/Pg_S6655.2	--;Pg_S0391.3;Pg_S1104.10;Pg_S3318.14;Pg_S3610.15;Pg_S3915.2;Pg_S5196.13;Pg_S5702.3;Pg_S6098.1;Pg_S6655.2	10	up&down
GO:1901362	organic cyclic compound biosynthetic process	9/827	199/24934	1.36	0.21688	0.623227	Pg_S0277.6/Pg_S1443.12/Pg_S2124.22/Pg_S2468.41/Pg_S3150.3/Pg_S3316.5/Pg_S4448.3/Pg_S6295.2/Pg_S8124.1	Pg_S0277.6;Pg_S1443.12;Pg_S2124.22;Pg_S2468.41;Pg_S3150.3;Pg_S3316.5;Pg_S4448.3;Pg_S6295.2;Pg_S8124.1	9	up&down
GO:0007131	reciprocal meiotic recombination	3/827	49/24934	1.85	0.221383	0.634625	Pg_S0266.81/Pg_S0978.13/Pg_S1804.5	Pg_S0266.81;Pg_S0978.13;Pg_S1804.5	3	up&down
GO:0006013	mannose metabolic process	2/827	27/24934	2.23	0.225164	0.634678	Pg_S0102.44/Pg_S2538.10	Pg_S0102.44;Pg_S2538.10	2	up
GO:0009086	methionine biosynthetic process	2/827	27/24934	2.23	0.225164	0.634678	Pg_S2950.7/Pg_S4321.14	Pg_S2950.7;Pg_S4321.14	2	down
GO:0009944	polarity specification of adaxial/abaxial axis	2/827	27/24934	2.23	0.225164	0.634678	Pg_S2115.36/Pg_S3027.11	Pg_S2115.36;Pg_S3027.11	2	up&down
GO:0010053	root epidermal cell differentiation	2/827	27/24934	2.23	0.225164	0.634678	Pg_S2798.2/Pg_S6655.2	Pg_S2798.2;Pg_S6655.2	2	up
GO:0031109	microtubule polymerization or depolymerization	2/827	27/24934	2.23	0.225164	0.634678	Pg_S0234.31/Pg_S8390.1	Pg_S0234.31;Pg_S8390.1	2	up
GO:0033013	tetrapyrrole metabolic process	2/827	27/24934	2.23	0.225164	0.634678	Pg_S1443.12/Pg_S3316.5	Pg_S1443.12;Pg_S3316.5	2	up
GO:0043248	proteasome assembly	2/827	27/24934	2.23	0.225164	0.634678	Pg_S1416.4/Pg_S2955.2	Pg_S1416.4;Pg_S2955.2	2	up&down
GO:0010558	negative regulation of macromolecule biosynthetic process	8/827	176/24934	1.37	0.230739	0.646386	NewGene_16239/Pg_S0252.34/Pg_S1316.20/Pg_S3027.11/Pg_S3643.12/Pg_S5623.6/Pg_S5702.3/Pg_S8401.1	--;Pg_S0252.34;Pg_S1316.20;Pg_S3027.11;Pg_S3643.12;Pg_S5623.6;Pg_S5702.3;Pg_S8401.1	8	up&down
GO:0006120	mitochondrial electron transport, NADH to ubiquinone	1/827	8/24934	3.77	0.236528	0.646386	Pg_S0120.14	Pg_S0120.14	1	up
GO:0006557	S-adenosylmethioninamine biosynthetic process	1/827	8/24934	3.77	0.236528	0.646386	Pg_S1703.38	Pg_S1703.38	1	up
GO:0009819	drought recovery	1/827	8/24934	3.77	0.236528	0.646386	Pg_S2835.18	Pg_S2835.18	1	down
GO:0010390	histone monoubiquitination	1/827	8/24934	3.77	0.236528	0.646386	Pg_S1464.8	Pg_S1464.8	1	up
GO:0019243	methylglyoxal catabolic process to D-lactate via S-lactoyl-glutathione	1/827	8/24934	3.77	0.236528	0.646386	Pg_S1717.3	Pg_S1717.3	1	down
GO:0032264	IMP salvage	1/827	8/24934	3.77	0.236528	0.646386	Pg_S1439.29	Pg_S1439.29	1	up
GO:0033356	UDP-L-arabinose metabolic process	1/827	8/24934	3.77	0.236528	0.646386	NewGene_10993	--	1	down
GO:0034644	cellular response to UV	1/827	8/24934	3.77	0.236528	0.646386	Pg_S1464.8	Pg_S1464.8	1	up
GO:0051098	regulation of binding	1/827	8/24934	3.77	0.236528	0.646386	NewGene_16239	--	1	up
GO:0051382	kinetochore assembly	1/827	8/24934	3.77	0.236528	0.646386	Pg_S0213.61	Pg_S0213.61	1	up
GO:2000904	regulation of starch metabolic process	1/827	8/24934	3.77	0.236528	0.646386	Pg_S3318.14	Pg_S3318.14	1	down
GO:0005987	sucrose catabolic process	2/827	28/24934	2.15	0.237527	0.646386	Pg_S2644.2/Pg_S3020.4	Pg_S2644.2;Pg_S3020.4	2	up
GO:0046785	microtubule polymerization	2/827	28/24934	2.15	0.237527	0.646386	Pg_S0234.31/Pg_S8390.1	Pg_S0234.31;Pg_S8390.1	2	up
GO:0051258	protein polymerization	2/827	28/24934	2.15	0.237527	0.646386	Pg_S0234.31/Pg_S8390.1	Pg_S0234.31;Pg_S8390.1	2	up
GO:0042440	pigment metabolic process	3/827	51/24934	1.77	0.239041	0.649011	Pg_S1352.18/Pg_S1443.12/Pg_S3316.5	Pg_S1352.18;Pg_S1443.12;Pg_S3316.5	3	up&down
GO:0019222	regulation of metabolic process	46/827	1244/24934	1.11	0.241755	0.65195	NewGene_10711/NewGene_16239/Pg_S0070.1/Pg_S0204.22/Pg_S0252.34/Pg_S0397.11/Pg_S0760.19/Pg_S0760.21/Pg_S0770.1/Pg_S0817.11/Pg_S0817.13/Pg_S0916.16/Pg_S0988.44/Pg_S1316.20/Pg_S1335.35/Pg_S1391.2/Pg_S1584.1/Pg_S2057.20/Pg_S2115.36/Pg_S2123.24/Pg_S2464.21/Pg_S2518.2/Pg_S2903.23/Pg_S2965.3/Pg_S3027.11/Pg_S3302.9/Pg_S3316.5/Pg_S3318.14/Pg_S3643.12/Pg_S4377.14/Pg_S4448.3/Pg_S4653.7/Pg_S5623.6/Pg_S5702.3…	--;--;Pg_S0070.1;Pg_S0204.22;Pg_S0252.34;Pg_S0397.11;Pg_S0760.19;Pg_S0760.21;Pg_S0770.1;Pg_S0817.11;Pg_S0817.13;Pg_S0916.16;Pg_S0988.44;Pg_S1316.20;Pg_S1335.35;Pg_S1391.2;Pg_S1584.1;Pg_S2057.20;Pg_S2115.36;Pg_S2123.24;Pg_S2464.21;Pg_S2518.2;Pg_S2903.23;Pg_S2965.3;Pg_S3027.11;Pg_S3302.9;Pg_S3316.5;Pg_S3318.14;Pg_S3643.12;Pg_S4377.14;Pg_S4448.3;Pg_S4653.7;Pg_S5623.6;Pg_S5702.3;Pg_S5901.11;Pg_S6159.…	46	up&down
GO:1901698	response to nitrogen compound	8/827	179/24934	1.35	0.244373	0.65195	Pg_S0760.21/Pg_S0817.13/Pg_S2518.2/Pg_S3027.11/Pg_S5702.3/Pg_S6159.1/Pg_S6453.2/Pg_S7897.1	Pg_S0760.21;Pg_S0817.13;Pg_S2518.2;Pg_S3027.11;Pg_S5702.3;Pg_S6159.1;Pg_S6453.2;Pg_S7897.1	8	up&down
GO:0009620	response to fungus	7/827	153/24934	1.38	0.246017	0.65195	Pg_S1823.26/Pg_S3027.11/Pg_S5309.13/Pg_S5878.1/Pg_S7053.1/Pg_S7271.2/Pg_S8215.1	Pg_S1823.26;Pg_S3027.11;Pg_S5309.13;Pg_S5878.1;Pg_S7053.1;Pg_S7271.2;Pg_S8215.1	7	up&down
GO:0002831	regulation of response to biotic stimulus	3/827	52/24934	1.74	0.247957	0.65195	Pg_S0431.70/Pg_S0439.24/Pg_S4863.13	Pg_S0431.70;Pg_S0439.24;Pg_S4863.13	3	up&down
GO:0000373	Group II intron splicing	2/827	29/24934	2.08	0.249923	0.65195	Pg_S2428.17/Pg_S3619.1	Pg_S2428.17;Pg_S3619.1	2	up&down
GO:0042446	hormone biosynthetic process	2/827	29/24934	2.08	0.249923	0.65195	Pg_S3150.3/Pg_S6295.2	Pg_S3150.3;Pg_S6295.2	2	up
GO:0043255	regulation of carbohydrate biosynthetic process	2/827	29/24934	2.08	0.249923	0.65195	Pg_S2903.23/Pg_S3318.14	Pg_S2903.23;Pg_S3318.14	2	down
GO:1900424	regulation of defense response to bacterium	2/827	29/24934	2.08	0.249923	0.65195	Pg_S0439.24/Pg_S4863.13	Pg_S0439.24;Pg_S4863.13	2	down
GO:1990778	protein localization to cell periphery	2/827	29/24934	2.08	0.249923	0.65195	NewGene_2654/Pg_S2123.24	--;Pg_S2123.24	2	up&down
GO:0006520	cellular amino acid metabolic process	4/827	77/24934	1.57	0.252181	0.65195	Pg_S1415.9/Pg_S2594.12/Pg_S3173.3/Pg_S3358.2	Pg_S1415.9;Pg_S2594.12;Pg_S3173.3;Pg_S3358.2	4	up
GO:0006890	retrograde vesicle-mediated transport, Golgi to endoplasmic reticulum	3/827	53/24934	1.71	0.256923	0.65195	NewGene_2248/Pg_S0736.2/Pg_S1793.4	--;Pg_S0736.2;Pg_S1793.4	3	down
GO:0015743	malate transport	3/827	53/24934	1.71	0.256923	0.65195	NewGene_1415/Pg_S0327.24/Pg_S4265.4	--;Pg_S0327.24;Pg_S4265.4	3	up&down
GO:0034220	ion transmembrane transport	3/827	53/24934	1.71	0.256923	0.65195	Pg_S1104.10/Pg_S2538.22/Pg_S4265.4	Pg_S1104.10;Pg_S2538.22;Pg_S4265.4	3	up&down
GO:0051171	regulation of nitrogen compound metabolic process	40/827	1082/24934	1.11	0.260421	0.65195	NewGene_10711/NewGene_16239/Pg_S0070.1/Pg_S0204.22/Pg_S0252.34/Pg_S0397.11/Pg_S0760.19/Pg_S0760.21/Pg_S0817.11/Pg_S0817.13/Pg_S0916.16/Pg_S0988.44/Pg_S1316.20/Pg_S1335.35/Pg_S2057.20/Pg_S2115.36/Pg_S2518.2/Pg_S2903.23/Pg_S2965.3/Pg_S3027.11/Pg_S3302.9/Pg_S3316.5/Pg_S3643.12/Pg_S4377.14/Pg_S4448.3/Pg_S4653.7/Pg_S5623.6/Pg_S5702.3/Pg_S5901.11/Pg_S6159.1/Pg_S6161.2/Pg_S6354.6/Pg_S6453.2/Pg_S7053.1/P…	--;--;Pg_S0070.1;Pg_S0204.22;Pg_S0252.34;Pg_S0397.11;Pg_S0760.19;Pg_S0760.21;Pg_S0817.11;Pg_S0817.13;Pg_S0916.16;Pg_S0988.44;Pg_S1316.20;Pg_S1335.35;Pg_S2057.20;Pg_S2115.36;Pg_S2518.2;Pg_S2903.23;Pg_S2965.3;Pg_S3027.11;Pg_S3302.9;Pg_S3316.5;Pg_S3643.12;Pg_S4377.14;Pg_S4448.3;Pg_S4653.7;Pg_S5623.6;Pg_S5702.3;Pg_S5901.11;Pg_S6159.1;Pg_S6161.2;Pg_S6354.6;Pg_S6453.2;Pg_S7053.1;Pg_S7271.2;Pg_S7897.1;P…	40	up&down
GO:0031047	gene silencing by RNA	7/827	156/24934	1.35	0.26115	0.65195	NewGene_12178/NewGene_2418/Pg_S0524.19/Pg_S0782.8/Pg_S1091.11/Pg_S2924.9/Pg_S4386.4	--;--;Pg_S0524.19;Pg_S0782.8;Pg_S1091.11;Pg_S2924.9;Pg_S4386.4	7	up&down
GO:0002229	defense response to oomycetes	1/827	9/24934	3.35	0.261859	0.65195	Pg_S1570.17	Pg_S1570.17	1	down
GO:0002238	response to molecule of fungal origin	1/827	9/24934	3.35	0.261859	0.65195	Pg_S5878.1	Pg_S5878.1	1	up
GO:0006430	lysyl-tRNA aminoacylation	1/827	9/24934	3.35	0.261859	0.65195	Pg_S2377.3	Pg_S2377.3	1	up
GO:0006646	phosphatidylethanolamine biosynthetic process	1/827	9/24934	3.35	0.261859	0.65195	Pg_S4573.1	Pg_S4573.1	1	down
GO:0006656	phosphatidylcholine biosynthetic process	1/827	9/24934	3.35	0.261859	0.65195	Pg_S4573.1	Pg_S4573.1	1	down
GO:0006835	dicarboxylic acid transport	1/827	9/24934	3.35	0.261859	0.65195	Pg_S4265.4	Pg_S4265.4	1	down
GO:0010117	photoprotection	1/827	9/24934	3.35	0.261859	0.65195	Pg_S5702.3	Pg_S5702.3	1	down
GO:0010393	galacturonan metabolic process	1/827	9/24934	3.35	0.261859	0.65195	Pg_S3027.11	Pg_S3027.11	1	up
GO:0010581	regulation of starch biosynthetic process	1/827	9/24934	3.35	0.261859	0.65195	Pg_S3318.14	Pg_S3318.14	1	down
GO:0015740	C4-dicarboxylate transport	1/827	9/24934	3.35	0.261859	0.65195	Pg_S4265.4	Pg_S4265.4	1	down
GO:0015748	organophosphate ester transport	1/827	9/24934	3.35	0.261859	0.65195	Pg_S6052.4	Pg_S6052.4	1	up
GO:0033683	nucleotide-excision repair, DNA incision	1/827	9/24934	3.35	0.261859	0.65195	Pg_S1464.8	Pg_S1464.8	1	up
GO:0051512	positive regulation of unidimensional cell growth	1/827	9/24934	3.35	0.261859	0.65195	Pg_S3027.11	Pg_S3027.11	1	up
GO:0055081	anion homeostasis	1/827	9/24934	3.35	0.261859	0.65195	Pg_S3818.8	Pg_S3818.8	1	up
GO:0071423	malate transmembrane transport	1/827	9/24934	3.35	0.261859	0.65195	Pg_S4265.4	Pg_S4265.4	1	down
GO:1901334	lactone metabolic process	1/827	9/24934	3.35	0.261859	0.65195	Pg_S3150.3	Pg_S3150.3	1	up
GO:1901336	lactone biosynthetic process	1/827	9/24934	3.35	0.261859	0.65195	Pg_S3150.3	Pg_S3150.3	1	up
GO:1901600	strigolactone metabolic process	1/827	9/24934	3.35	0.261859	0.65195	Pg_S3150.3	Pg_S3150.3	1	up
GO:1902477	regulation of defense response to bacterium, incompatible interaction	1/827	9/24934	3.35	0.261859	0.65195	Pg_S4863.13	Pg_S4863.13	1	down
GO:1905156	negative regulation of photosynthesis	1/827	9/24934	3.35	0.261859	0.65195	Pg_S2464.21	Pg_S2464.21	1	down
GO:2000034	regulation of seed maturation	1/827	9/24934	3.35	0.261859	0.65195	Pg_S1939.6	Pg_S1939.6	1	down
GO:0009627	systemic acquired resistance	2/827	30/24934	2.01	0.262337	0.65195	Pg_S3313.16/Pg_S5515.2	Pg_S3313.16;Pg_S5515.2	2	down
GO:0065001	specification of axis polarity	2/827	30/24934	2.01	0.262337	0.65195	Pg_S2115.36/Pg_S3027.11	Pg_S2115.36;Pg_S3027.11	2	up&down
GO:0098656	anion transmembrane transport	2/827	30/24934	2.01	0.262337	0.65195	Pg_S1104.10/Pg_S4265.4	Pg_S1104.10;Pg_S4265.4	2	up&down
GO:0035556	intracellular signal transduction	7/827	157/24934	1.34	0.266253	0.65195	NewGene_6790/Pg_S0064.1/Pg_S0108.25/Pg_S0822.2/Pg_S1439.11/Pg_S2936.20/Pg_S4994.6	--;Pg_S0064.1;Pg_S0108.25;Pg_S0822.2;Pg_S1439.11;Pg_S2936.20;Pg_S4994.6	7	up&down
GO:0071229	cellular response to acid chemical	7/827	157/24934	1.34	0.266253	0.65195	Pg_S0252.34/Pg_S0431.70/Pg_S2115.36/Pg_S3643.12/Pg_S4048.2/Pg_S5623.6/Pg_S6098.1	Pg_S0252.34;Pg_S0431.70;Pg_S2115.36;Pg_S3643.12;Pg_S4048.2;Pg_S5623.6;Pg_S6098.1	7	up&down
GO:0051252	regulation of RNA metabolic process	32/827	858/24934	1.12	0.27142	0.65195	NewGene_10711/NewGene_16239/Pg_S0070.1/Pg_S0204.22/Pg_S0252.34/Pg_S0397.11/Pg_S0760.19/Pg_S0760.21/Pg_S0817.11/Pg_S0817.13/Pg_S0988.44/Pg_S1316.20/Pg_S2057.20/Pg_S2518.2/Pg_S3027.11/Pg_S3302.9/Pg_S3316.5/Pg_S3643.12/Pg_S4653.7/Pg_S5623.6/Pg_S5702.3/Pg_S5901.11/Pg_S6159.1/Pg_S6161.2/Pg_S6354.6/Pg_S6453.2/Pg_S7053.1/Pg_S7271.2/Pg_S7897.1/Pg_S8378.1/Pg_S8401.1/Pg_S8889.1	--;--;Pg_S0070.1;Pg_S0204.22;Pg_S0252.34;Pg_S0397.11;Pg_S0760.19;Pg_S0760.21;Pg_S0817.11;Pg_S0817.13;Pg_S0988.44;Pg_S1316.20;Pg_S2057.20;Pg_S2518.2;Pg_S3027.11;Pg_S3302.9;Pg_S3316.5;Pg_S3643.12;Pg_S4653.7;Pg_S5623.6;Pg_S5702.3;Pg_S5901.11;Pg_S6159.1;Pg_S6161.2;Pg_S6354.6;Pg_S6453.2;Pg_S7053.1;Pg_S7271.2;Pg_S7897.1;Pg_S8378.1;Pg_S8401.1;Pg_S8889.1	32	up&down
GO:0065007	biological regulation	76/827	2134/24934	1.07	0.271861	0.65195	NewGene_10711/NewGene_16239/Pg_S0070.1/Pg_S0204.22/Pg_S0252.34/Pg_S0302.40/Pg_S0397.11/Pg_S0431.70/Pg_S0439.24/Pg_S0466.4/Pg_S0477.9/Pg_S0485.3/Pg_S0581.12/Pg_S0760.19/Pg_S0760.21/Pg_S0770.1/Pg_S0817.11/Pg_S0817.13/Pg_S0916.16/Pg_S0988.44/Pg_S1032.3/Pg_S1104.10/Pg_S1316.20/Pg_S1335.35/Pg_S1352.18/Pg_S1352.19/Pg_S1391.2/Pg_S1443.12/Pg_S1464.8/Pg_S1564.5/Pg_S1581.6/Pg_S1584.1/Pg_S1939.6/Pg_S2057.20…	--;--;Pg_S0070.1;Pg_S0204.22;Pg_S0252.34;Pg_S0302.40;Pg_S0397.11;Pg_S0431.70;Pg_S0439.24;Pg_S0466.4;Pg_S0477.9;Pg_S0485.3;Pg_S0581.12;Pg_S0760.19;Pg_S0760.21;Pg_S0770.1;Pg_S0817.11;Pg_S0817.13;Pg_S0916.16;Pg_S0988.44;Pg_S1032.3;Pg_S1104.10;Pg_S1316.20;Pg_S1335.35;Pg_S1352.18;Pg_S1352.19;Pg_S1391.2;Pg_S1443.12;Pg_S1464.8;Pg_S1564.5;Pg_S1581.6;Pg_S1584.1;Pg_S1939.6;Pg_S2057.20;Pg_S2115.36;Pg_S2123.…	76	up&down
GO:0006817	phosphate ion transport	2/827	31/24934	1.95	0.274753	0.65195	Pg_S2984.3/Pg_S3818.8	Pg_S2984.3;Pg_S3818.8	2	up&down
GO:0010224	response to UV-B	2/827	31/24934	1.95	0.274753	0.65195	Pg_S1570.17/Pg_S8409.2	Pg_S1570.17;Pg_S8409.2	2	down
GO:0048366	leaf development	6/827	134/24934	1.35	0.285716	0.65195	Pg_S0477.9/Pg_S2069.10/Pg_S2115.36/Pg_S4179.2/Pg_S5878.1/Pg_S6098.1	Pg_S0477.9;Pg_S2069.10;Pg_S2115.36;Pg_S4179.2;Pg_S5878.1;Pg_S6098.1	6	up&down
GO:0080090	regulation of primary metabolic process	41/827	1124/24934	1.1	0.285834	0.65195	NewGene_10711/NewGene_16239/Pg_S0070.1/Pg_S0204.22/Pg_S0252.34/Pg_S0397.11/Pg_S0760.19/Pg_S0760.21/Pg_S0770.1/Pg_S0817.11/Pg_S0817.13/Pg_S0916.16/Pg_S0988.44/Pg_S1316.20/Pg_S1335.35/Pg_S1391.2/Pg_S2057.20/Pg_S2115.36/Pg_S2518.2/Pg_S2903.23/Pg_S2965.3/Pg_S3027.11/Pg_S3302.9/Pg_S3316.5/Pg_S3318.14/Pg_S3643.12/Pg_S4377.14/Pg_S4653.7/Pg_S5623.6/Pg_S5702.3/Pg_S5901.11/Pg_S6159.1/Pg_S6161.2/Pg_S6354.6/…	--;--;Pg_S0070.1;Pg_S0204.22;Pg_S0252.34;Pg_S0397.11;Pg_S0760.19;Pg_S0760.21;Pg_S0770.1;Pg_S0817.11;Pg_S0817.13;Pg_S0916.16;Pg_S0988.44;Pg_S1316.20;Pg_S1335.35;Pg_S1391.2;Pg_S2057.20;Pg_S2115.36;Pg_S2518.2;Pg_S2903.23;Pg_S2965.3;Pg_S3027.11;Pg_S3302.9;Pg_S3316.5;Pg_S3318.14;Pg_S3643.12;Pg_S4377.14;Pg_S4653.7;Pg_S5623.6;Pg_S5702.3;Pg_S5901.11;Pg_S6159.1;Pg_S6161.2;Pg_S6354.6;Pg_S6453.2;Pg_S7053.1;…	41	up&down
GO:0006168	adenine salvage	1/827	10/24934	3.01	0.28635	0.65195	Pg_S7114.6	Pg_S7114.6	1	up
GO:0006429	leucyl-tRNA aminoacylation	1/827	10/24934	3.01	0.28635	0.65195	Pg_S4782.2	Pg_S4782.2	1	up
GO:0009312	oligosaccharide biosynthetic process	1/827	10/24934	3.01	0.28635	0.65195	Pg_S2347.8	Pg_S2347.8	1	down
GO:0010205	photoinhibition	1/827	10/24934	3.01	0.28635	0.65195	Pg_S2464.21	Pg_S2464.21	1	down
GO:0010962	regulation of glucan biosynthetic process	1/827	10/24934	3.01	0.28635	0.65195	Pg_S3318.14	Pg_S3318.14	1	down
GO:0016925	protein sumoylation	1/827	10/24934	3.01	0.28635	0.65195	NewGene_14115	--	1	down
GO:0031930	mitochondria-nucleus signaling pathway	1/827	10/24934	3.01	0.28635	0.65195	Pg_S1564.5	Pg_S1564.5	1	up
GO:0032881	regulation of polysaccharide metabolic process	1/827	10/24934	3.01	0.28635	0.65195	Pg_S3318.14	Pg_S3318.14	1	down
GO:0051131	chaperone-mediated protein complex assembly	1/827	10/24934	3.01	0.28635	0.65195	Pg_S3517.8	Pg_S3517.8	1	down
GO:0070143	mitochondrial alanyl-tRNA aminoacylation	1/827	10/24934	3.01	0.28635	0.65195	Pg_S0701.39	Pg_S0701.39	1	up
GO:0070588	calcium ion transmembrane transport	1/827	10/24934	3.01	0.28635	0.65195	Pg_S2538.22	Pg_S2538.22	1	up
GO:1902347	response to strigolactone	1/827	10/24934	3.01	0.28635	0.65195	Pg_S3150.3	Pg_S3150.3	1	up
GO:1904668	positive regulation of ubiquitin protein ligase activity	1/827	10/24934	3.01	0.28635	0.65195	Pg_S0978.42	Pg_S0978.42	1	up
GO:0045089	positive regulation of innate immune response	2/827	32/24934	1.88	0.287158	0.65195	Pg_S0581.12/Pg_S2115.36	Pg_S0581.12;Pg_S2115.36	2	up&down
GO:0051347	positive regulation of transferase activity	2/827	32/24934	1.88	0.287158	0.65195	Pg_S0070.1/Pg_S6161.2	Pg_S0070.1;Pg_S6161.2	2	up&down
GO:0022402	cell cycle process	9/827	216/24934	1.26	0.290135	0.65195	Pg_S0266.10/Pg_S0266.81/Pg_S0472.30/Pg_S0978.13/Pg_S1804.5/Pg_S2123.24/Pg_S3328.6/Pg_S6052.4/Pg_S7089.8	Pg_S0266.10;Pg_S0266.81;Pg_S0472.30;Pg_S0978.13;Pg_S1804.5;Pg_S2123.24;Pg_S3328.6;Pg_S6052.4;Pg_S7089.8	9	up&down
GO:0014070	response to organic cyclic compound	7/827	162/24934	1.3	0.29215	0.65195	NewGene_16239/Pg_S1823.26/Pg_S2057.20/Pg_S3027.11/Pg_S3150.3/Pg_S5309.13/Pg_S8215.1	--;Pg_S1823.26;Pg_S2057.20;Pg_S3027.11;Pg_S3150.3;Pg_S5309.13;Pg_S8215.1	7	up&down
GO:0010073	meristem maintenance	3/827	57/24934	1.59	0.293155	0.65195	NewGene_15992/Pg_S2115.36/Pg_S3027.11	--;Pg_S2115.36;Pg_S3027.11	3	up&down
GO:0045088	regulation of innate immune response	3/827	57/24934	1.59	0.293155	0.65195	Pg_S0581.12/Pg_S2115.36/Pg_S4863.13	Pg_S0581.12;Pg_S2115.36;Pg_S4863.13	3	up&down
GO:0006355	regulation of transcription, DNA-templated	78/827	2209/24934	1.06	0.295201	0.65195	NewGene_10711/NewGene_12750/NewGene_14699/NewGene_16239/NewGene_16952/NewGene_2078/NewGene_6620/Pg_S0035.17/Pg_S0070.1/Pg_S0195.1/Pg_S0204.22/Pg_S0222.26/Pg_S0397.11/Pg_S0408.22/Pg_S0544.37/Pg_S0546.2/Pg_S0659.20/Pg_S0760.19/Pg_S0760.21/Pg_S0817.11/Pg_S0817.13/Pg_S0872.6/Pg_S0895.11/Pg_S0905.41/Pg_S0940.12/Pg_S0967.45/Pg_S0988.44/Pg_S1033.26/Pg_S1059.27/Pg_S1316.20/Pg_S1342.7/Pg_S1395.12/Pg_S1518…	--;--;--;--;--;--;--;Pg_S0035.17;Pg_S0070.1;Pg_S0195.1;Pg_S0204.22;Pg_S0222.26;Pg_S0397.11;Pg_S0408.22;Pg_S0544.37;Pg_S0546.2;Pg_S0659.20;Pg_S0760.19;Pg_S0760.21;Pg_S0817.11;Pg_S0817.13;Pg_S0872.6;Pg_S0895.11;Pg_S0905.41;Pg_S0940.12;Pg_S0967.45;Pg_S0988.44;Pg_S1033.26;Pg_S1059.27;Pg_S1316.20;Pg_S1342.7;Pg_S1395.12;Pg_S1518.23;Pg_S1858.21;Pg_S1903.25;Pg_S1913.12;Pg_S1939.17;Pg_S1974.2;Pg_S2176.2;P…	78	up&down
GO:0048589	developmental growth	7/827	163/24934	1.29	0.297398	0.65195	Pg_S0302.40/Pg_S0466.4/Pg_S2798.2/Pg_S4448.3/Pg_S5702.3/Pg_S6655.2/Pg_S8124.1	Pg_S0302.40;Pg_S0466.4;Pg_S2798.2;Pg_S4448.3;Pg_S5702.3;Pg_S6655.2;Pg_S8124.1	7	up&down
GO:0009737	response to abscisic acid	12/827	301/24934	1.2	0.298631	0.65195	NewGene_16239/Pg_S1144.2/Pg_S2354.27/Pg_S2464.21/Pg_S2835.18/Pg_S3318.14/Pg_S3610.15/Pg_S4048.2/Pg_S5196.13/Pg_S5702.3/Pg_S5778.1/Pg_S6098.1	--;Pg_S1144.2;Pg_S2354.27;Pg_S2464.21;Pg_S2835.18;Pg_S3318.14;Pg_S3610.15;Pg_S4048.2;Pg_S5196.13;Pg_S5702.3;Pg_S5778.1;Pg_S6098.1	12	up&down
GO:0000272	polysaccharide catabolic process	2/827	33/24934	1.83	0.299539	0.65195	Pg_S1798.6/Pg_S4484.10	Pg_S1798.6;Pg_S4484.10	2	up
GO:0009813	flavonoid biosynthetic process	2/827	33/24934	1.83	0.299539	0.65195	Pg_S1352.18/Pg_S3316.5	Pg_S1352.18;Pg_S3316.5	2	up&down
GO:0043269	regulation of ion transport	2/827	33/24934	1.83	0.299539	0.65195	Pg_S2123.24/Pg_S3818.8	Pg_S2123.24;Pg_S3818.8	2	up
GO:0031327	negative regulation of cellular biosynthetic process	8/827	191/24934	1.26	0.301247	0.65195	NewGene_16239/Pg_S0252.34/Pg_S1316.20/Pg_S3027.11/Pg_S3643.12/Pg_S5623.6/Pg_S5702.3/Pg_S8401.1	--;Pg_S0252.34;Pg_S1316.20;Pg_S3027.11;Pg_S3643.12;Pg_S5623.6;Pg_S5702.3;Pg_S8401.1	8	up&down
GO:0032989	cellular component morphogenesis	8/827	191/24934	1.26	0.301247	0.65195	Pg_S0234.31/Pg_S2123.24/Pg_S2798.2/Pg_S4448.3/Pg_S6052.4/Pg_S6655.2/Pg_S8124.1/Pg_S8390.1	Pg_S0234.31;Pg_S2123.24;Pg_S2798.2;Pg_S4448.3;Pg_S6052.4;Pg_S6655.2;Pg_S8124.1;Pg_S8390.1	8	up
GO:0019219	regulation of nucleobase-containing compound metabolic process	32/827	874/24934	1.1	0.307069	0.65195	NewGene_10711/NewGene_16239/Pg_S0070.1/Pg_S0204.22/Pg_S0252.34/Pg_S0397.11/Pg_S0760.19/Pg_S0760.21/Pg_S0817.11/Pg_S0817.13/Pg_S0988.44/Pg_S1316.20/Pg_S2057.20/Pg_S2518.2/Pg_S3027.11/Pg_S3302.9/Pg_S3316.5/Pg_S3643.12/Pg_S4653.7/Pg_S5623.6/Pg_S5702.3/Pg_S5901.11/Pg_S6159.1/Pg_S6161.2/Pg_S6354.6/Pg_S6453.2/Pg_S7053.1/Pg_S7271.2/Pg_S7897.1/Pg_S8378.1/Pg_S8401.1/Pg_S8889.1	--;--;Pg_S0070.1;Pg_S0204.22;Pg_S0252.34;Pg_S0397.11;Pg_S0760.19;Pg_S0760.21;Pg_S0817.11;Pg_S0817.13;Pg_S0988.44;Pg_S1316.20;Pg_S2057.20;Pg_S2518.2;Pg_S3027.11;Pg_S3302.9;Pg_S3316.5;Pg_S3643.12;Pg_S4653.7;Pg_S5623.6;Pg_S5702.3;Pg_S5901.11;Pg_S6159.1;Pg_S6161.2;Pg_S6354.6;Pg_S6453.2;Pg_S7053.1;Pg_S7271.2;Pg_S7897.1;Pg_S8378.1;Pg_S8401.1;Pg_S8889.1	32	up&down
GO:0002028	regulation of sodium ion transport	1/827	11/24934	2.74	0.31003	0.65195	Pg_S2123.24	Pg_S2123.24	1	up
GO:0002213	defense response to insect	1/827	11/24934	2.74	0.31003	0.65195	Pg_S5155.10	Pg_S5155.10	1	down
GO:0003254	regulation of membrane depolarization	1/827	11/24934	2.74	0.31003	0.65195	Pg_S2123.24	Pg_S2123.24	1	up
GO:0006090	pyruvate metabolic process	1/827	11/24934	2.74	0.31003	0.65195	Pg_S4765.13	Pg_S4765.13	1	down
GO:0006421	asparaginyl-tRNA aminoacylation	1/827	11/24934	2.74	0.31003	0.65195	Pg_S0682.34	Pg_S0682.34	1	up
GO:0006878	cellular copper ion homeostasis	1/827	11/24934	2.74	0.31003	0.65195	Pg_S5324.15	Pg_S5324.15	1	down
GO:0007016	obsolete cytoskeletal anchoring at plasma membrane	1/827	11/24934	2.74	0.31003	0.65195	Pg_S2123.24	Pg_S2123.24	1	up
GO:0009870	defense response signaling pathway, resistance gene-dependent	1/827	11/24934	2.74	0.31003	0.65195	Pg_S0581.12	Pg_S0581.12	1	up
GO:0010649	regulation of cell communication by electrical coupling	1/827	11/24934	2.74	0.31003	0.65195	Pg_S2123.24	Pg_S2123.24	1	up
GO:0010650	positive regulation of cell communication by electrical coupling	1/827	11/24934	2.74	0.31003	0.65195	Pg_S2123.24	Pg_S2123.24	1	up
GO:0010765	positive regulation of sodium ion transport	1/827	11/24934	2.74	0.31003	0.65195	Pg_S2123.24	Pg_S2123.24	1	up
GO:0010960	magnesium ion homeostasis	1/827	11/24934	2.74	0.31003	0.65195	Pg_S2123.24	Pg_S2123.24	1	up
GO:0018026	peptidyl-lysine monomethylation	1/827	11/24934	2.74	0.31003	0.65195	Pg_S0340.8	Pg_S0340.8	1	up
GO:0019226	transmission of nerve impulse	1/827	11/24934	2.74	0.31003	0.65195	Pg_S2123.24	Pg_S2123.24	1	up
GO:0019228	neuronal action potential	1/827	11/24934	2.74	0.31003	0.65195	Pg_S2123.24	Pg_S2123.24	1	up
GO:0032026	response to magnesium ion	1/827	11/24934	2.74	0.31003	0.65195	Pg_S2123.24	Pg_S2123.24	1	up
GO:0034110	regulation of homotypic cell-cell adhesion	1/827	11/24934	2.74	0.31003	0.65195	Pg_S2123.24	Pg_S2123.24	1	up
GO:0034112	positive regulation of homotypic cell-cell adhesion	1/827	11/24934	2.74	0.31003	0.65195	Pg_S2123.24	Pg_S2123.24	1	up
GO:0036297	interstrand cross-link repair	1/827	11/24934	2.74	0.31003	0.65195	Pg_S1642.12	Pg_S1642.12	1	up
GO:0042126	nitrate metabolic process	1/827	11/24934	2.74	0.31003	0.65195	Pg_S7897.1	Pg_S7897.1	1	down
GO:0042180	cellular ketone metabolic process	1/827	11/24934	2.74	0.31003	0.65195	Pg_S3971.2	Pg_S3971.2	1	down
GO:0043001	Golgi to plasma membrane protein transport	1/827	11/24934	2.74	0.31003	0.65195	Pg_S2123.24	Pg_S2123.24	1	up
GO:0043267	negative regulation of potassium ion transport	1/827	11/24934	2.74	0.31003	0.65195	Pg_S2123.24	Pg_S2123.24	1	up
GO:0044091	membrane biogenesis	1/827	11/24934	2.74	0.31003	0.65195	Pg_S2123.24	Pg_S2123.24	1	up
GO:0045760	positive regulation of action potential	1/827	11/24934	2.74	0.31003	0.65195	Pg_S2123.24	Pg_S2123.24	1	up
GO:0045838	positive regulation of membrane potential	1/827	11/24934	2.74	0.31003	0.65195	Pg_S2123.24	Pg_S2123.24	1	up
GO:0048639	positive regulation of developmental growth	1/827	11/24934	2.74	0.31003	0.65195	Pg_S3027.11	Pg_S3027.11	1	up
GO:0061951	establishment of protein localization to plasma membrane	1/827	11/24934	2.74	0.31003	0.65195	Pg_S2123.24	Pg_S2123.24	1	up
GO:0062013	positive regulation of small molecule metabolic process	1/827	11/24934	2.74	0.31003	0.65195	Pg_S2057.20	Pg_S2057.20	1	up
GO:0071286	cellular response to magnesium ion	1/827	11/24934	2.74	0.31003	0.65195	Pg_S2123.24	Pg_S2123.24	1	up
GO:0071709	membrane assembly	1/827	11/24934	2.74	0.31003	0.65195	Pg_S2123.24	Pg_S2123.24	1	up
GO:0071941	nitrogen cycle metabolic process	1/827	11/24934	2.74	0.31003	0.65195	Pg_S7897.1	Pg_S7897.1	1	down
GO:0090313	regulation of protein targeting to membrane	1/827	11/24934	2.74	0.31003	0.65195	Pg_S2123.24	Pg_S2123.24	1	up
GO:0090314	positive regulation of protein targeting to membrane	1/827	11/24934	2.74	0.31003	0.65195	Pg_S2123.24	Pg_S2123.24	1	up
GO:0098902	regulation of membrane depolarization during action potential	1/827	11/24934	2.74	0.31003	0.65195	Pg_S2123.24	Pg_S2123.24	1	up
GO:1900825	regulation of membrane depolarization during cardiac muscle cell action potential	1/827	11/24934	2.74	0.31003	0.65195	Pg_S2123.24	Pg_S2123.24	1	up
GO:1900827	positive regulation of membrane depolarization during cardiac muscle cell action potential	1/827	11/24934	2.74	0.31003	0.65195	Pg_S2123.24	Pg_S2123.24	1	up
GO:1901017	negative regulation of potassium ion transmembrane transporter activity	1/827	11/24934	2.74	0.31003	0.65195	Pg_S2123.24	Pg_S2123.24	1	up
GO:1901380	negative regulation of potassium ion transmembrane transport	1/827	11/24934	2.74	0.31003	0.65195	Pg_S2123.24	Pg_S2123.24	1	up
GO:1902259	regulation of delayed rectifier potassium channel activity	1/827	11/24934	2.74	0.31003	0.65195	Pg_S2123.24	Pg_S2123.24	1	up
GO:1902260	negative regulation of delayed rectifier potassium channel activity	1/827	11/24934	2.74	0.31003	0.65195	Pg_S2123.24	Pg_S2123.24	1	up
GO:1902305	regulation of sodium ion transmembrane transport	1/827	11/24934	2.74	0.31003	0.65195	Pg_S2123.24	Pg_S2123.24	1	up
GO:1902307	positive regulation of sodium ion transmembrane transport	1/827	11/24934	2.74	0.31003	0.65195	Pg_S2123.24	Pg_S2123.24	1	up
GO:1903533	regulation of protein targeting	1/827	11/24934	2.74	0.31003	0.65195	Pg_S2123.24	Pg_S2123.24	1	up
GO:1903817	negative regulation of voltage-gated potassium channel activity	1/827	11/24934	2.74	0.31003	0.65195	Pg_S2123.24	Pg_S2123.24	1	up
GO:1904181	positive regulation of membrane depolarization	1/827	11/24934	2.74	0.31003	0.65195	Pg_S2123.24	Pg_S2123.24	1	up
GO:1905475	regulation of protein localization to membrane	1/827	11/24934	2.74	0.31003	0.65195	Pg_S2123.24	Pg_S2123.24	1	up
GO:1905477	positive regulation of protein localization to membrane	1/827	11/24934	2.74	0.31003	0.65195	Pg_S2123.24	Pg_S2123.24	1	up
GO:2000649	regulation of sodium ion transmembrane transporter activity	1/827	11/24934	2.74	0.31003	0.65195	Pg_S2123.24	Pg_S2123.24	1	up
GO:2000651	positive regulation of sodium ion transmembrane transporter activity	1/827	11/24934	2.74	0.31003	0.65195	Pg_S2123.24	Pg_S2123.24	1	up
GO:2001057	reactive nitrogen species metabolic process	1/827	11/24934	2.74	0.31003	0.65195	Pg_S7897.1	Pg_S7897.1	1	down
GO:0019438	aromatic compound biosynthetic process	8/827	193/24934	1.25	0.311019	0.65195	Pg_S0277.6/Pg_S1443.12/Pg_S2124.22/Pg_S2468.41/Pg_S3316.5/Pg_S4448.3/Pg_S6295.2/Pg_S8124.1	Pg_S0277.6;Pg_S1443.12;Pg_S2124.22;Pg_S2468.41;Pg_S3316.5;Pg_S4448.3;Pg_S6295.2;Pg_S8124.1	8	up&down
GO:0008150	biological_process	159/827	4618/24934	1.04	0.31129	0.65195	NewGene_10711/NewGene_10993/NewGene_15992/NewGene_16239/NewGene_16354/NewGene_2248/NewGene_2654/NewGene_5294/Pg_S0015.5/Pg_S0070.1/Pg_S0102.59/Pg_S0148.28/Pg_S0204.22/Pg_S0213.76/Pg_S0234.31/Pg_S0247.28/Pg_S0252.34/Pg_S0266.10/Pg_S0266.81/Pg_S0277.6/Pg_S0302.40/Pg_S0391.3/Pg_S0397.11/Pg_S0431.70/Pg_S0439.24/Pg_S0455.7/Pg_S0466.4/Pg_S0472.30/Pg_S0477.9/Pg_S0485.3/Pg_S0544.30/Pg_S0581.12/Pg_S0736.2…	--;--;--;--;--;--;--;--;Pg_S0015.5;Pg_S0070.1;Pg_S0102.59;Pg_S0148.28;Pg_S0204.22;Pg_S0213.76;Pg_S0234.31;Pg_S0247.28;Pg_S0252.34;Pg_S0266.10;Pg_S0266.81;Pg_S0277.6;Pg_S0302.40;Pg_S0391.3;Pg_S0397.11;Pg_S0431.70;Pg_S0439.24;Pg_S0455.7;Pg_S0466.4;Pg_S0472.30;Pg_S0477.9;Pg_S0485.3;Pg_S0544.30;Pg_S0581.12;Pg_S0736.2;Pg_S0760.19;Pg_S0760.21;Pg_S0770.1;Pg_S0817.11;Pg_S0817.13;Pg_S0826.9;Pg_S0880.4;Pg_…	159	up&down
GO:0006997	nucleus organization	2/827	34/24934	1.77	0.311884	0.65195	Pg_S1858.3/Pg_S2416.7	Pg_S1858.3;Pg_S2416.7	2	up
GO:0015711	organic anion transport	2/827	34/24934	1.77	0.311884	0.65195	Pg_S4265.4/Pg_S6052.4	Pg_S4265.4;Pg_S6052.4	2	up&down
GO:0015979	photosynthesis	7/827	166/24934	1.27	0.313259	0.653666	Pg_S0374.32/Pg_S4144.4/Pg_S4412.8/Pg_S4529.2/Pg_S5702.3/Pg_S6522.6/Pg_S8876.1	Pg_S0374.32;Pg_S4144.4;Pg_S4412.8;Pg_S4529.2;Pg_S5702.3;Pg_S6522.6;Pg_S8876.1	7	up&down
GO:0007049	cell cycle	10/827	249/24934	1.21	0.313825	0.653693	Pg_S0266.10/Pg_S0266.81/Pg_S0472.30/Pg_S0978.13/Pg_S1804.5/Pg_S2123.24/Pg_S3049.34/Pg_S3328.6/Pg_S6052.4/Pg_S7089.8	Pg_S0266.10;Pg_S0266.81;Pg_S0472.30;Pg_S0978.13;Pg_S1804.5;Pg_S2123.24;Pg_S3049.34;Pg_S3328.6;Pg_S6052.4;Pg_S7089.8	10	up&down
GO:0009116	nucleoside metabolic process	3/827	60/24934	1.51	0.320545	0.665989	Pg_S1678.50/Pg_S4053.1/Pg_S7114.6	Pg_S1678.50;Pg_S4053.1;Pg_S7114.6	3	up&down
GO:0050790	regulation of catalytic activity	8/827	195/24934	1.24	0.320856	0.665989	Pg_S0070.1/Pg_S0477.9/Pg_S0770.1/Pg_S1335.35/Pg_S1391.2/Pg_S1443.12/Pg_S4179.2/Pg_S6161.2	Pg_S0070.1;Pg_S0477.9;Pg_S0770.1;Pg_S1335.35;Pg_S1391.2;Pg_S1443.12;Pg_S4179.2;Pg_S6161.2	8	up&down
GO:0009890	negative regulation of biosynthetic process	8/827	197/24934	1.22	0.330749	0.672139	NewGene_16239/Pg_S0252.34/Pg_S1316.20/Pg_S3027.11/Pg_S3643.12/Pg_S5623.6/Pg_S5702.3/Pg_S8401.1	--;Pg_S0252.34;Pg_S1316.20;Pg_S3027.11;Pg_S3643.12;Pg_S5623.6;Pg_S5702.3;Pg_S8401.1	8	up&down
GO:0065008	regulation of biological quality	14/827	366/24934	1.15	0.330962	0.672139	Pg_S0302.40/Pg_S0466.4/Pg_S1104.10/Pg_S1352.19/Pg_S2123.24/Pg_S2538.22/Pg_S3024.17/Pg_S3083.5/Pg_S3150.3/Pg_S3818.8/Pg_S4448.3/Pg_S5937.1/Pg_S6295.2/Pg_S8124.1	Pg_S0302.40;Pg_S0466.4;Pg_S1104.10;Pg_S1352.19;Pg_S2123.24;Pg_S2538.22;Pg_S3024.17;Pg_S3083.5;Pg_S3150.3;Pg_S3818.8;Pg_S4448.3;Pg_S5937.1;Pg_S6295.2;Pg_S8124.1	14	up&down
GO:0000162	tryptophan biosynthetic process	1/827	12/24934	2.51	0.332924	0.672139	Pg_S0154.1	Pg_S0154.1	1	up
GO:0001763	morphogenesis of a branching structure	1/827	12/24934	2.51	0.332924	0.672139	Pg_S3150.3	Pg_S3150.3	1	up
GO:0006301	postreplication repair	1/827	12/24934	2.51	0.332924	0.672139	Pg_S0266.10	Pg_S0266.10	1	up
GO:0006513	protein monoubiquitination	1/827	12/24934	2.51	0.332924	0.672139	Pg_S1464.8	Pg_S1464.8	1	up
GO:0006879	cellular iron ion homeostasis	1/827	12/24934	2.51	0.332924	0.672139	Pg_S2721.12	Pg_S2721.12	1	up
GO:0009306	protein secretion	1/827	12/24934	2.51	0.332924	0.672139	Pg_S2197.1	Pg_S2197.1	1	up
GO:0010039	response to iron ion	1/827	12/24934	2.51	0.332924	0.672139	Pg_S0908.2	Pg_S0908.2	1	down
GO:0010346	shoot axis formation	1/827	12/24934	2.51	0.332924	0.672139	Pg_S3150.3	Pg_S3150.3	1	up
GO:0015996	chlorophyll catabolic process	1/827	12/24934	2.51	0.332924	0.672139	Pg_S4094.5	Pg_S4094.5	1	up
GO:0043467	regulation of generation of precursor metabolites and energy	1/827	12/24934	2.51	0.332924	0.672139	Pg_S2464.21	Pg_S2464.21	1	down
GO:0044070	regulation of anion transport	1/827	12/24934	2.51	0.332924	0.672139	Pg_S3818.8	Pg_S3818.8	1	up
GO:0045839	negative regulation of mitotic nuclear division	1/827	12/24934	2.51	0.332924	0.672139	Pg_S5008.17	Pg_S5008.17	1	down
GO:0046889	positive regulation of lipid biosynthetic process	1/827	12/24934	2.51	0.332924	0.672139	Pg_S2057.20	Pg_S2057.20	1	up
GO:0055072	iron ion homeostasis	1/827	12/24934	2.51	0.332924	0.672139	Pg_S2672.6	Pg_S2672.6	1	up
GO:0000280	nuclear division	4/827	88/24934	1.37	0.334193	0.673549	Pg_S0266.81/Pg_S0472.30/Pg_S0978.13/Pg_S1804.5	Pg_S0266.81;Pg_S0472.30;Pg_S0978.13;Pg_S1804.5	4	up&down
GO:0000902	cell morphogenesis	8/827	198/24934	1.22	0.335715	0.675464	Pg_S0234.31/Pg_S2123.24/Pg_S2798.2/Pg_S2990.7/Pg_S4448.3/Pg_S6655.2/Pg_S8124.1/Pg_S8390.1	Pg_S0234.31;Pg_S2123.24;Pg_S2798.2;Pg_S2990.7;Pg_S4448.3;Pg_S6655.2;Pg_S8124.1;Pg_S8390.1	8	up
GO:0006002	fructose 6-phosphate metabolic process	2/827	36/24934	1.67	0.336422	0.675735	Pg_S3002.14/Pg_S6469.5	Pg_S3002.14;Pg_S6469.5	2	down
GO:0006357	regulation of transcription by RNA polymerase II	11/827	283/24934	1.17	0.338935	0.678328	NewGene_10711/NewGene_2920/Pg_S0710.16/Pg_S0741.42/Pg_S0741.48/Pg_S0745.1/Pg_S1031.15/Pg_S1095.44/Pg_S1128.3/Pg_S2946.18/Pg_S3857.1	--;--;Pg_S0710.16;Pg_S0741.42;Pg_S0741.48;Pg_S0745.1;Pg_S1031.15;Pg_S1095.44;Pg_S1128.3;Pg_S2946.18;Pg_S3857.1	11	up&down
GO:0099402	plant organ development	15/827	397/24934	1.14	0.339868	0.678328	NewGene_15992/Pg_S0247.28/Pg_S0477.9/Pg_S1429.10/Pg_S1858.3/Pg_S2069.10/Pg_S2115.36/Pg_S2416.7/Pg_S2538.22/Pg_S2798.2/Pg_S4179.2/Pg_S4179.3/Pg_S5878.1/Pg_S6098.1/Pg_S6655.2	--;Pg_S0247.28;Pg_S0477.9;Pg_S1429.10;Pg_S1858.3;Pg_S2069.10;Pg_S2115.36;Pg_S2416.7;Pg_S2538.22;Pg_S2798.2;Pg_S4179.2;Pg_S4179.3;Pg_S5878.1;Pg_S6098.1;Pg_S6655.2	15	up&down
GO:0045892	negative regulation of transcription, DNA-templated	7/827	171/24934	1.23	0.340012	0.678328	NewGene_16239/Pg_S1033.19/Pg_S1316.20/Pg_S3027.11/Pg_S5498.5/Pg_S5702.3/Pg_S6522.1	--;Pg_S1033.19;Pg_S1316.20;Pg_S3027.11;Pg_S5498.5;Pg_S5702.3;Pg_S6522.1	7	up&down
GO:0031328	positive regulation of cellular biosynthetic process	9/827	227/24934	1.2	0.340585	0.678328	Pg_S0070.1/Pg_S2057.20/Pg_S2965.3/Pg_S3316.5/Pg_S4448.3/Pg_S4653.7/Pg_S6161.2/Pg_S8124.1/Pg_S8378.1	Pg_S0070.1;Pg_S2057.20;Pg_S2965.3;Pg_S3316.5;Pg_S4448.3;Pg_S4653.7;Pg_S6161.2;Pg_S8124.1;Pg_S8378.1	9	up&down
GO:0098542	defense response to other organism	9/827	227/24934	1.2	0.340585	0.678328	Pg_S0252.34/Pg_S0477.9/Pg_S1823.26/Pg_S2115.36/Pg_S3643.12/Pg_S4179.2/Pg_S5309.13/Pg_S7053.1/Pg_S8215.1	Pg_S0252.34;Pg_S0477.9;Pg_S1823.26;Pg_S2115.36;Pg_S3643.12;Pg_S4179.2;Pg_S5309.13;Pg_S7053.1;Pg_S8215.1	9	down
GO:0006259	DNA metabolic process	7/827	172/24934	1.23	0.345401	0.685723	Pg_S0266.10/Pg_S0266.81/Pg_S0978.13/Pg_S1316.20/Pg_S1464.8/Pg_S1804.5/Pg_S2069.10	Pg_S0266.10;Pg_S0266.81;Pg_S0978.13;Pg_S1316.20;Pg_S1464.8;Pg_S1804.5;Pg_S2069.10	7	up&down
GO:0009267	cellular response to starvation	2/827	37/24934	1.63	0.348594	0.685723	Pg_S2903.23/Pg_S3818.8	Pg_S2903.23;Pg_S3818.8	2	up&down
GO:0050778	positive regulation of immune response	2/827	37/24934	1.63	0.348594	0.685723	Pg_S0581.12/Pg_S2115.36	Pg_S0581.12;Pg_S2115.36	2	up&down
GO:0009968	negative regulation of signal transduction	4/827	90/24934	1.34	0.349327	0.685723	Pg_S0916.16/Pg_S3318.14/Pg_S4048.2/Pg_S4377.14	Pg_S0916.16;Pg_S3318.14;Pg_S4048.2;Pg_S4377.14	4	up&down
GO:0009891	positive regulation of biosynthetic process	9/827	229/24934	1.18	0.34992	0.685723	Pg_S0070.1/Pg_S2057.20/Pg_S2965.3/Pg_S3316.5/Pg_S4448.3/Pg_S4653.7/Pg_S6161.2/Pg_S8124.1/Pg_S8378.1	Pg_S0070.1;Pg_S2057.20;Pg_S2965.3;Pg_S3316.5;Pg_S4448.3;Pg_S4653.7;Pg_S6161.2;Pg_S8124.1;Pg_S8378.1	9	up&down
GO:0000103	sulfate assimilation	1/827	13/24934	2.32	0.35506	0.685723	Pg_S1004.3	Pg_S1004.3	1	up
GO:0009838	abscission	1/827	13/24934	2.32	0.35506	0.685723	Pg_S2115.36	Pg_S2115.36	1	down
GO:0009850	auxin metabolic process	1/827	13/24934	2.32	0.35506	0.685723	Pg_S6295.2	Pg_S6295.2	1	up
GO:0010191	mucilage metabolic process	1/827	13/24934	2.32	0.35506	0.685723	Pg_S3027.11	Pg_S3027.11	1	up
GO:0017006	protein-tetrapyrrole linkage	1/827	13/24934	2.32	0.35506	0.685723	Pg_S2971.18	Pg_S2971.18	1	up
GO:0034250	positive regulation of cellular amide metabolic process	1/827	13/24934	2.32	0.35506	0.685723	Pg_S2965.3	Pg_S2965.3	1	up
GO:0034754	cellular hormone metabolic process	1/827	13/24934	2.32	0.35506	0.685723	Pg_S6295.2	Pg_S6295.2	1	up
GO:0043687	post-translational protein modification	1/827	13/24934	2.32	0.35506	0.685723	Pg_S1464.8	Pg_S1464.8	1	up
GO:0048359	mucilage metabolic process involved in seed coat development	1/827	13/24934	2.32	0.35506	0.685723	Pg_S3027.11	Pg_S3027.11	1	up
GO:0051983	regulation of chromosome segregation	1/827	13/24934	2.32	0.35506	0.685723	Pg_S3049.34	Pg_S3049.34	1	up
GO:0072658	maintenance of protein location in membrane	1/827	13/24934	2.32	0.35506	0.685723	Pg_S2123.24	Pg_S2123.24	1	up
GO:0072660	maintenance of protein location in plasma membrane	1/827	13/24934	2.32	0.35506	0.685723	Pg_S2123.24	Pg_S2123.24	1	up
GO:0098876	vesicle-mediated transport to the plasma membrane	1/827	13/24934	2.32	0.35506	0.685723	Pg_S2123.24	Pg_S2123.24	1	up
GO:0010648	negative regulation of cell communication	4/827	91/24934	1.33	0.356898	0.685723	Pg_S0916.16/Pg_S3318.14/Pg_S4048.2/Pg_S4377.14	Pg_S0916.16;Pg_S3318.14;Pg_S4048.2;Pg_S4377.14	4	up&down
GO:0023057	negative regulation of signaling	4/827	91/24934	1.33	0.356898	0.685723	Pg_S0916.16/Pg_S3318.14/Pg_S4048.2/Pg_S4377.14	Pg_S0916.16;Pg_S3318.14;Pg_S4048.2;Pg_S4377.14	4	up&down
GO:0032101	regulation of response to external stimulus	3/827	64/24934	1.41	0.357071	0.685723	Pg_S0431.70/Pg_S0439.24/Pg_S4863.13	Pg_S0431.70;Pg_S0439.24;Pg_S4863.13	3	up&down
GO:0050801	ion homeostasis	3/827	64/24934	1.41	0.357071	0.685723	Pg_S1104.10/Pg_S2123.24/Pg_S3818.8	Pg_S1104.10;Pg_S2123.24;Pg_S3818.8	3	up
GO:0009561	megagametogenesis	2/827	38/24934	1.59	0.36069	0.685762	Pg_S1858.3/Pg_S2416.7	Pg_S1858.3;Pg_S2416.7	2	up
GO:0009812	flavonoid metabolic process	2/827	38/24934	1.59	0.36069	0.685762	Pg_S1352.18/Pg_S3316.5	Pg_S1352.18;Pg_S3316.5	2	up&down
GO:0042545	cell wall modification	6/827	147/24934	1.23	0.361757	0.685762	Pg_S0373.6/Pg_S1692.8/Pg_S1692.9/Pg_S1766.11/Pg_S3214.3/Pg_S4326.21	Pg_S0373.6;Pg_S1692.8;Pg_S1692.9;Pg_S1766.11;Pg_S3214.3;Pg_S4326.21	6	up&down
GO:0006260	DNA replication	8/827	205/24934	1.18	0.370749	0.685762	Pg_S0048.5/Pg_S0266.10/Pg_S2253.12/Pg_S2785.5/Pg_S2923.12/Pg_S3141.1/Pg_S3289.10/Pg_S3757.4	Pg_S0048.5;Pg_S0266.10;Pg_S2253.12;Pg_S2785.5;Pg_S2923.12;Pg_S3141.1;Pg_S3289.10;Pg_S3757.4	8	up
GO:0065009	regulation of molecular function	10/827	262/24934	1.15	0.370861	0.685762	NewGene_16239/Pg_S0070.1/Pg_S0477.9/Pg_S0770.1/Pg_S1335.35/Pg_S1391.2/Pg_S1443.12/Pg_S2123.24/Pg_S4179.2/Pg_S6161.2	--;Pg_S0070.1;Pg_S0477.9;Pg_S0770.1;Pg_S1335.35;Pg_S1391.2;Pg_S1443.12;Pg_S2123.24;Pg_S4179.2;Pg_S6161.2	10	up&down
GO:0042546	cell wall biogenesis	4/827	93/24934	1.3	0.372034	0.685762	NewGene_10993/Pg_S2472.24/Pg_S3328.6/Pg_S3673.3	--;Pg_S2472.24;Pg_S3328.6;Pg_S3673.3	4	up&down
GO:0006098	pentose-phosphate shunt	2/827	39/24934	1.55	0.372702	0.685762	Pg_S3862.20/Pg_S4497.14	Pg_S3862.20;Pg_S4497.14	2	up&down
GO:0090627	plant epidermal cell differentiation	2/827	39/24934	1.55	0.372702	0.685762	Pg_S2798.2/Pg_S6655.2	Pg_S2798.2;Pg_S6655.2	2	up
GO:1900150	regulation of defense response to fungus	2/827	39/24934	1.55	0.372702	0.685762	Pg_S0431.70/Pg_S0439.24	Pg_S0431.70;Pg_S0439.24	2	up&down
GO:0006166	purine ribonucleoside salvage	1/827	14/24934	2.15	0.376462	0.685762	Pg_S6074.2	Pg_S6074.2	1	up
GO:0007409	axonogenesis	1/827	14/24934	2.15	0.376462	0.685762	Pg_S2123.24	Pg_S2123.24	1	up
GO:0009584	detection of visible light	1/827	14/24934	2.15	0.376462	0.685762	Pg_S2971.18	Pg_S2971.18	1	up
GO:0009767	photosynthetic electron transport chain	1/827	14/24934	2.15	0.376462	0.685762	Pg_S1935.1	Pg_S1935.1	1	down
GO:0009833	plant-type primary cell wall biogenesis	1/827	14/24934	2.15	0.376462	0.685762	Pg_S3328.6	Pg_S3328.6	1	up
GO:0010109	regulation of photosynthesis	1/827	14/24934	2.15	0.376462	0.685762	Pg_S2464.21	Pg_S2464.21	1	down
GO:0015976	carbon utilization	1/827	14/24934	2.15	0.376462	0.685762	Pg_S1410.10	Pg_S1410.10	1	down
GO:0016482	cytosolic transport	1/827	14/24934	2.15	0.376462	0.685762	NewGene_2654	--	1	down
GO:0022407	regulation of cell-cell adhesion	1/827	14/24934	2.15	0.376462	0.685762	Pg_S2123.24	Pg_S2123.24	1	up
GO:0022409	positive regulation of cell-cell adhesion	1/827	14/24934	2.15	0.376462	0.685762	Pg_S2123.24	Pg_S2123.24	1	up
GO:0030243	cellulose metabolic process	1/827	14/24934	2.15	0.376462	0.685762	Pg_S3328.6	Pg_S3328.6	1	up
GO:0045785	positive regulation of cell adhesion	1/827	14/24934	2.15	0.376462	0.685762	Pg_S2123.24	Pg_S2123.24	1	up
GO:0048667	cell morphogenesis involved in neuron differentiation	1/827	14/24934	2.15	0.376462	0.685762	Pg_S2123.24	Pg_S2123.24	1	up
GO:0048812	neuron projection morphogenesis	1/827	14/24934	2.15	0.376462	0.685762	Pg_S2123.24	Pg_S2123.24	1	up
GO:0048858	cell projection morphogenesis	1/827	14/24934	2.15	0.376462	0.685762	Pg_S2123.24	Pg_S2123.24	1	up
GO:0051273	beta-glucan metabolic process	1/827	14/24934	2.15	0.376462	0.685762	Pg_S3328.6	Pg_S3328.6	1	up
GO:0051274	beta-glucan biosynthetic process	1/827	14/24934	2.15	0.376462	0.685762	Pg_S3328.6	Pg_S3328.6	1	up
GO:0061564	axon development	1/827	14/24934	2.15	0.376462	0.685762	Pg_S2123.24	Pg_S2123.24	1	up
GO:0071514	genetic imprinting	1/827	14/24934	2.15	0.376462	0.685762	Pg_S1584.1	Pg_S1584.1	1	up
GO:0080001	mucilage extrusion from seed coat	1/827	14/24934	2.15	0.376462	0.685762	Pg_S3027.11	Pg_S3027.11	1	up
GO:0120039	plasma membrane bounded cell projection morphogenesis	1/827	14/24934	2.15	0.376462	0.685762	Pg_S2123.24	Pg_S2123.24	1	up
GO:1901601	strigolactone biosynthetic process	1/827	14/24934	2.15	0.376462	0.685762	Pg_S3150.3	Pg_S3150.3	1	up
GO:0048367	shoot system development	11/827	292/24934	1.14	0.376667	0.685762	NewGene_15992/Pg_S0252.34/Pg_S0477.9/Pg_S2069.10/Pg_S2115.36/Pg_S3150.3/Pg_S3643.12/Pg_S4179.2/Pg_S4179.3/Pg_S5878.1/Pg_S6098.1	--;Pg_S0252.34;Pg_S0477.9;Pg_S2069.10;Pg_S2115.36;Pg_S3150.3;Pg_S3643.12;Pg_S4179.2;Pg_S4179.3;Pg_S5878.1;Pg_S6098.1	11	up&down
GO:0042445	hormone metabolic process	2/827	40/24934	1.51	0.384621	0.685762	Pg_S3150.3/Pg_S6295.2	Pg_S3150.3;Pg_S6295.2	2	up
GO:0000226	microtubule cytoskeleton organization	6/827	151/24934	1.2	0.38549	0.685762	Pg_S0234.31/Pg_S5207.2/Pg_S5918.1/Pg_S6052.4/Pg_S8390.1/Pg_S8913.1	Pg_S0234.31;Pg_S5207.2;Pg_S5918.1;Pg_S6052.4;Pg_S8390.1;Pg_S8913.1	6	up&down
GO:0045490	pectin catabolic process	7/827	180/24934	1.17	0.38877	0.685762	Pg_S0373.6/Pg_S0637.16/Pg_S1692.8/Pg_S1692.9/Pg_S1766.11/Pg_S3214.3/Pg_S4825.1	Pg_S0373.6;Pg_S0637.16;Pg_S1692.8;Pg_S1692.9;Pg_S1766.11;Pg_S3214.3;Pg_S4825.1	7	up
GO:0016556	mRNA modification	3/827	68/24934	1.33	0.393317	0.685762	Pg_S0826.9/Pg_S3718.4/Pg_S3873.3	Pg_S0826.9;Pg_S3718.4;Pg_S3873.3	3	up&down
GO:0071669	plant-type cell wall organization or biogenesis	3/827	68/24934	1.33	0.393317	0.685762	NewGene_10993/Pg_S3328.6/Pg_S5207.2	--;Pg_S3328.6;Pg_S5207.2	3	up&down
GO:0080156	mitochondrial mRNA modification	3/827	68/24934	1.33	0.393317	0.685762	Pg_S0826.9/Pg_S3718.4/Pg_S3873.3	Pg_S0826.9;Pg_S3718.4;Pg_S3873.3	3	up&down
GO:0060255	regulation of macromolecule metabolic process	40/827	1147/24934	1.05	0.394248	0.685762	NewGene_10711/NewGene_16239/Pg_S0070.1/Pg_S0204.22/Pg_S0252.34/Pg_S0397.11/Pg_S0760.19/Pg_S0760.21/Pg_S0817.11/Pg_S0817.13/Pg_S0916.16/Pg_S0988.44/Pg_S1316.20/Pg_S1335.35/Pg_S1584.1/Pg_S2057.20/Pg_S2115.36/Pg_S2123.24/Pg_S2518.2/Pg_S2965.3/Pg_S3027.11/Pg_S3302.9/Pg_S3316.5/Pg_S3318.14/Pg_S3643.12/Pg_S4377.14/Pg_S4653.7/Pg_S5623.6/Pg_S5702.3/Pg_S5901.11/Pg_S6159.1/Pg_S6161.2/Pg_S6354.6/Pg_S6453.2/…	--;--;Pg_S0070.1;Pg_S0204.22;Pg_S0252.34;Pg_S0397.11;Pg_S0760.19;Pg_S0760.21;Pg_S0817.11;Pg_S0817.13;Pg_S0916.16;Pg_S0988.44;Pg_S1316.20;Pg_S1335.35;Pg_S1584.1;Pg_S2057.20;Pg_S2115.36;Pg_S2123.24;Pg_S2518.2;Pg_S2965.3;Pg_S3027.11;Pg_S3302.9;Pg_S3316.5;Pg_S3318.14;Pg_S3643.12;Pg_S4377.14;Pg_S4653.7;Pg_S5623.6;Pg_S5702.3;Pg_S5901.11;Pg_S6159.1;Pg_S6161.2;Pg_S6354.6;Pg_S6453.2;Pg_S7053.1;Pg_S7271.2;…	40	up&down
GO:0006869	lipid transport	4/827	96/24934	1.26	0.394679	0.685762	Pg_S1390.21/Pg_S5425.11/Pg_S6052.4/Pg_S8999.2	Pg_S1390.21;Pg_S5425.11;Pg_S6052.4;Pg_S8999.2	4	up&down
GO:0002684	positive regulation of immune system process	2/827	41/24934	1.47	0.39644	0.685762	Pg_S0581.12/Pg_S2115.36	Pg_S0581.12;Pg_S2115.36	2	up&down
GO:0001508	action potential	1/827	15/24934	2.01	0.397155	0.685762	Pg_S2123.24	Pg_S2123.24	1	up
GO:0006537	glutamate biosynthetic process	1/827	15/24934	2.01	0.397155	0.685762	Pg_S4206.2	Pg_S4206.2	1	down
GO:0006816	calcium ion transport	1/827	15/24934	2.01	0.397155	0.685762	Pg_S2538.22	Pg_S2538.22	1	up
GO:0007528	neuromuscular junction development	1/827	15/24934	2.01	0.397155	0.685762	Pg_S2123.24	Pg_S2123.24	1	up
GO:0009108	obsolete coenzyme biosynthetic process	1/827	15/24934	2.01	0.397155	0.685762	Pg_S3971.2	Pg_S3971.2	1	down
GO:0009772	photosynthetic electron transport in photosystem II	1/827	15/24934	2.01	0.397155	0.685762	Pg_S0052.31	Pg_S0052.31	1	up
GO:0010099	regulation of photomorphogenesis	1/827	15/24934	2.01	0.397155	0.685762	Pg_S8378.1	Pg_S8378.1	1	up
GO:0010227	floral organ abscission	1/827	15/24934	2.01	0.397155	0.685762	Pg_S2115.36	Pg_S2115.36	1	down
GO:0010272	response to silver ion	1/827	15/24934	2.01	0.397155	0.685762	Pg_S3027.11	Pg_S3027.11	1	up
GO:0016106	sesquiterpenoid biosynthetic process	1/827	15/24934	2.01	0.397155	0.685762	Pg_S3150.3	Pg_S3150.3	1	up
GO:0030307	positive regulation of cell growth	1/827	15/24934	2.01	0.397155	0.685762	Pg_S3027.11	Pg_S3027.11	1	up
GO:0032411	positive regulation of transporter activity	1/827	15/24934	2.01	0.397155	0.685762	Pg_S2123.24	Pg_S2123.24	1	up
GO:0032414	positive regulation of ion transmembrane transporter activity	1/827	15/24934	2.01	0.397155	0.685762	Pg_S2123.24	Pg_S2123.24	1	up
GO:0032990	cell part morphogenesis	1/827	15/24934	2.01	0.397155	0.685762	Pg_S2123.24	Pg_S2123.24	1	up
GO:0034764	positive regulation of transmembrane transport	1/827	15/24934	2.01	0.397155	0.685762	Pg_S2123.24	Pg_S2123.24	1	up
GO:0034767	positive regulation of ion transmembrane transport	1/827	15/24934	2.01	0.397155	0.685762	Pg_S2123.24	Pg_S2123.24	1	up
GO:0035637	multicellular organismal signaling	1/827	15/24934	2.01	0.397155	0.685762	Pg_S2123.24	Pg_S2123.24	1	up
GO:0042779	tRNA 3'-trailer cleavage	1/827	15/24934	2.01	0.397155	0.685762	Pg_S1311.12	Pg_S1311.12	1	up
GO:0043266	regulation of potassium ion transport	1/827	15/24934	2.01	0.397155	0.685762	Pg_S2123.24	Pg_S2123.24	1	up
GO:0046898	response to cycloheximide	1/827	15/24934	2.01	0.397155	0.685762	Pg_S3027.11	Pg_S3027.11	1	up
GO:0070838	divalent metal ion transport	1/827	15/24934	2.01	0.397155	0.685762	Pg_S2538.22	Pg_S2538.22	1	up
GO:0071217	cellular response to external biotic stimulus	1/827	15/24934	2.01	0.397155	0.685762	Pg_S3027.11	Pg_S3027.11	1	up
GO:0072511	divalent inorganic cation transport	1/827	15/24934	2.01	0.397155	0.685762	Pg_S2538.22	Pg_S2538.22	1	up
GO:0098901	regulation of cardiac muscle cell action potential	1/827	15/24934	2.01	0.397155	0.685762	Pg_S2123.24	Pg_S2123.24	1	up
GO:1901016	regulation of potassium ion transmembrane transporter activity	1/827	15/24934	2.01	0.397155	0.685762	Pg_S2123.24	Pg_S2123.24	1	up
GO:1901379	regulation of potassium ion transmembrane transport	1/827	15/24934	2.01	0.397155	0.685762	Pg_S2123.24	Pg_S2123.24	1	up
GO:1904064	positive regulation of cation transmembrane transport	1/827	15/24934	2.01	0.397155	0.685762	Pg_S2123.24	Pg_S2123.24	1	up
GO:2001259	positive regulation of cation channel activity	1/827	15/24934	2.01	0.397155	0.685762	Pg_S2123.24	Pg_S2123.24	1	up
GO:0033993	response to lipid	12/827	327/24934	1.11	0.401855	0.692863	NewGene_16239/Pg_S2354.27/Pg_S2464.21/Pg_S2835.18/Pg_S3150.3/Pg_S3318.14/Pg_S3610.15/Pg_S4048.2/Pg_S5196.13/Pg_S5702.3/Pg_S5778.1/Pg_S6098.1	--;Pg_S2354.27;Pg_S2464.21;Pg_S2835.18;Pg_S3150.3;Pg_S3318.14;Pg_S3610.15;Pg_S4048.2;Pg_S5196.13;Pg_S5702.3;Pg_S5778.1;Pg_S6098.1	12	up&down
GO:0044249	cellular biosynthetic process	15/827	416/24934	1.09	0.407542	0.700655	Pg_S0266.10/Pg_S0277.6/Pg_S0477.9/Pg_S1443.12/Pg_S2124.22/Pg_S2468.41/Pg_S3150.3/Pg_S3316.5/Pg_S3328.6/Pg_S3971.2/Pg_S4179.2/Pg_S4448.3/Pg_S4573.1/Pg_S6295.2/Pg_S8124.1	Pg_S0266.10;Pg_S0277.6;Pg_S0477.9;Pg_S1443.12;Pg_S2124.22;Pg_S2468.41;Pg_S3150.3;Pg_S3316.5;Pg_S3328.6;Pg_S3971.2;Pg_S4179.2;Pg_S4448.3;Pg_S4573.1;Pg_S6295.2;Pg_S8124.1	15	up&down
GO:0009411	response to UV	2/827	42/24934	1.44	0.408153	0.700655	Pg_S1464.8/Pg_S8409.2	Pg_S1464.8;Pg_S8409.2	2	up&down
GO:0046856	phosphatidylinositol dephosphorylation	2/827	42/24934	1.44	0.408153	0.700655	Pg_S3338.16/Pg_S5879.6	Pg_S3338.16;Pg_S5879.6	2	up&down
GO:1901576	organic substance biosynthetic process	16/827	446/24934	1.08	0.410089	0.702956	Pg_S0266.10/Pg_S0277.6/Pg_S0477.9/Pg_S1352.18/Pg_S1443.12/Pg_S2124.22/Pg_S2468.41/Pg_S3150.3/Pg_S3316.5/Pg_S3328.6/Pg_S3971.2/Pg_S4179.2/Pg_S4448.3/Pg_S4573.1/Pg_S6295.2/Pg_S8124.1	Pg_S0266.10;Pg_S0277.6;Pg_S0477.9;Pg_S1352.18;Pg_S1443.12;Pg_S2124.22;Pg_S2468.41;Pg_S3150.3;Pg_S3316.5;Pg_S3328.6;Pg_S3971.2;Pg_S4179.2;Pg_S4448.3;Pg_S4573.1;Pg_S6295.2;Pg_S8124.1	16	up&down
GO:0007009	plasma membrane organization	1/827	16/24934	1.88	0.417162	0.705913	Pg_S2123.24	Pg_S2123.24	1	up
GO:0007205	protein kinase C-activating G protein-coupled receptor signaling pathway	1/827	16/24934	1.88	0.417162	0.705913	Pg_S4660.4	Pg_S4660.4	1	down
GO:0009612	response to mechanical stimulus	1/827	16/24934	1.88	0.417162	0.705913	Pg_S2538.22	Pg_S2538.22	1	up
GO:0009682	induced systemic resistance	1/827	16/24934	1.88	0.417162	0.705913	Pg_S2115.36	Pg_S2115.36	1	down
GO:0010112	regulation of systemic acquired resistance	1/827	16/24934	1.88	0.417162	0.705913	Pg_S1570.17	Pg_S1570.17	1	down
GO:0010214	seed coat development	1/827	16/24934	1.88	0.417162	0.705913	Pg_S3027.11	Pg_S3027.11	1	up
GO:0035670	plant-type ovary development	1/827	16/24934	1.88	0.417162	0.705913	NewGene_15992	--	1	up
GO:0050808	synapse organization	1/827	16/24934	1.88	0.417162	0.705913	Pg_S2123.24	Pg_S2123.24	1	up
GO:0090558	plant epidermis development	4/827	99/24934	1.22	0.417193	0.705913	Pg_S0234.31/Pg_S2798.2/Pg_S6655.2/Pg_S8390.1	Pg_S0234.31;Pg_S2798.2;Pg_S6655.2;Pg_S8390.1	4	up
GO:0019725	cellular homeostasis	3/827	71/24934	1.27	0.420153	0.709904	Pg_S1104.10/Pg_S3083.5/Pg_S5937.1	Pg_S1104.10;Pg_S3083.5;Pg_S5937.1	3	up&down
GO:0015031	protein transport	17/827	479/24934	1.07	0.422507	0.711085	NewGene_11693/NewGene_2248/NewGene_2654/Pg_S0543.7/Pg_S0724.13/Pg_S0736.2/Pg_S1529.1/Pg_S1793.4/Pg_S1845.12/Pg_S2003.7/Pg_S2123.24/Pg_S3054.1/Pg_S3554.6/Pg_S4278.7/Pg_S4692.3/Pg_S5097.2/Pg_S8177.1	--;--;--;Pg_S0543.7;Pg_S0724.13;Pg_S0736.2;Pg_S1529.1;Pg_S1793.4;Pg_S1845.12;Pg_S2003.7;Pg_S2123.24;Pg_S3054.1;Pg_S3554.6;Pg_S4278.7;Pg_S4692.3;Pg_S5097.2;Pg_S8177.1	17	up&down
GO:0009826	unidimensional cell growth	5/827	129/24934	1.17	0.426451	0.711085	Pg_S1286.22/Pg_S2798.2/Pg_S4448.3/Pg_S6655.2/Pg_S8124.1	Pg_S1286.22;Pg_S2798.2;Pg_S4448.3;Pg_S6655.2;Pg_S8124.1	5	up
GO:0048544	recognition of pollen	5/827	129/24934	1.17	0.426451	0.711085	NewGene_8192/NewGene_8201/Pg_S2392.20/Pg_S6271.2/Pg_S7998.2	--;--;Pg_S2392.20;Pg_S6271.2;Pg_S7998.2	5	up&down
GO:0000959	mitochondrial RNA metabolic process	3/827	72/24934	1.26	0.429012	0.711085	Pg_S0826.9/Pg_S3718.4/Pg_S3873.3	Pg_S0826.9;Pg_S3718.4;Pg_S3873.3	3	up&down
GO:0007623	circadian rhythm	3/827	72/24934	1.26	0.429012	0.711085	Pg_S3020.4/Pg_S6098.1/Pg_S8378.1	Pg_S3020.4;Pg_S6098.1;Pg_S8378.1	3	up&down
GO:0097435	supramolecular fiber organization	3/827	72/24934	1.26	0.429012	0.711085	Pg_S0234.31/Pg_S5207.2/Pg_S8390.1	Pg_S0234.31;Pg_S5207.2;Pg_S8390.1	3	up&down
GO:0006265	DNA topological change	2/827	44/24934	1.37	0.431238	0.711085	Pg_S1343.2/Pg_S3472.9	Pg_S1343.2;Pg_S3472.9	2	up&down
GO:0009832	plant-type cell wall biogenesis	2/827	44/24934	1.37	0.431238	0.711085	NewGene_10993/Pg_S3328.6	--;Pg_S3328.6	2	up&down
GO:0033014	tetrapyrrole biosynthetic process	2/827	44/24934	1.37	0.431238	0.711085	Pg_S1443.12/Pg_S3316.5	Pg_S1443.12;Pg_S3316.5	2	up
GO:0048511	rhythmic process	2/827	44/24934	1.37	0.431238	0.711085	Pg_S6098.1/Pg_S8378.1	Pg_S6098.1;Pg_S8378.1	2	up&down
GO:0022622	root system development	8/827	217/24934	1.11	0.43126	0.711085	Pg_S0247.28/Pg_S1429.10/Pg_S1858.3/Pg_S2416.7/Pg_S2538.22/Pg_S2798.2/Pg_S4179.3/Pg_S6655.2	Pg_S0247.28;Pg_S1429.10;Pg_S1858.3;Pg_S2416.7;Pg_S2538.22;Pg_S2798.2;Pg_S4179.3;Pg_S6655.2	8	up
GO:0006349	regulation of gene expression by genetic imprinting	1/827	17/24934	1.77	0.436506	0.711085	Pg_S1584.1	Pg_S1584.1	1	up
GO:0006542	glutamine biosynthetic process	1/827	17/24934	1.77	0.436506	0.711085	Pg_S5520.14	Pg_S5520.14	1	down
GO:0031175	neuron projection development	1/827	17/24934	1.77	0.436506	0.711085	Pg_S2123.24	Pg_S2123.24	1	up
GO:0032410	negative regulation of transporter activity	1/827	17/24934	1.77	0.436506	0.711085	Pg_S2123.24	Pg_S2123.24	1	up
GO:0032413	negative regulation of ion transmembrane transporter activity	1/827	17/24934	1.77	0.436506	0.711085	Pg_S2123.24	Pg_S2123.24	1	up
GO:0032875	regulation of DNA endoreduplication	1/827	17/24934	1.77	0.436506	0.711085	Pg_S5008.17	Pg_S5008.17	1	down
GO:0034763	negative regulation of transmembrane transport	1/827	17/24934	1.77	0.436506	0.711085	Pg_S2123.24	Pg_S2123.24	1	up
GO:0034766	negative regulation of ion transmembrane transport	1/827	17/24934	1.77	0.436506	0.711085	Pg_S2123.24	Pg_S2123.24	1	up
GO:0043271	negative regulation of ion transport	1/827	17/24934	1.77	0.436506	0.711085	Pg_S2123.24	Pg_S2123.24	1	up
GO:0045727	positive regulation of translation	1/827	17/24934	1.77	0.436506	0.711085	Pg_S2965.3	Pg_S2965.3	1	up
GO:0051026	chiasma assembly	1/827	17/24934	1.77	0.436506	0.711085	Pg_S1804.5	Pg_S1804.5	1	down
GO:1902183	regulation of shoot apical meristem development	1/827	17/24934	1.77	0.436506	0.711085	Pg_S3027.11	Pg_S3027.11	1	up
GO:1904063	negative regulation of cation transmembrane transport	1/827	17/24934	1.77	0.436506	0.711085	Pg_S2123.24	Pg_S2123.24	1	up
GO:2001251	negative regulation of chromosome organization	1/827	17/24934	1.77	0.436506	0.711085	Pg_S4653.7	Pg_S4653.7	1	up
GO:2001258	negative regulation of cation channel activity	1/827	17/24934	1.77	0.436506	0.711085	Pg_S2123.24	Pg_S2123.24	1	up
GO:0050776	regulation of immune response	3/827	73/24934	1.24	0.437822	0.712246	Pg_S0581.12/Pg_S2115.36/Pg_S4863.13	Pg_S0581.12;Pg_S2115.36;Pg_S4863.13	3	up&down
GO:0010090	trichome morphogenesis	2/827	45/24934	1.34	0.4426	0.71569	Pg_S0234.31/Pg_S8390.1	Pg_S0234.31;Pg_S8390.1	2	up
GO:0010411	xyloglucan metabolic process	2/827	45/24934	1.34	0.4426	0.71569	Pg_S2472.24/Pg_S3673.3	Pg_S2472.24;Pg_S3673.3	2	up&down
GO:0090626	plant epidermis morphogenesis	2/827	45/24934	1.34	0.4426	0.71569	Pg_S0234.31/Pg_S8390.1	Pg_S0234.31;Pg_S8390.1	2	up
GO:0120029	proton export across plasma membrane	2/827	45/24934	1.34	0.4426	0.71569	NewGene_3124/Pg_S2377.3	--;Pg_S2377.3	2	up&down
GO:0048827	phyllome development	7/827	190/24934	1.11	0.44303	0.71569	NewGene_15992/Pg_S0477.9/Pg_S2069.10/Pg_S2115.36/Pg_S4179.2/Pg_S5878.1/Pg_S6098.1	--;Pg_S0477.9;Pg_S2069.10;Pg_S2115.36;Pg_S4179.2;Pg_S5878.1;Pg_S6098.1	7	up&down
GO:0050789	regulation of biological process	69/827	2036/24934	1.02	0.443575	0.71569	NewGene_10711/NewGene_16239/Pg_S0070.1/Pg_S0204.22/Pg_S0252.34/Pg_S0302.40/Pg_S0397.11/Pg_S0431.70/Pg_S0439.24/Pg_S0466.4/Pg_S0485.3/Pg_S0581.12/Pg_S0760.19/Pg_S0760.21/Pg_S0770.1/Pg_S0817.11/Pg_S0817.13/Pg_S0916.16/Pg_S0988.44/Pg_S1032.3/Pg_S1316.20/Pg_S1335.35/Pg_S1352.18/Pg_S1391.2/Pg_S1443.12/Pg_S1464.8/Pg_S1564.5/Pg_S1581.6/Pg_S1584.1/Pg_S1939.6/Pg_S2057.20/Pg_S2115.36/Pg_S2123.24/Pg_S2464.2…	--;--;Pg_S0070.1;Pg_S0204.22;Pg_S0252.34;Pg_S0302.40;Pg_S0397.11;Pg_S0431.70;Pg_S0439.24;Pg_S0466.4;Pg_S0485.3;Pg_S0581.12;Pg_S0760.19;Pg_S0760.21;Pg_S0770.1;Pg_S0817.11;Pg_S0817.13;Pg_S0916.16;Pg_S0988.44;Pg_S1032.3;Pg_S1316.20;Pg_S1335.35;Pg_S1352.18;Pg_S1391.2;Pg_S1443.12;Pg_S1464.8;Pg_S1564.5;Pg_S1581.6;Pg_S1584.1;Pg_S1939.6;Pg_S2057.20;Pg_S2115.36;Pg_S2123.24;Pg_S2464.21;Pg_S2518.2;Pg_S2538.…	69	up&down
GO:0042742	defense response to bacterium	6/827	161/24934	1.12	0.444636	0.716423	Pg_S0252.34/Pg_S0477.9/Pg_S1570.17/Pg_S2115.36/Pg_S3643.12/Pg_S4179.2	Pg_S0252.34;Pg_S0477.9;Pg_S1570.17;Pg_S2115.36;Pg_S3643.12;Pg_S4179.2	6	down
GO:0032502	developmental process	42/827	1230/24934	1.03	0.445299	0.716515	NewGene_15992/NewGene_16239/Pg_S0204.22/Pg_S0234.31/Pg_S0247.28/Pg_S0252.34/Pg_S0302.40/Pg_S0466.4/Pg_S0472.30/Pg_S0477.9/Pg_S0826.9/Pg_S1316.20/Pg_S1352.18/Pg_S1429.10/Pg_S1584.1/Pg_S1858.3/Pg_S2069.10/Pg_S2115.36/Pg_S2123.24/Pg_S2354.27/Pg_S2416.7/Pg_S2538.22/Pg_S2798.2/Pg_S3027.11/Pg_S3150.3/Pg_S3610.15/Pg_S3643.12/Pg_S3718.4/Pg_S3873.3/Pg_S4179.2/Pg_S4179.3/Pg_S4413.2/Pg_S4448.3/Pg_S5196.13/P…	--;--;Pg_S0204.22;Pg_S0234.31;Pg_S0247.28;Pg_S0252.34;Pg_S0302.40;Pg_S0466.4;Pg_S0472.30;Pg_S0477.9;Pg_S0826.9;Pg_S1316.20;Pg_S1352.18;Pg_S1429.10;Pg_S1584.1;Pg_S1858.3;Pg_S2069.10;Pg_S2115.36;Pg_S2123.24;Pg_S2354.27;Pg_S2416.7;Pg_S2538.22;Pg_S2798.2;Pg_S3027.11;Pg_S3150.3;Pg_S3610.15;Pg_S3643.12;Pg_S3718.4;Pg_S3873.3;Pg_S4179.2;Pg_S4179.3;Pg_S4413.2;Pg_S4448.3;Pg_S5196.13;Pg_S5702.3;Pg_S5878.1;P…	42	up&down
GO:0071310	cellular response to organic substance	12/827	338/24934	1.07	0.446423	0.716623	Pg_S0252.34/Pg_S0431.70/Pg_S0485.3/Pg_S1032.3/Pg_S2115.36/Pg_S3150.3/Pg_S3643.12/Pg_S4048.2/Pg_S4448.3/Pg_S5623.6/Pg_S6098.1/Pg_S8124.1	Pg_S0252.34;Pg_S0431.70;Pg_S0485.3;Pg_S1032.3;Pg_S2115.36;Pg_S3150.3;Pg_S3643.12;Pg_S4048.2;Pg_S4448.3;Pg_S5623.6;Pg_S6098.1;Pg_S8124.1	12	up&down
GO:0009664	plant-type cell wall organization	3/827	74/24934	1.22	0.44658	0.716623	NewGene_12276/Pg_S1649.1/Pg_S5207.2	--;Pg_S1649.1;Pg_S5207.2	3	up&down
GO:0070887	cellular response to chemical stimulus	17/827	487/24934	1.05	0.449539	0.719712	Pg_S0252.34/Pg_S0431.70/Pg_S0485.3/Pg_S1032.3/Pg_S2115.36/Pg_S2123.24/Pg_S2518.2/Pg_S3150.3/Pg_S3643.12/Pg_S4048.2/Pg_S4448.3/Pg_S5623.6/Pg_S5937.1/Pg_S6098.1/Pg_S6159.1/Pg_S6453.2/Pg_S8124.1	Pg_S0252.34;Pg_S0431.70;Pg_S0485.3;Pg_S1032.3;Pg_S2115.36;Pg_S2123.24;Pg_S2518.2;Pg_S3150.3;Pg_S3643.12;Pg_S4048.2;Pg_S4448.3;Pg_S5623.6;Pg_S5937.1;Pg_S6098.1;Pg_S6159.1;Pg_S6453.2;Pg_S8124.1	17	up&down
GO:0050794	regulation of cellular process	62/827	1831/24934	1.02	0.451365	0.719712	NewGene_10711/NewGene_16239/Pg_S0070.1/Pg_S0204.22/Pg_S0252.34/Pg_S0397.11/Pg_S0431.70/Pg_S0485.3/Pg_S0581.12/Pg_S0760.19/Pg_S0760.21/Pg_S0770.1/Pg_S0817.11/Pg_S0817.13/Pg_S0916.16/Pg_S0988.44/Pg_S1032.3/Pg_S1316.20/Pg_S1335.35/Pg_S1352.18/Pg_S1391.2/Pg_S1443.12/Pg_S1464.8/Pg_S1564.5/Pg_S1581.6/Pg_S2057.20/Pg_S2115.36/Pg_S2123.24/Pg_S2464.21/Pg_S2518.2/Pg_S2538.22/Pg_S2903.23/Pg_S2965.3/Pg_S3027.…	--;--;Pg_S0070.1;Pg_S0204.22;Pg_S0252.34;Pg_S0397.11;Pg_S0431.70;Pg_S0485.3;Pg_S0581.12;Pg_S0760.19;Pg_S0760.21;Pg_S0770.1;Pg_S0817.11;Pg_S0817.13;Pg_S0916.16;Pg_S0988.44;Pg_S1032.3;Pg_S1316.20;Pg_S1335.35;Pg_S1352.18;Pg_S1391.2;Pg_S1443.12;Pg_S1464.8;Pg_S1564.5;Pg_S1581.6;Pg_S2057.20;Pg_S2115.36;Pg_S2123.24;Pg_S2464.21;Pg_S2518.2;Pg_S2538.22;Pg_S2903.23;Pg_S2965.3;Pg_S3027.11;Pg_S3049.34;Pg_S308…	62	up&down
GO:0045944	positive regulation of transcription by RNA polymerase II	5/827	133/24934	1.13	0.452499	0.719712	Pg_S0914.7/Pg_S1732.5/Pg_S3698.10/Pg_S6977.1/Pg_S7256.1	Pg_S0914.7;Pg_S1732.5;Pg_S3698.10;Pg_S6977.1;Pg_S7256.1	5	up&down
GO:0048285	organelle fission	4/827	104/24934	1.16	0.45425	0.719712	Pg_S0266.81/Pg_S0472.30/Pg_S0978.13/Pg_S1804.5	Pg_S0266.81;Pg_S0472.30;Pg_S0978.13;Pg_S1804.5	4	up&down
GO:0016117	carotenoid biosynthetic process	1/827	18/24934	1.67	0.455208	0.719712	NewGene_3270	--	1	down
GO:0045834	positive regulation of lipid metabolic process	1/827	18/24934	1.67	0.455208	0.719712	Pg_S2057.20	Pg_S2057.20	1	up
GO:0048440	carpel development	1/827	18/24934	1.67	0.455208	0.719712	NewGene_15992	--	1	up
GO:0055129	L-proline biosynthetic process	1/827	18/24934	1.67	0.455208	0.719712	NewGene_1440	--	1	down
GO:0071216	cellular response to biotic stimulus	1/827	18/24934	1.67	0.455208	0.719712	Pg_S3027.11	Pg_S3027.11	1	up
GO:0080147	root hair cell development	1/827	18/24934	1.67	0.455208	0.719712	Pg_S6655.2	Pg_S6655.2	1	up
GO:1900426	positive regulation of defense response to bacterium	1/827	18/24934	1.67	0.455208	0.719712	Pg_S1570.17	Pg_S1570.17	1	down
GO:0048229	gametophyte development	6/827	164/24934	1.1	0.462188	0.72977	Pg_S0252.34/Pg_S0472.30/Pg_S1858.3/Pg_S2416.7/Pg_S3643.12/Pg_S7089.8	Pg_S0252.34;Pg_S0472.30;Pg_S1858.3;Pg_S2416.7;Pg_S3643.12;Pg_S7089.8	6	up&down
GO:0048869	cellular developmental process	13/827	374/24934	1.05	0.471308	0.731651	Pg_S0234.31/Pg_S0472.30/Pg_S1352.18/Pg_S1858.3/Pg_S2123.24/Pg_S2416.7/Pg_S2798.2/Pg_S4448.3/Pg_S6052.4/Pg_S6655.2/Pg_S7089.8/Pg_S8124.1/Pg_S8390.1	Pg_S0234.31;Pg_S0472.30;Pg_S1352.18;Pg_S1858.3;Pg_S2123.24;Pg_S2416.7;Pg_S2798.2;Pg_S4448.3;Pg_S6052.4;Pg_S6655.2;Pg_S7089.8;Pg_S8124.1;Pg_S8390.1	13	up&down
GO:0044703	multi-organism reproductive process	3/827	77/24934	1.17	0.472512	0.731651	Pg_S0472.30/Pg_S6052.4/Pg_S7089.8	Pg_S0472.30;Pg_S6052.4;Pg_S7089.8	3	up&down
GO:0000077	DNA damage checkpoint	1/827	19/24934	1.59	0.473291	0.731651	Pg_S0477.3	Pg_S0477.3	1	up
GO:0000725	recombinational repair	1/827	19/24934	1.59	0.473291	0.731651	NewGene_7490	--	1	up
GO:0006305	DNA alkylation	1/827	19/24934	1.59	0.473291	0.731651	Pg_S1316.20	Pg_S1316.20	1	down
GO:0006426	glycyl-tRNA aminoacylation	1/827	19/24934	1.59	0.473291	0.731651	Pg_S1477.3	Pg_S1477.3	1	up
GO:0009082	branched-chain amino acid biosynthetic process	1/827	19/24934	1.59	0.473291	0.731651	Pg_S1125.7	Pg_S1125.7	1	up
GO:0009228	thiamine biosynthetic process	1/827	19/24934	1.59	0.473291	0.731651	Pg_S0590.27	Pg_S0590.27	1	up
GO:0010089	xylem development	1/827	19/24934	1.59	0.473291	0.731651	Pg_S3610.6	Pg_S3610.6	1	up
GO:0010927	cellular component assembly involved in morphogenesis	1/827	19/24934	1.59	0.473291	0.731651	Pg_S6052.4	Pg_S6052.4	1	up
GO:0032981	mitochondrial respiratory chain complex I assembly	1/827	19/24934	1.59	0.473291	0.731651	Pg_S2428.17	Pg_S2428.17	1	down
GO:0042128	nitrate assimilation	1/827	19/24934	1.59	0.473291	0.731651	Pg_S7897.1	Pg_S7897.1	1	down
GO:0045859	regulation of protein kinase activity	1/827	19/24934	1.59	0.473291	0.731651	Pg_S1335.35	Pg_S1335.35	1	up
GO:0048439	flower morphogenesis	1/827	19/24934	1.59	0.473291	0.731651	Pg_S2115.36	Pg_S2115.36	1	down
GO:0060992	response to fungicide	1/827	19/24934	1.59	0.473291	0.731651	Pg_S3027.11	Pg_S3027.11	1	up
GO:1901654	response to ketone	1/827	19/24934	1.59	0.473291	0.731651	Pg_S3027.11	Pg_S3027.11	1	up
GO:2000112	regulation of cellular macromolecule biosynthetic process	29/827	854/24934	1.02	0.475181	0.733613	NewGene_10711/NewGene_16239/Pg_S0070.1/Pg_S0204.22/Pg_S0397.11/Pg_S0760.19/Pg_S0760.21/Pg_S0817.11/Pg_S0817.13/Pg_S0988.44/Pg_S1316.20/Pg_S2518.2/Pg_S2965.3/Pg_S3027.11/Pg_S3302.9/Pg_S3316.5/Pg_S3318.14/Pg_S4653.7/Pg_S5702.3/Pg_S5901.11/Pg_S6159.1/Pg_S6161.2/Pg_S6354.6/Pg_S6453.2/Pg_S7053.1/Pg_S7271.2/Pg_S7897.1/Pg_S8378.1/Pg_S8889.1	--;--;Pg_S0070.1;Pg_S0204.22;Pg_S0397.11;Pg_S0760.19;Pg_S0760.21;Pg_S0817.11;Pg_S0817.13;Pg_S0988.44;Pg_S1316.20;Pg_S2518.2;Pg_S2965.3;Pg_S3027.11;Pg_S3302.9;Pg_S3316.5;Pg_S3318.14;Pg_S4653.7;Pg_S5702.3;Pg_S5901.11;Pg_S6159.1;Pg_S6161.2;Pg_S6354.6;Pg_S6453.2;Pg_S7053.1;Pg_S7271.2;Pg_S7897.1;Pg_S8378.1;Pg_S8889.1	29	up&down
GO:0034765	regulation of ion transmembrane transport	2/827	48/24934	1.26	0.475907	0.733774	Pg_S2123.24/Pg_S3818.8	Pg_S2123.24;Pg_S3818.8	2	up
GO:0006006	glucose metabolic process	2/827	49/24934	1.23	0.486737	0.744648	Pg_S4497.14/Pg_S4568.18	Pg_S4497.14;Pg_S4568.18	2	down
GO:0009798	axis specification	2/827	49/24934	1.23	0.486737	0.744648	Pg_S2115.36/Pg_S3027.11	Pg_S2115.36;Pg_S3027.11	2	up&down
GO:0061077	chaperone-mediated protein folding	2/827	49/24934	1.23	0.486737	0.744648	Pg_S0770.1/Pg_S1391.2	Pg_S0770.1;Pg_S1391.2	2	up&down
GO:0000079	regulation of cyclin-dependent protein serine/threonine kinase activity	1/827	20/24934	1.51	0.490774	0.744648	Pg_S4969.2	Pg_S4969.2	1	up
GO:0006353	DNA-templated transcription, termination	1/827	20/24934	1.51	0.490774	0.744648	Pg_S1907.5	Pg_S1907.5	1	up
GO:0006714	sesquiterpenoid metabolic process	1/827	20/24934	1.51	0.490774	0.744648	Pg_S3150.3	Pg_S3150.3	1	up
GO:0006732	obsolete coenzyme metabolic process	1/827	20/24934	1.51	0.490774	0.744648	Pg_S3971.2	Pg_S3971.2	1	down
GO:0006972	hyperosmotic response	1/827	20/24934	1.51	0.490774	0.744648	Pg_S6098.1	Pg_S6098.1	1	down
GO:0007267	cell-cell signaling	1/827	20/24934	1.51	0.490774	0.744648	Pg_S2868.5	Pg_S2868.5	1	down
GO:0031425	chloroplast RNA processing	1/827	20/24934	1.51	0.490774	0.744648	Pg_S2399.1	Pg_S2399.1	1	up
GO:0048666	neuron development	1/827	20/24934	1.51	0.490774	0.744648	Pg_S2123.24	Pg_S2123.24	1	up
GO:0006281	DNA repair	11/827	319/24934	1.04	0.490831	0.744648	NewGene_1067/NewGene_16071/Pg_S0048.5/Pg_S0102.3/Pg_S0266.10/Pg_S0804.48/Pg_S1464.8/Pg_S2253.12/Pg_S3757.4/Pg_S5439.2/Pg_S6875.3	--;--;Pg_S0048.5;Pg_S0102.3;Pg_S0266.10;Pg_S0804.48;Pg_S1464.8;Pg_S2253.12;Pg_S3757.4;Pg_S5439.2;Pg_S6875.3	11	up
GO:0040007	growth	7/827	199/24934	1.06	0.491155	0.744648	Pg_S0302.40/Pg_S0466.4/Pg_S2798.2/Pg_S4448.3/Pg_S5702.3/Pg_S6655.2/Pg_S8124.1	Pg_S0302.40;Pg_S0466.4;Pg_S2798.2;Pg_S4448.3;Pg_S5702.3;Pg_S6655.2;Pg_S8124.1	7	up&down
GO:0005976	polysaccharide metabolic process	2/827	50/24934	1.21	0.497427	0.747128	Pg_S3027.11/Pg_S3328.6	Pg_S3027.11;Pg_S3328.6	2	up
GO:0098813	nuclear chromosome segregation	2/827	50/24934	1.21	0.497427	0.747128	Pg_S0266.10/Pg_S1804.5	Pg_S0266.10;Pg_S1804.5	2	up&down
GO:0006974	cellular response to DNA damage stimulus	4/827	110/24934	1.1	0.497628	0.747128	Pg_S0266.10/Pg_S1464.8/Pg_S3027.11/Pg_S6522.1	Pg_S0266.10;Pg_S1464.8;Pg_S3027.11;Pg_S6522.1	4	up
GO:0019752	carboxylic acid metabolic process	5/827	141/24934	1.07	0.503524	0.747128	Pg_S0391.3/Pg_S1749.4/Pg_S3610.15/Pg_S5196.13/Pg_S6295.2	Pg_S0391.3;Pg_S1749.4;Pg_S3610.15;Pg_S5196.13;Pg_S6295.2	5	up&down
GO:0006004	fucose metabolic process	4/827	111/24934	1.09	0.504716	0.747128	Pg_S1227.15/Pg_S2273.1/Pg_S2773.15/Pg_S6561.1	Pg_S1227.15;Pg_S2273.1;Pg_S2773.15;Pg_S6561.1	4	up
GO:0006893	Golgi to plasma membrane transport	1/827	21/24934	1.44	0.507677	0.747128	Pg_S2123.24	Pg_S2123.24	1	up
GO:0006986	response to unfolded protein	1/827	21/24934	1.44	0.507677	0.747128	Pg_S3805.3	Pg_S3805.3	1	down
GO:0007094	mitotic spindle assembly checkpoint	1/827	21/24934	1.44	0.507677	0.747128	NewGene_13655	--	1	up
GO:0007140	male meiotic nuclear division	1/827	21/24934	1.44	0.507677	0.747128	Pg_S0472.30	Pg_S0472.30	1	up
GO:0009691	cytokinin biosynthetic process	1/827	21/24934	1.44	0.507677	0.747128	Pg_S2256.12	Pg_S2256.12	1	up
GO:0009786	regulation of asymmetric cell division	1/827	21/24934	1.44	0.507677	0.747128	Pg_S7089.8	Pg_S7089.8	1	down
GO:0031929	TOR signaling	1/827	21/24934	1.44	0.507677	0.747128	Pg_S3110.1	Pg_S3110.1	1	down
GO:0032507	maintenance of protein location in cell	1/827	21/24934	1.44	0.507677	0.747128	Pg_S2123.24	Pg_S2123.24	1	up
GO:0034620	cellular response to unfolded protein	1/827	21/24934	1.44	0.507677	0.747128	Pg_S3805.3	Pg_S3805.3	1	down
GO:0042391	regulation of membrane potential	1/827	21/24934	1.44	0.507677	0.747128	Pg_S2123.24	Pg_S2123.24	1	up
GO:0043270	positive regulation of ion transport	1/827	21/24934	1.44	0.507677	0.747128	Pg_S2123.24	Pg_S2123.24	1	up
GO:0045185	maintenance of protein location	1/827	21/24934	1.44	0.507677	0.747128	Pg_S2123.24	Pg_S2123.24	1	up
GO:0051051	negative regulation of transport	1/827	21/24934	1.44	0.507677	0.747128	Pg_S2123.24	Pg_S2123.24	1	up
GO:0080050	regulation of seed development	1/827	21/24934	1.44	0.507677	0.747128	Pg_S1939.6	Pg_S1939.6	1	down
GO:0098900	regulation of action potential	1/827	21/24934	1.44	0.507677	0.747128	Pg_S2123.24	Pg_S2123.24	1	up
GO:1904062	regulation of cation transmembrane transport	1/827	21/24934	1.44	0.507677	0.747128	Pg_S2123.24	Pg_S2123.24	1	up
GO:2001257	regulation of cation channel activity	1/827	21/24934	1.44	0.507677	0.747128	Pg_S2123.24	Pg_S2123.24	1	up
GO:0009553	embryo sac development	2/827	51/24934	1.18	0.507974	0.747128	Pg_S1858.3/Pg_S2416.7	Pg_S1858.3;Pg_S2416.7	2	up
GO:0031349	positive regulation of defense response	2/827	51/24934	1.18	0.507974	0.747128	Pg_S0581.12/Pg_S2115.36	Pg_S0581.12;Pg_S2115.36	2	up&down
GO:0008610	lipid biosynthetic process	5/827	142/24934	1.06	0.509776	0.748845	Pg_S0961.38/Pg_S3150.3/Pg_S4288.6/Pg_S4573.1/Pg_S5324.5	Pg_S0961.38;Pg_S3150.3;Pg_S4288.6;Pg_S4573.1;Pg_S5324.5	5	up&down
GO:0071702	organic substance transport	8/827	233/24934	1.04	0.510723	0.749305	NewGene_2248/NewGene_2654/Pg_S0736.2/Pg_S1352.18/Pg_S1793.4/Pg_S2123.24/Pg_S4265.4/Pg_S6052.4	--;--;Pg_S0736.2;Pg_S1352.18;Pg_S1793.4;Pg_S2123.24;Pg_S4265.4;Pg_S6052.4	8	up&down
GO:0000904	cell morphogenesis involved in differentiation	5/827	143/24934	1.05	0.515995	0.751999	Pg_S0234.31/Pg_S2123.24/Pg_S2798.2/Pg_S6655.2/Pg_S8390.1	Pg_S0234.31;Pg_S2123.24;Pg_S2798.2;Pg_S6655.2;Pg_S8390.1	5	up
GO:0009058	biosynthetic process	21/827	628/24934	1.01	0.516288	0.751999	Pg_S0266.10/Pg_S0277.6/Pg_S0477.9/Pg_S0849.14/Pg_S1352.18/Pg_S1443.12/Pg_S1480.38/Pg_S2124.22/Pg_S2468.41/Pg_S2594.12/Pg_S3150.3/Pg_S3316.5/Pg_S3328.6/Pg_S3358.2/Pg_S3971.2/Pg_S4012.10/Pg_S4179.2/Pg_S4448.3/Pg_S4573.1/Pg_S6295.2/Pg_S8124.1	Pg_S0266.10;Pg_S0277.6;Pg_S0477.9;Pg_S0849.14;Pg_S1352.18;Pg_S1443.12;Pg_S1480.38;Pg_S2124.22;Pg_S2468.41;Pg_S2594.12;Pg_S3150.3;Pg_S3316.5;Pg_S3328.6;Pg_S3358.2;Pg_S3971.2;Pg_S4012.10;Pg_S4179.2;Pg_S4448.3;Pg_S4573.1;Pg_S6295.2;Pg_S8124.1	21	up&down
GO:0006506	GPI anchor biosynthetic process	2/827	52/24934	1.16	0.518374	0.751999	NewGene_1133/Pg_S5219.13	--;Pg_S5219.13	2	up&down
GO:1901565	organonitrogen compound catabolic process	10/827	296/24934	1.02	0.521415	0.751999	Pg_S0477.9/Pg_S0916.16/Pg_S1252.7/Pg_S2115.36/Pg_S3818.8/Pg_S4179.2/Pg_S4377.14/Pg_S5368.7/Pg_S5970.6/Pg_S8409.2	Pg_S0477.9;Pg_S0916.16;Pg_S1252.7;Pg_S2115.36;Pg_S3818.8;Pg_S4179.2;Pg_S4377.14;Pg_S5368.7;Pg_S5970.6;Pg_S8409.2	10	up&down
GO:0051186	obsolete cofactor metabolic process	3/827	83/24934	1.09	0.52261	0.751999	Pg_S1443.12/Pg_S3316.5/Pg_S3971.2	Pg_S1443.12;Pg_S3316.5;Pg_S3971.2	3	up&down
GO:0071496	cellular response to external stimulus	3/827	83/24934	1.09	0.52261	0.751999	Pg_S2903.23/Pg_S3027.11/Pg_S3818.8	Pg_S2903.23;Pg_S3027.11;Pg_S3818.8	3	up&down
GO:0031324	negative regulation of cellular metabolic process	9/827	266/24934	1.02	0.523193	0.751999	NewGene_16239/Pg_S0252.34/Pg_S1316.20/Pg_S2464.21/Pg_S3027.11/Pg_S3643.12/Pg_S5623.6/Pg_S5702.3/Pg_S8401.1	--;Pg_S0252.34;Pg_S1316.20;Pg_S2464.21;Pg_S3027.11;Pg_S3643.12;Pg_S5623.6;Pg_S5702.3;Pg_S8401.1	9	up&down
GO:0000028	ribosomal small subunit assembly	1/827	22/24934	1.37	0.52402	0.751999	Pg_S4357.2	Pg_S4357.2	1	down
GO:0022898	regulation of transmembrane transporter activity	1/827	22/24934	1.37	0.52402	0.751999	Pg_S2123.24	Pg_S2123.24	1	up
GO:0031334	positive regulation of protein-containing complex assembly	1/827	22/24934	1.37	0.52402	0.751999	Pg_S1464.8	Pg_S1464.8	1	up
GO:0032409	regulation of transporter activity	1/827	22/24934	1.37	0.52402	0.751999	Pg_S2123.24	Pg_S2123.24	1	up
GO:0032412	regulation of ion transmembrane transporter activity	1/827	22/24934	1.37	0.52402	0.751999	Pg_S2123.24	Pg_S2123.24	1	up
GO:0044728	DNA methylation or demethylation	1/827	22/24934	1.37	0.52402	0.751999	Pg_S1316.20	Pg_S1316.20	1	down
GO:0048767	root hair elongation	1/827	22/24934	1.37	0.52402	0.751999	Pg_S6655.2	Pg_S6655.2	1	up
GO:0072507	divalent inorganic cation homeostasis	1/827	22/24934	1.37	0.52402	0.751999	Pg_S2123.24	Pg_S2123.24	1	up
GO:0072659	protein localization to plasma membrane	1/827	22/24934	1.37	0.52402	0.751999	Pg_S2123.24	Pg_S2123.24	1	up
GO:1903825	organic acid transmembrane transport	1/827	22/24934	1.37	0.52402	0.751999	Pg_S4265.4	Pg_S4265.4	1	down
GO:1905039	carboxylic acid transmembrane transport	1/827	22/24934	1.37	0.52402	0.751999	Pg_S4265.4	Pg_S4265.4	1	down
GO:0090567	reproductive shoot system development	5/827	146/24934	1.03	0.534451	0.753614	NewGene_15992/Pg_S0252.34/Pg_S2069.10/Pg_S2115.36/Pg_S3643.12	--;Pg_S0252.34;Pg_S2069.10;Pg_S2115.36;Pg_S3643.12	5	up&down
GO:0031669	cellular response to nutrient levels	2/827	54/24934	1.12	0.538731	0.753614	Pg_S2903.23/Pg_S3818.8	Pg_S2903.23;Pg_S3818.8	2	up&down
GO:0098771	inorganic ion homeostasis	2/827	54/24934	1.12	0.538731	0.753614	Pg_S2123.24/Pg_S3818.8	Pg_S2123.24;Pg_S3818.8	2	up
GO:0000819	sister chromatid segregation	1/827	23/24934	1.31	0.539821	0.753614	Pg_S0266.10	Pg_S0266.10	1	up
GO:0009638	phototropism	1/827	23/24934	1.31	0.539821	0.753614	Pg_S5071.5	Pg_S5071.5	1	up
GO:0010119	regulation of stomatal movement	1/827	23/24934	1.31	0.539821	0.753614	Pg_S8382.2	Pg_S8382.2	1	up
GO:0010959	regulation of metal ion transport	1/827	23/24934	1.31	0.539821	0.753614	Pg_S2123.24	Pg_S2123.24	1	up
GO:0015849	organic acid transport	1/827	23/24934	1.31	0.539821	0.753614	Pg_S4265.4	Pg_S4265.4	1	down
GO:0030182	neuron differentiation	1/827	23/24934	1.31	0.539821	0.753614	Pg_S2123.24	Pg_S2123.24	1	up
GO:0032388	positive regulation of intracellular transport	1/827	23/24934	1.31	0.539821	0.753614	Pg_S2123.24	Pg_S2123.24	1	up
GO:0032482	Rab protein signal transduction	1/827	23/24934	1.31	0.539821	0.753614	Pg_S8813.2	Pg_S8813.2	1	down
GO:0032886	regulation of microtubule-based process	1/827	23/24934	1.31	0.539821	0.753614	Pg_S2896.6	Pg_S2896.6	1	up
GO:0033157	regulation of intracellular protein transport	1/827	23/24934	1.31	0.539821	0.753614	Pg_S2123.24	Pg_S2123.24	1	up
GO:0046942	carboxylic acid transport	1/827	23/24934	1.31	0.539821	0.753614	Pg_S4265.4	Pg_S4265.4	1	down
GO:0048764	trichoblast maturation	1/827	23/24934	1.31	0.539821	0.753614	Pg_S6655.2	Pg_S6655.2	1	up
GO:0048765	root hair cell differentiation	1/827	23/24934	1.31	0.539821	0.753614	Pg_S6655.2	Pg_S6655.2	1	up
GO:0051651	maintenance of location in cell	1/827	23/24934	1.31	0.539821	0.753614	Pg_S2123.24	Pg_S2123.24	1	up
GO:0071470	cellular response to osmotic stress	1/827	23/24934	1.31	0.539821	0.753614	Pg_S2538.22	Pg_S2538.22	1	up
GO:0090316	positive regulation of intracellular protein transport	1/827	23/24934	1.31	0.539821	0.753614	Pg_S2123.24	Pg_S2123.24	1	up
GO:0090502	RNA phosphodiester bond hydrolysis, endonucleolytic	1/827	23/24934	1.31	0.539821	0.753614	Pg_S2069.10	Pg_S2069.10	1	down
GO:0098655	cation transmembrane transport	1/827	23/24934	1.31	0.539821	0.753614	Pg_S2538.22	Pg_S2538.22	1	up
GO:0098662	inorganic cation transmembrane transport	1/827	23/24934	1.31	0.539821	0.753614	Pg_S2538.22	Pg_S2538.22	1	up
GO:1900457	regulation of brassinosteroid mediated signaling pathway	1/827	23/24934	1.31	0.539821	0.753614	Pg_S4048.2	Pg_S4048.2	1	up
GO:0032501	multicellular organismal process	35/827	1063/24934	0.99	0.542947	0.757083	NewGene_15992/NewGene_16239/Pg_S0204.22/Pg_S0247.28/Pg_S0252.34/Pg_S0472.30/Pg_S0477.9/Pg_S0826.9/Pg_S1316.20/Pg_S1352.19/Pg_S1429.10/Pg_S1584.1/Pg_S1858.3/Pg_S2069.10/Pg_S2115.36/Pg_S2123.24/Pg_S2354.27/Pg_S2416.7/Pg_S2538.22/Pg_S2798.2/Pg_S3024.17/Pg_S3027.11/Pg_S3150.3/Pg_S3610.15/Pg_S3643.12/Pg_S3718.4/Pg_S3873.3/Pg_S4179.2/Pg_S4179.3/Pg_S5196.13/Pg_S5702.3/Pg_S5878.1/Pg_S6098.1/Pg_S6655.2/Pg…	--;--;Pg_S0204.22;Pg_S0247.28;Pg_S0252.34;Pg_S0472.30;Pg_S0477.9;Pg_S0826.9;Pg_S1316.20;Pg_S1352.19;Pg_S1429.10;Pg_S1584.1;Pg_S1858.3;Pg_S2069.10;Pg_S2115.36;Pg_S2123.24;Pg_S2354.27;Pg_S2416.7;Pg_S2538.22;Pg_S2798.2;Pg_S3024.17;Pg_S3027.11;Pg_S3150.3;Pg_S3610.15;Pg_S3643.12;Pg_S3718.4;Pg_S3873.3;Pg_S4179.2;Pg_S4179.3;Pg_S5196.13;Pg_S5702.3;Pg_S5878.1;Pg_S6098.1;Pg_S6655.2;Pg_S7089.8	35	up&down
GO:0071554	cell wall organization or biogenesis	3/827	86/24934	1.05	0.546661	0.761362	NewGene_10993/Pg_S3328.6/Pg_S5207.2	--;Pg_S3328.6;Pg_S5207.2	3	up&down
GO:0001666	response to hypoxia	2/827	55/24934	1.1	0.548684	0.761486	Pg_S1705.8/Pg_S3027.11	Pg_S1705.8;Pg_S3027.11	2	up&down
GO:0009723	response to ethylene	2/827	55/24934	1.1	0.548684	0.761486	Pg_S4427.18/Pg_S5694.2	Pg_S4427.18;Pg_S5694.2	2	up
GO:0048509	regulation of meristem development	2/827	55/24934	1.1	0.548684	0.761486	NewGene_16239/Pg_S3027.11	--;Pg_S3027.11	2	up
GO:0010557	positive regulation of macromolecule biosynthetic process	7/827	211/24934	1	0.55318	0.764994	Pg_S0070.1/Pg_S2057.20/Pg_S2965.3/Pg_S3316.5/Pg_S4653.7/Pg_S6161.2/Pg_S8378.1	Pg_S0070.1;Pg_S2057.20;Pg_S2965.3;Pg_S3316.5;Pg_S4653.7;Pg_S6161.2;Pg_S8378.1	7	up&down
GO:0030162	regulation of proteolysis	3/827	87/24934	1.04	0.554519	0.764994	Pg_S0916.16/Pg_S2115.36/Pg_S4377.14	Pg_S0916.16;Pg_S2115.36;Pg_S4377.14	3	up&down
GO:0006650	glycerophospholipid metabolic process	1/827	24/24934	1.26	0.555098	0.764994	Pg_S4573.1	Pg_S4573.1	1	down
GO:0007050	cell cycle arrest	1/827	24/24934	1.26	0.555098	0.764994	Pg_S3669.1	Pg_S3669.1	1	up
GO:0016104	triterpenoid biosynthetic process	1/827	24/24934	1.26	0.555098	0.764994	Pg_S4815.4	--	1	down
GO:0051783	regulation of nuclear division	1/827	24/24934	1.26	0.555098	0.764994	Pg_S3049.34	Pg_S3049.34	1	up
GO:0006310	DNA recombination	6/827	181/24934	1	0.558154	0.766153	NewGene_15399/Pg_S0048.5/Pg_S0266.81/Pg_S0978.13/Pg_S1804.5/Pg_S5439.2	--;Pg_S0048.5;Pg_S0266.81;Pg_S0978.13;Pg_S1804.5;Pg_S5439.2	6	up&down
GO:0006075	(1->3)-beta-D-glucan biosynthetic process	2/827	56/24934	1.08	0.558485	0.766153	Pg_S1271.13/Pg_S2393.1	Pg_S1271.13;Pg_S2393.1	2	up
GO:0071482	cellular response to light stimulus	2/827	56/24934	1.08	0.558485	0.766153	Pg_S0701.31/Pg_S1464.8	Pg_S0701.31;Pg_S1464.8	2	up
GO:0051172	negative regulation of nitrogen compound metabolic process	8/827	243/24934	0.99	0.558533	0.766153	NewGene_16239/Pg_S0252.34/Pg_S1316.20/Pg_S3027.11/Pg_S3643.12/Pg_S5623.6/Pg_S5702.3/Pg_S8401.1	--;Pg_S0252.34;Pg_S1316.20;Pg_S3027.11;Pg_S3643.12;Pg_S5623.6;Pg_S5702.3;Pg_S8401.1	8	up&down
GO:0006888	endoplasmic reticulum to Golgi vesicle-mediated transport	4/827	119/24934	1.01	0.559701	0.766652	NewGene_2248/Pg_S0736.2/Pg_S1793.4/Pg_S2123.24	--;Pg_S0736.2;Pg_S1793.4;Pg_S2123.24	4	up&down
GO:0051704	multi-organism process	18/827	551/24934	0.98	0.560196	0.766652	Pg_S0252.34/Pg_S0472.30/Pg_S0477.9/Pg_S1823.26/Pg_S2115.36/Pg_S3027.11/Pg_S3643.12/Pg_S4179.2/Pg_S4427.18/Pg_S5309.13/Pg_S5694.2/Pg_S5878.1/Pg_S6052.4/Pg_S6098.1/Pg_S7053.1/Pg_S7089.8/Pg_S7271.2/Pg_S8215.1	Pg_S0252.34;Pg_S0472.30;Pg_S0477.9;Pg_S1823.26;Pg_S2115.36;Pg_S3027.11;Pg_S3643.12;Pg_S4179.2;Pg_S4427.18;Pg_S5309.13;Pg_S5694.2;Pg_S5878.1;Pg_S6052.4;Pg_S6098.1;Pg_S7053.1;Pg_S7089.8;Pg_S7271.2;Pg_S8215.1	18	up&down
GO:0009908	flower development	6/827	182/24934	0.99	0.563557	0.77036	NewGene_15992/Pg_S0252.34/Pg_S2069.10/Pg_S2115.36/Pg_S3643.12/Pg_S6030.1	--;Pg_S0252.34;Pg_S2069.10;Pg_S2115.36;Pg_S3643.12;Pg_S6030.1	6	up&down
GO:0007034	vacuolar transport	2/827	57/24934	1.06	0.568133	0.770895	NewGene_2654/Pg_S1352.18	--;Pg_S1352.18	2	down
GO:0007010	cytoskeleton organization	7/827	214/24934	0.99	0.568177	0.770895	Pg_S0234.31/Pg_S1108.12/Pg_S2123.24/Pg_S5207.2/Pg_S6052.4/Pg_S6655.2/Pg_S8390.1	Pg_S0234.31;Pg_S1108.12;Pg_S2123.24;Pg_S5207.2;Pg_S6052.4;Pg_S6655.2;Pg_S8390.1	7	up&down
GO:0009846	pollen germination	1/827	25/24934	1.21	0.569869	0.770895	Pg_S5219.13	Pg_S5219.13	1	up
GO:0010218	response to far red light	1/827	25/24934	1.21	0.569869	0.770895	Pg_S6655.2	Pg_S6655.2	1	up
GO:0042538	hyperosmotic salinity response	1/827	25/24934	1.21	0.569869	0.770895	Pg_S6098.1	Pg_S6098.1	1	down
GO:0045824	negative regulation of innate immune response	1/827	25/24934	1.21	0.569869	0.770895	Pg_S4863.13	Pg_S4863.13	1	down
GO:0065004	protein-DNA complex assembly	1/827	25/24934	1.21	0.569869	0.770895	Pg_S1464.8	Pg_S1464.8	1	up
GO:0090150	establishment of protein localization to membrane	1/827	25/24934	1.21	0.569869	0.770895	Pg_S2123.24	Pg_S2123.24	1	up
GO:0007015	actin filament organization	3/827	89/24934	1.02	0.569988	0.770895	Pg_S2021.5/Pg_S7204.2/Pg_S8382.2	Pg_S2021.5;Pg_S7204.2;Pg_S8382.2	3	up
GO:0051716	cellular response to stimulus	28/827	861/24934	0.98	0.570476	0.770895	Pg_S0252.34/Pg_S0266.10/Pg_S0431.70/Pg_S0485.3/Pg_S0581.12/Pg_S1032.3/Pg_S1443.12/Pg_S1464.8/Pg_S1564.5/Pg_S1581.6/Pg_S2115.36/Pg_S2123.24/Pg_S2518.2/Pg_S2538.22/Pg_S2903.23/Pg_S3027.11/Pg_S3150.3/Pg_S3643.12/Pg_S3818.8/Pg_S4048.2/Pg_S4448.3/Pg_S5623.6/Pg_S5937.1/Pg_S6081.4/Pg_S6098.1/Pg_S6159.1/Pg_S6453.2/Pg_S8124.1	Pg_S0252.34;Pg_S0266.10;Pg_S0431.70;Pg_S0485.3;Pg_S0581.12;Pg_S1032.3;Pg_S1443.12;Pg_S1464.8;Pg_S1564.5;Pg_S1581.6;Pg_S2115.36;Pg_S2123.24;Pg_S2518.2;Pg_S2538.22;Pg_S2903.23;Pg_S3027.11;Pg_S3150.3;Pg_S3643.12;Pg_S3818.8;Pg_S4048.2;Pg_S4448.3;Pg_S5623.6;Pg_S5937.1;Pg_S6081.4;Pg_S6098.1;Pg_S6159.1;Pg_S6453.2;Pg_S8124.1	28	up&down
GO:1901701	cellular response to oxygen-containing compound	8/827	246/24934	0.98	0.572489	0.772731	Pg_S0252.34/Pg_S0431.70/Pg_S2115.36/Pg_S3150.3/Pg_S3643.12/Pg_S4048.2/Pg_S5623.6/Pg_S6098.1	Pg_S0252.34;Pg_S0431.70;Pg_S2115.36;Pg_S3150.3;Pg_S3643.12;Pg_S4048.2;Pg_S5623.6;Pg_S6098.1	8	up&down
GO:0002682	regulation of immune system process	3/827	90/24934	1	0.577597	0.777004	Pg_S0581.12/Pg_S2115.36/Pg_S4863.13	Pg_S0581.12;Pg_S2115.36;Pg_S4863.13	3	up&down
GO:0018298	protein-chromophore linkage	3/827	90/24934	1	0.577597	0.777004	Pg_S0052.31/Pg_S0252.32/Pg_S2971.18	Pg_S0052.31;Pg_S0252.32;Pg_S2971.18	3	up&down
GO:0061024	membrane organization	2/827	58/24934	1.04	0.577628	0.777004	Pg_S2123.24/Pg_S6052.4	Pg_S2123.24;Pg_S6052.4	2	up
GO:0030244	cellulose biosynthetic process	4/827	122/24934	0.99	0.57945	0.777684	Pg_S0012.17/Pg_S0753.55/Pg_S2797.15/Pg_S3328.6	Pg_S0012.17;Pg_S0753.55;Pg_S2797.15;Pg_S3328.6	4	up&down
GO:0060560	developmental growth involved in morphogenesis	4/827	122/24934	0.99	0.57945	0.777684	Pg_S2798.2/Pg_S4448.3/Pg_S6655.2/Pg_S8124.1	Pg_S2798.2;Pg_S4448.3;Pg_S6655.2;Pg_S8124.1	4	up
GO:0045143	homologous chromosome segregation	1/827	26/24934	1.16	0.58415	0.781741	Pg_S1804.5	Pg_S1804.5	1	down
GO:0048469	cell maturation	1/827	26/24934	1.16	0.58415	0.781741	Pg_S6655.2	Pg_S6655.2	1	up
GO:0048585	negative regulation of response to stimulus	6/827	186/24934	0.97	0.584849	0.781741	Pg_S0439.24/Pg_S0916.16/Pg_S3318.14/Pg_S4048.2/Pg_S4377.14/Pg_S4863.13	Pg_S0439.24;Pg_S0916.16;Pg_S3318.14;Pg_S4048.2;Pg_S4377.14;Pg_S4863.13	6	up&down
GO:0040029	regulation of gene expression, epigenetic	3/827	91/24934	0.99	0.585121	0.781741	Pg_S1316.20/Pg_S1584.1/Pg_S4653.7	Pg_S1316.20;Pg_S1584.1;Pg_S4653.7	3	up&down
GO:0006541	glutamine metabolic process	2/827	59/24934	1.02	0.586969	0.78244	NewGene_9458/Pg_S1501.43	--;Pg_S1501.43	2	up&down
GO:1905393	plant organ formation	2/827	59/24934	1.02	0.586969	0.78244	Pg_S2115.36/Pg_S3150.3	Pg_S2115.36;Pg_S3150.3	2	up&down
GO:0018130	heterocycle biosynthetic process	6/827	187/24934	0.97	0.590089	0.785711	Pg_S1443.12/Pg_S3150.3/Pg_S3316.5/Pg_S4448.3/Pg_S6295.2/Pg_S8124.1	Pg_S1443.12;Pg_S3150.3;Pg_S3316.5;Pg_S4448.3;Pg_S6295.2;Pg_S8124.1	6	up
GO:0009266	response to temperature stimulus	8/827	250/24934	0.96	0.590779	0.785745	Pg_S0148.28/Pg_S0544.30/Pg_S2464.21/Pg_S2965.3/Pg_S3142.2/Pg_S4686.2/Pg_S5702.3/Pg_S6098.1	Pg_S0148.28;Pg_S0544.30;Pg_S2464.21;Pg_S2965.3;Pg_S3142.2;Pg_S4686.2;Pg_S5702.3;Pg_S6098.1	8	up&down
GO:0002252	immune effector process	1/827	27/24934	1.12	0.597957	0.790838	Pg_S2115.36	Pg_S2115.36	1	down
GO:0046486	glycerolipid metabolic process	1/827	27/24934	1.12	0.597957	0.790838	Pg_S4573.1	Pg_S4573.1	1	down
GO:0048467	gynoecium development	1/827	27/24934	1.12	0.597957	0.790838	NewGene_15992	--	1	up
GO:0070646	protein modification by small protein removal	1/827	27/24934	1.12	0.597957	0.790838	Pg_S1464.8	Pg_S1464.8	1	up
GO:0098660	inorganic ion transmembrane transport	1/827	27/24934	1.12	0.597957	0.790838	Pg_S2538.22	Pg_S2538.22	1	up
GO:0007059	chromosome segregation	2/827	61/24934	0.99	0.605189	0.799508	Pg_S0266.10/Pg_S1804.5	Pg_S0266.10;Pg_S1804.5	2	up&down
GO:0051130	positive regulation of cellular component organization	3/827	94/24934	0.96	0.607173	0.801233	Pg_S1352.18/Pg_S1464.8/Pg_S3027.11	Pg_S1352.18;Pg_S1464.8;Pg_S3027.11	3	up&down
GO:0010468	regulation of gene expression	32/827	1000/24934	0.96	0.609029	0.802785	NewGene_10711/NewGene_16239/Pg_S0070.1/Pg_S0204.22/Pg_S0397.11/Pg_S0747.36/Pg_S0760.19/Pg_S0760.21/Pg_S0817.11/Pg_S0817.13/Pg_S0988.44/Pg_S1316.20/Pg_S1584.1/Pg_S2123.24/Pg_S2518.2/Pg_S2965.3/Pg_S3027.11/Pg_S3302.9/Pg_S3316.5/Pg_S4442.14/Pg_S4653.7/Pg_S5702.3/Pg_S5901.11/Pg_S6159.1/Pg_S6161.2/Pg_S6354.6/Pg_S6453.2/Pg_S7053.1/Pg_S7271.2/Pg_S7897.1/Pg_S8378.1/Pg_S8889.1	--;--;Pg_S0070.1;Pg_S0204.22;Pg_S0397.11;Pg_S0747.36;Pg_S0760.19;Pg_S0760.21;Pg_S0817.11;Pg_S0817.13;Pg_S0988.44;Pg_S1316.20;Pg_S1584.1;Pg_S2123.24;Pg_S2518.2;Pg_S2965.3;Pg_S3027.11;Pg_S3302.9;Pg_S3316.5;Pg_S4442.14;Pg_S4653.7;Pg_S5702.3;Pg_S5901.11;Pg_S6159.1;Pg_S6161.2;Pg_S6354.6;Pg_S6453.2;Pg_S7053.1;Pg_S7271.2;Pg_S7897.1;Pg_S8378.1;Pg_S8889.1	32	up&down
GO:0001708	cell fate specification	1/827	28/24934	1.08	0.611306	0.803097	Pg_S1352.18	Pg_S1352.18	1	down
GO:0006400	tRNA modification	1/827	28/24934	1.08	0.611306	0.803097	Pg_S1715.12	Pg_S1715.12	1	down
GO:0043549	regulation of kinase activity	1/827	28/24934	1.08	0.611306	0.803097	Pg_S1335.35	Pg_S1335.35	1	up
GO:0006352	DNA-templated transcription, initiation	2/827	62/24934	0.97	0.614068	0.804409	Pg_S0701.31/Pg_S1958.13	Pg_S0701.31;Pg_S1958.13	2	up
GO:0051052	regulation of DNA metabolic process	2/827	62/24934	0.97	0.614068	0.804409	Pg_S0070.1/Pg_S6161.2	Pg_S0070.1;Pg_S6161.2	2	up&down
GO:0009639	response to red or far red light	3/827	95/24934	0.95	0.614348	0.804409	NewGene_16239/Pg_S1354.15/Pg_S6655.2	--;Pg_S1354.15;Pg_S6655.2	3	up
GO:0048856	anatomical structure development	37/827	1159/24934	0.96	0.619676	0.807478	NewGene_15992/NewGene_16239/Pg_S0204.22/Pg_S0234.31/Pg_S0247.28/Pg_S0252.34/Pg_S0472.30/Pg_S0477.9/Pg_S0826.9/Pg_S1316.20/Pg_S1429.10/Pg_S1584.1/Pg_S1858.3/Pg_S2069.10/Pg_S2115.36/Pg_S2123.24/Pg_S2354.27/Pg_S2416.7/Pg_S2538.22/Pg_S2798.2/Pg_S3027.11/Pg_S3150.3/Pg_S3610.15/Pg_S3643.12/Pg_S3718.4/Pg_S3873.3/Pg_S4179.2/Pg_S4179.3/Pg_S4448.3/Pg_S5196.13/Pg_S5878.1/Pg_S6052.4/Pg_S6098.1/Pg_S6655.2/Pg_…	--;--;Pg_S0204.22;Pg_S0234.31;Pg_S0247.28;Pg_S0252.34;Pg_S0472.30;Pg_S0477.9;Pg_S0826.9;Pg_S1316.20;Pg_S1429.10;Pg_S1584.1;Pg_S1858.3;Pg_S2069.10;Pg_S2115.36;Pg_S2123.24;Pg_S2354.27;Pg_S2416.7;Pg_S2538.22;Pg_S2798.2;Pg_S3027.11;Pg_S3150.3;Pg_S3610.15;Pg_S3643.12;Pg_S3718.4;Pg_S3873.3;Pg_S4179.2;Pg_S4179.3;Pg_S4448.3;Pg_S5196.13;Pg_S5878.1;Pg_S6052.4;Pg_S6098.1;Pg_S6655.2;Pg_S7089.8;Pg_S8124.1;Pg_…	37	up&down
GO:0015914	phospholipid transport	2/827	63/24934	0.96	0.622793	0.807478	Pg_S2454.3/Pg_S6052.4	Pg_S2454.3;Pg_S6052.4	2	up&down
GO:0006304	DNA modification	1/827	29/24934	1.04	0.624212	0.807478	Pg_S1316.20	Pg_S1316.20	1	down
GO:0006342	chromatin silencing	1/827	29/24934	1.04	0.624212	0.807478	Pg_S1316.20	Pg_S1316.20	1	down
GO:0006487	protein N-linked glycosylation	1/827	29/24934	1.04	0.624212	0.807478	Pg_S2116.3	Pg_S2116.3	1	up
GO:0009250	glucan biosynthetic process	1/827	29/24934	1.04	0.624212	0.807478	Pg_S3328.6	Pg_S3328.6	1	up
GO:0009959	negative gravitropism	1/827	29/24934	1.04	0.624212	0.807478	Pg_S1354.15	Pg_S1354.15	1	up
GO:0022900	electron transport chain	1/827	29/24934	1.04	0.624212	0.807478	Pg_S6008.8	Pg_S6008.8	1	up
GO:0032386	regulation of intracellular transport	1/827	29/24934	1.04	0.624212	0.807478	Pg_S2123.24	Pg_S2123.24	1	up
GO:0045995	regulation of embryonic development	1/827	29/24934	1.04	0.624212	0.807478	Pg_S3027.11	Pg_S3027.11	1	up
GO:0060236	regulation of mitotic spindle organization	1/827	29/24934	1.04	0.624212	0.807478	Pg_S3358.7	Pg_S3358.7	1	up
GO:0048731	system development	23/827	730/24934	0.95	0.630043	0.813815	NewGene_15992/Pg_S0204.22/Pg_S0247.28/Pg_S0252.34/Pg_S0477.9/Pg_S1429.10/Pg_S1584.1/Pg_S1858.3/Pg_S2069.10/Pg_S2115.36/Pg_S2123.24/Pg_S2354.27/Pg_S2416.7/Pg_S2538.22/Pg_S2798.2/Pg_S3027.11/Pg_S3150.3/Pg_S3643.12/Pg_S4179.2/Pg_S4179.3/Pg_S5878.1/Pg_S6098.1/Pg_S6655.2	--;Pg_S0204.22;Pg_S0247.28;Pg_S0252.34;Pg_S0477.9;Pg_S1429.10;Pg_S1584.1;Pg_S1858.3;Pg_S2069.10;Pg_S2115.36;Pg_S2123.24;Pg_S2354.27;Pg_S2416.7;Pg_S2538.22;Pg_S2798.2;Pg_S3027.11;Pg_S3150.3;Pg_S3643.12;Pg_S4179.2;Pg_S4179.3;Pg_S5878.1;Pg_S6098.1;Pg_S6655.2	23	up&down
GO:0006189	'de novo' IMP biosynthetic process	1/827	30/24934	1	0.636691	0.813815	Pg_S1678.50	Pg_S1678.50	1	up
GO:0007076	mitotic chromosome condensation	1/827	30/24934	1	0.636691	0.813815	Pg_S6388.5	Pg_S6388.5	1	up
GO:0010167	response to nitrate	1/827	30/24934	1	0.636691	0.813815	Pg_S7897.1	Pg_S7897.1	1	down
GO:0016180	snRNA processing	1/827	30/24934	1	0.636691	0.813815	Pg_S2936.15	Pg_S2936.15	1	down
GO:0030155	regulation of cell adhesion	1/827	30/24934	1	0.636691	0.813815	Pg_S2123.24	Pg_S2123.24	1	up
GO:0042823	pyridoxal phosphate biosynthetic process	1/827	30/24934	1	0.636691	0.813815	Pg_S6053.3	Pg_S6053.3	1	up
GO:0050777	negative regulation of immune response	1/827	30/24934	1	0.636691	0.813815	Pg_S4863.13	Pg_S4863.13	1	down
GO:0061087	positive regulation of histone H3-K27 methylation	1/827	30/24934	1	0.636691	0.813815	Pg_S3711.4	Pg_S3711.4	1	up
GO:0071824	protein-DNA complex subunit organization	1/827	30/24934	1	0.636691	0.813815	Pg_S1464.8	Pg_S1464.8	1	up
GO:1903829	positive regulation of cellular protein localization	1/827	30/24934	1	0.636691	0.813815	Pg_S2123.24	Pg_S2123.24	1	up
GO:0007275	multicellular organism development	32/827	1013/24934	0.95	0.638194	0.814244	NewGene_15992/NewGene_16239/Pg_S0204.22/Pg_S0247.28/Pg_S0252.34/Pg_S0472.30/Pg_S0477.9/Pg_S0826.9/Pg_S1316.20/Pg_S1429.10/Pg_S1584.1/Pg_S1858.3/Pg_S2069.10/Pg_S2115.36/Pg_S2123.24/Pg_S2354.27/Pg_S2416.7/Pg_S2538.22/Pg_S2798.2/Pg_S3027.11/Pg_S3150.3/Pg_S3610.15/Pg_S3643.12/Pg_S3718.4/Pg_S3873.3/Pg_S4179.2/Pg_S4179.3/Pg_S5196.13/Pg_S5878.1/Pg_S6098.1/Pg_S6655.2/Pg_S7089.8	--;--;Pg_S0204.22;Pg_S0247.28;Pg_S0252.34;Pg_S0472.30;Pg_S0477.9;Pg_S0826.9;Pg_S1316.20;Pg_S1429.10;Pg_S1584.1;Pg_S1858.3;Pg_S2069.10;Pg_S2115.36;Pg_S2123.24;Pg_S2354.27;Pg_S2416.7;Pg_S2538.22;Pg_S2798.2;Pg_S3027.11;Pg_S3150.3;Pg_S3610.15;Pg_S3643.12;Pg_S3718.4;Pg_S3873.3;Pg_S4179.2;Pg_S4179.3;Pg_S5196.13;Pg_S5878.1;Pg_S6098.1;Pg_S6655.2;Pg_S7089.8	32	up&down
GO:0048583	regulation of response to stimulus	15/827	483/24934	0.94	0.63933	0.814244	Pg_S0252.34/Pg_S0302.40/Pg_S0431.70/Pg_S0439.24/Pg_S0466.4/Pg_S0581.12/Pg_S0916.16/Pg_S2115.36/Pg_S3318.14/Pg_S3643.12/Pg_S4048.2/Pg_S4377.14/Pg_S4863.13/Pg_S5623.6/Pg_S8401.1	Pg_S0252.34;Pg_S0302.40;Pg_S0431.70;Pg_S0439.24;Pg_S0466.4;Pg_S0581.12;Pg_S0916.16;Pg_S2115.36;Pg_S3318.14;Pg_S3643.12;Pg_S4048.2;Pg_S4377.14;Pg_S4863.13;Pg_S5623.6;Pg_S8401.1	15	up&down
GO:0044271	cellular nitrogen compound biosynthetic process	7/827	229/24934	0.92	0.639355	0.814244	Pg_S0477.9/Pg_S1443.12/Pg_S3316.5/Pg_S4179.2/Pg_S4448.3/Pg_S6295.2/Pg_S8124.1	Pg_S0477.9;Pg_S1443.12;Pg_S3316.5;Pg_S4179.2;Pg_S4448.3;Pg_S6295.2;Pg_S8124.1	7	up&down
GO:0097306	cellular response to alcohol	2/827	65/24934	0.93	0.639784	0.814244	Pg_S4048.2/Pg_S6098.1	Pg_S4048.2;Pg_S6098.1	2	up&down
GO:0019220	regulation of phosphate metabolic process	3/827	99/24934	0.91	0.642155	0.815504	Pg_S0770.1/Pg_S1335.35/Pg_S1391.2	Pg_S0770.1;Pg_S1335.35;Pg_S1391.2	3	up&down
GO:0051174	regulation of phosphorus metabolic process	3/827	99/24934	0.91	0.642155	0.815504	Pg_S0770.1/Pg_S1335.35/Pg_S1391.2	Pg_S0770.1;Pg_S1335.35;Pg_S1391.2	3	up&down
GO:0030163	protein catabolic process	10/827	326/24934	0.92	0.643585	0.81599	Pg_S0916.16/Pg_S1252.7/Pg_S2115.36/Pg_S2128.1/Pg_S2524.1/Pg_S3818.8/Pg_S4377.14/Pg_S5368.7/Pg_S5970.6/Pg_S8409.2	Pg_S0916.16;Pg_S1252.7;Pg_S2115.36;Pg_S2128.1;Pg_S2524.1;Pg_S3818.8;Pg_S4377.14;Pg_S5368.7;Pg_S5970.6;Pg_S8409.2	10	up&down
GO:0000462	maturation of SSU-rRNA from tricistronic rRNA transcript (SSU-rRNA, 5.8S rRNA, LSU-rRNA)	1/827	31/24934	0.97	0.648756	0.81599	Pg_S2907.2	Pg_S2907.2	1	down
GO:0008654	phospholipid biosynthetic process	1/827	31/24934	0.97	0.648756	0.81599	Pg_S4573.1	Pg_S4573.1	1	down
GO:0009960	endosperm development	1/827	31/24934	0.97	0.648756	0.81599	Pg_S1584.1	Pg_S1584.1	1	up
GO:0031935	regulation of chromatin silencing	1/827	31/24934	0.97	0.648756	0.81599	Pg_S4653.7	Pg_S4653.7	1	up
GO:0050877	nervous system process	1/827	31/24934	0.97	0.648756	0.81599	Pg_S2123.24	Pg_S2123.24	1	up
GO:0051222	positive regulation of protein transport	1/827	31/24934	0.97	0.648756	0.81599	Pg_S2123.24	Pg_S2123.24	1	up
GO:0070192	chromosome organization involved in meiotic cell cycle	1/827	31/24934	0.97	0.648756	0.81599	Pg_S1804.5	Pg_S1804.5	1	down
GO:1904951	positive regulation of establishment of protein localization	1/827	31/24934	0.97	0.648756	0.81599	Pg_S2123.24	Pg_S2123.24	1	up
GO:0048468	cell development	6/827	200/24934	0.9	0.654872	0.822807	Pg_S0234.31/Pg_S2123.24/Pg_S2798.2/Pg_S6052.4/Pg_S6655.2/Pg_S8390.1	Pg_S0234.31;Pg_S2123.24;Pg_S2798.2;Pg_S6052.4;Pg_S6655.2;Pg_S8390.1	6	up
GO:0071705	nitrogen compound transport	6/827	201/24934	0.9	0.659585	0.824514	NewGene_2248/NewGene_2654/Pg_S0061.57/Pg_S0736.2/Pg_S1793.4/Pg_S2123.24	--;--;Pg_S0061.57;Pg_S0736.2;Pg_S1793.4;Pg_S2123.24	6	up&down
GO:0000271	polysaccharide biosynthetic process	1/827	32/24934	0.94	0.66042	0.824514	Pg_S3328.6	Pg_S3328.6	1	up
GO:0006623	protein targeting to vacuole	1/827	32/24934	0.94	0.66042	0.824514	Pg_S0247.46	Pg_S0247.46	1	down
GO:0009585	red, far-red light phototransduction	1/827	32/24934	0.94	0.66042	0.824514	Pg_S2971.18	Pg_S2971.18	1	up
GO:0033692	cellular polysaccharide biosynthetic process	1/827	32/24934	0.94	0.66042	0.824514	Pg_S3328.6	Pg_S3328.6	1	up
GO:0051865	protein autoubiquitination	1/827	32/24934	0.94	0.66042	0.824514	Pg_S1464.8	Pg_S1464.8	1	up
GO:0043900	regulation of multi-organism process	3/827	102/24934	0.89	0.662063	0.825694	Pg_S0431.70/Pg_S0439.24/Pg_S4863.13	Pg_S0431.70;Pg_S0439.24;Pg_S4863.13	3	up&down
GO:0031668	cellular response to extracellular stimulus	2/827	68/24934	0.89	0.664131	0.826526	Pg_S2903.23/Pg_S3818.8	Pg_S2903.23;Pg_S3818.8	2	up&down
GO:0071215	cellular response to abscisic acid stimulus	2/827	68/24934	0.89	0.664131	0.826526	Pg_S4048.2/Pg_S6098.1	Pg_S4048.2;Pg_S6098.1	2	up&down
GO:0048507	meristem development	3/827	103/24934	0.88	0.668519	0.827606	NewGene_15992/Pg_S2115.36/Pg_S3027.11	--;Pg_S2115.36;Pg_S3027.11	3	up&down
GO:0010498	proteasomal protein catabolic process	6/827	203/24934	0.89	0.668891	0.827606	Pg_S0916.16/Pg_S1252.7/Pg_S2115.36/Pg_S4377.14/Pg_S5368.7/Pg_S5970.6	Pg_S0916.16;Pg_S1252.7;Pg_S2115.36;Pg_S4377.14;Pg_S5368.7;Pg_S5970.6	6	up&down
GO:0016192	vesicle-mediated transport	14/827	461/24934	0.92	0.669497	0.827606	NewGene_11693/NewGene_2248/NewGene_2654/Pg_S0443.1/Pg_S0736.2/Pg_S1352.18/Pg_S1793.4/Pg_S2123.24/Pg_S2356.7/Pg_S3427.8/Pg_S4333.5/Pg_S4870.10/Pg_S5782.5/Pg_S6052.4	--;--;--;Pg_S0443.1;Pg_S0736.2;Pg_S1352.18;Pg_S1793.4;Pg_S2123.24;Pg_S2356.7;Pg_S3427.8;Pg_S4333.5;Pg_S4870.10;Pg_S5782.5;Pg_S6052.4	14	up&down
GO:0006108	malate metabolic process	1/827	33/24934	0.91	0.671697	0.827606	Pg_S1330.18	Pg_S1330.18	1	down
GO:0009626	plant-type hypersensitive response	1/827	33/24934	0.91	0.671697	0.827606	Pg_S1705.8	Pg_S1705.8	1	down
GO:0010286	heat acclimation	1/827	33/24934	0.91	0.671697	0.827606	Pg_S4686.2	Pg_S4686.2	1	up
GO:0046470	phosphatidylcholine metabolic process	1/827	33/24934	0.91	0.671697	0.827606	Pg_S4573.1	Pg_S4573.1	1	down
GO:0090407	organophosphate biosynthetic process	1/827	33/24934	0.91	0.671697	0.827606	Pg_S4573.1	Pg_S4573.1	1	down
GO:1903827	regulation of cellular protein localization	1/827	33/24934	0.91	0.671697	0.827606	Pg_S2123.24	Pg_S2123.24	1	up
GO:0044257	cellular protein catabolic process	8/827	269/24934	0.9	0.672005	0.827606	Pg_S0916.16/Pg_S1252.7/Pg_S2115.36/Pg_S3818.8/Pg_S4377.14/Pg_S5368.7/Pg_S5970.6/Pg_S8409.2	Pg_S0916.16;Pg_S1252.7;Pg_S2115.36;Pg_S3818.8;Pg_S4377.14;Pg_S5368.7;Pg_S5970.6;Pg_S8409.2	8	up&down
GO:0045454	cell redox homeostasis	6/827	204/24934	0.89	0.673483	0.828561	NewGene_10452/NewGene_13641/Pg_S0297.51/Pg_S3083.5/Pg_S4320.2/Pg_S5937.1	--;--;Pg_S0297.51;Pg_S3083.5;Pg_S4320.2;Pg_S5937.1	6	up&down
GO:0000911	cytokinesis by cell plate formation	2/827	70/24934	0.86	0.679614	0.8337	Pg_S0522.5/Pg_S6859.2	Pg_S0522.5;Pg_S6859.2	2	up
GO:0044093	positive regulation of molecular function	4/827	139/24934	0.87	0.681109	0.8337	Pg_S0070.1/Pg_S1443.12/Pg_S2123.24/Pg_S6161.2	Pg_S0070.1;Pg_S1443.12;Pg_S2123.24;Pg_S6161.2	4	up&down
GO:0048437	floral organ development	3/827	105/24934	0.86	0.681157	0.8337	NewGene_15992/Pg_S2069.10/Pg_S2115.36	--;Pg_S2069.10;Pg_S2115.36	3	up&down
GO:0016036	cellular response to phosphate starvation	1/827	34/24934	0.89	0.682601	0.8337	Pg_S3818.8	Pg_S3818.8	1	up
GO:0034637	cellular carbohydrate biosynthetic process	1/827	34/24934	0.89	0.682601	0.8337	Pg_S3328.6	Pg_S3328.6	1	up
GO:0045492	xylan biosynthetic process	1/827	34/24934	0.89	0.682601	0.8337	NewGene_13425	--	1	down
GO:0048699	generation of neurons	1/827	34/24934	0.89	0.682601	0.8337	Pg_S2123.24	Pg_S2123.24	1	up
GO:0008033	tRNA processing	2/827	71/24934	0.85	0.687135	0.837505	Pg_S0746.6/Pg_S4910.4	Pg_S0746.6;Pg_S4910.4	2	up
GO:0010026	trichome differentiation	2/827	71/24934	0.85	0.687135	0.837505	Pg_S0234.31/Pg_S8390.1	Pg_S0234.31;Pg_S8390.1	2	up
GO:2000113	negative regulation of cellular macromolecule biosynthetic process	4/827	141/24934	0.86	0.69186	0.84222	NewGene_16239/Pg_S1316.20/Pg_S3027.11/Pg_S5702.3	--;Pg_S1316.20;Pg_S3027.11;Pg_S5702.3	4	up&down
GO:0009640	photomorphogenesis	1/827	35/24934	0.86	0.693143	0.84222	NewGene_16239	--	1	up
GO:0044042	glucan metabolic process	1/827	35/24934	0.86	0.693143	0.84222	Pg_S3328.6	Pg_S3328.6	1	up
GO:0010646	regulation of cell communication	9/827	308/24934	0.88	0.696436	0.845352	Pg_S0252.34/Pg_S0916.16/Pg_S2123.24/Pg_S3318.14/Pg_S3643.12/Pg_S4048.2/Pg_S4377.14/Pg_S5623.6/Pg_S8401.1	Pg_S0252.34;Pg_S0916.16;Pg_S2123.24;Pg_S3318.14;Pg_S3643.12;Pg_S4048.2;Pg_S4377.14;Pg_S5623.6;Pg_S8401.1	9	up&down
GO:0045893	positive regulation of transcription, DNA-templated	7/827	244/24934	0.86	0.703277	0.845901	Pg_S0129.56/Pg_S0872.6/Pg_S1144.2/Pg_S2176.2/Pg_S3316.5/Pg_S4653.7/Pg_S8378.1	Pg_S0129.56;Pg_S0872.6;Pg_S1144.2;Pg_S2176.2;Pg_S3316.5;Pg_S4653.7;Pg_S8378.1	7	up&down
GO:0003008	system process	1/827	36/24934	0.84	0.703335	0.845901	Pg_S2123.24	Pg_S2123.24	1	up
GO:0006721	terpenoid metabolic process	1/827	36/24934	0.84	0.703335	0.845901	Pg_S3150.3	Pg_S3150.3	1	up
GO:0009910	negative regulation of flower development	1/827	36/24934	0.84	0.703335	0.845901	Pg_S1144.1	Pg_S1144.1	1	down
GO:0010114	response to red light	1/827	36/24934	0.84	0.703335	0.845901	Pg_S6655.2	Pg_S6655.2	1	up
GO:0022008	neurogenesis	1/827	36/24934	0.84	0.703335	0.845901	Pg_S2123.24	Pg_S2123.24	1	up
GO:0032147	activation of protein kinase activity	1/827	36/24934	0.84	0.703335	0.845901	Pg_S3358.7	Pg_S3358.7	1	up
GO:1901420	negative regulation of response to alcohol	1/827	36/24934	0.84	0.703335	0.845901	Pg_S3318.14	Pg_S3318.14	1	down
GO:1905958	negative regulation of cellular response to alcohol	1/827	36/24934	0.84	0.703335	0.845901	Pg_S3318.14	Pg_S3318.14	1	down
GO:0006096	glycolytic process	3/827	109/24934	0.83	0.70535	0.847457	Pg_S0167.13/Pg_S6374.5/Pg_S7036.4	Pg_S0167.13;Pg_S6374.5;Pg_S7036.4	3	up&down
GO:0009408	response to heat	5/827	178/24934	0.85	0.707238	0.847457	Pg_S0148.28/Pg_S0544.30/Pg_S2965.3/Pg_S3142.2/Pg_S4686.2	Pg_S0148.28;Pg_S0544.30;Pg_S2965.3;Pg_S3142.2;Pg_S4686.2	5	up
GO:0016049	cell growth	4/827	144/24934	0.84	0.707498	0.847457	Pg_S2798.2/Pg_S4448.3/Pg_S6655.2/Pg_S8124.1	Pg_S2798.2;Pg_S4448.3;Pg_S6655.2;Pg_S8124.1	4	up
GO:0050832	defense response to fungus	4/827	144/24934	0.84	0.707498	0.847457	Pg_S1823.26/Pg_S5309.13/Pg_S7053.1/Pg_S8215.1	Pg_S1823.26;Pg_S5309.13;Pg_S7053.1;Pg_S8215.1	4	down
GO:0045935	positive regulation of nucleobase-containing compound metabolic process	6/827	212/24934	0.85	0.708732	0.848074	Pg_S0070.1/Pg_S2057.20/Pg_S3316.5/Pg_S4653.7/Pg_S6161.2/Pg_S8378.1	Pg_S0070.1;Pg_S2057.20;Pg_S3316.5;Pg_S4653.7;Pg_S6161.2;Pg_S8378.1	6	up&down
GO:0051173	positive regulation of nitrogen compound metabolic process	9/827	312/24934	0.87	0.71069	0.848251	Pg_S0070.1/Pg_S2057.20/Pg_S2965.3/Pg_S3316.5/Pg_S4448.3/Pg_S4653.7/Pg_S6161.2/Pg_S8124.1/Pg_S8378.1	Pg_S0070.1;Pg_S2057.20;Pg_S2965.3;Pg_S3316.5;Pg_S4448.3;Pg_S4653.7;Pg_S6161.2;Pg_S8124.1;Pg_S8378.1	9	up&down
GO:0006261	DNA-dependent DNA replication	1/827	37/24934	0.81	0.713189	0.848251	Pg_S0266.10	Pg_S0266.10	1	up
GO:0006306	DNA methylation	1/827	37/24934	0.81	0.713189	0.848251	Pg_S1316.20	Pg_S1316.20	1	down
GO:0010118	stomatal movement	1/827	37/24934	0.81	0.713189	0.848251	Pg_S7897.1	Pg_S7897.1	1	down
GO:0030865	cortical cytoskeleton organization	1/827	37/24934	0.81	0.713189	0.848251	Pg_S5207.2	Pg_S5207.2	1	down
GO:0051085	chaperone cofactor-dependent protein refolding	1/827	37/24934	0.81	0.713189	0.848251	Pg_S3805.3	Pg_S3805.3	1	down
GO:0033044	regulation of chromosome organization	2/827	75/24934	0.8	0.715775	0.850164	Pg_S3049.34/Pg_S4653.7	Pg_S3049.34;Pg_S4653.7	2	up
GO:0009791	post-embryonic development	17/827	574/24934	0.89	0.717571	0.850164	NewGene_15992/NewGene_16239/Pg_S0204.22/Pg_S0252.34/Pg_S0826.9/Pg_S1316.20/Pg_S1584.1/Pg_S2069.10/Pg_S2115.36/Pg_S2354.27/Pg_S2538.22/Pg_S3027.11/Pg_S3610.15/Pg_S3643.12/Pg_S3718.4/Pg_S3873.3/Pg_S5196.13	--;--;Pg_S0204.22;Pg_S0252.34;Pg_S0826.9;Pg_S1316.20;Pg_S1584.1;Pg_S2069.10;Pg_S2115.36;Pg_S2354.27;Pg_S2538.22;Pg_S3027.11;Pg_S3610.15;Pg_S3643.12;Pg_S3718.4;Pg_S3873.3;Pg_S5196.13	17	up&down
GO:0006720	isoprenoid metabolic process	1/827	38/24934	0.79	0.722715	0.850164	Pg_S3150.3	Pg_S3150.3	1	up
GO:0016051	carbohydrate biosynthetic process	1/827	38/24934	0.79	0.722715	0.850164	Pg_S3328.6	Pg_S3328.6	1	up
GO:0031122	cytoplasmic microtubule organization	1/827	38/24934	0.79	0.722715	0.850164	Pg_S5207.2	Pg_S5207.2	1	down
GO:0044264	cellular polysaccharide metabolic process	1/827	38/24934	0.79	0.722715	0.850164	Pg_S3328.6	Pg_S3328.6	1	up
GO:0048510	regulation of timing of transition from vegetative to reproductive phase	1/827	38/24934	0.79	0.722715	0.850164	Pg_S3020.4	Pg_S3020.4	1	up
GO:0051223	regulation of protein transport	1/827	38/24934	0.79	0.722715	0.850164	Pg_S2123.24	Pg_S2123.24	1	up
GO:0055082	cellular chemical homeostasis	1/827	38/24934	0.79	0.722715	0.850164	Pg_S1104.10	Pg_S1104.10	1	up
GO:0070201	regulation of establishment of protein localization	1/827	38/24934	0.79	0.722715	0.850164	Pg_S2123.24	Pg_S2123.24	1	up
GO:0090087	regulation of peptide transport	1/827	38/24934	0.79	0.722715	0.850164	Pg_S2123.24	Pg_S2123.24	1	up
GO:0043085	positive regulation of catalytic activity	3/827	113/24934	0.8	0.728113	0.853242	Pg_S0070.1/Pg_S1443.12/Pg_S6161.2	Pg_S0070.1;Pg_S1443.12;Pg_S6161.2	3	up&down
GO:0009555	pollen development	5/827	183/24934	0.82	0.729713	0.853242	Pg_S0252.34/Pg_S0472.30/Pg_S3289.10/Pg_S3643.12/Pg_S7089.8	Pg_S0252.34;Pg_S0472.30;Pg_S3289.10;Pg_S3643.12;Pg_S7089.8	5	up&down
GO:0015833	peptide transport	5/827	183/24934	0.82	0.729713	0.853242	NewGene_2248/NewGene_2654/Pg_S0736.2/Pg_S1793.4/Pg_S2123.24	--;--;Pg_S0736.2;Pg_S1793.4;Pg_S2123.24	5	up&down
GO:0042886	amide transport	5/827	183/24934	0.82	0.729713	0.853242	NewGene_2248/NewGene_2654/Pg_S0736.2/Pg_S1793.4/Pg_S2123.24	--;--;Pg_S0736.2;Pg_S1793.4;Pg_S2123.24	5	up&down
GO:0006873	cellular ion homeostasis	1/827	39/24934	0.77	0.731926	0.853242	Pg_S1104.10	Pg_S1104.10	1	up
GO:0045132	meiotic chromosome segregation	1/827	39/24934	0.77	0.731926	0.853242	Pg_S1804.5	Pg_S1804.5	1	down
GO:0045165	cell fate commitment	1/827	39/24934	0.77	0.731926	0.853242	Pg_S1352.18	Pg_S1352.18	1	down
GO:0051050	positive regulation of transport	1/827	39/24934	0.77	0.731926	0.853242	Pg_S2123.24	Pg_S2123.24	1	up
GO:0071695	anatomical structure maturation	1/827	39/24934	0.77	0.731926	0.853242	Pg_S6655.2	Pg_S6655.2	1	up
GO:0006810	transport	13/827	450/24934	0.87	0.732557	0.853242	NewGene_2248/NewGene_2654/Pg_S0736.2/Pg_S1104.10/Pg_S1352.18/Pg_S1352.19/Pg_S1793.4/Pg_S2123.24/Pg_S2538.22/Pg_S3024.17/Pg_S3818.8/Pg_S4265.4/Pg_S6052.4	--;--;Pg_S0736.2;Pg_S1104.10;Pg_S1352.18;Pg_S1352.19;Pg_S1793.4;Pg_S2123.24;Pg_S2538.22;Pg_S3024.17;Pg_S3818.8;Pg_S4265.4;Pg_S6052.4	13	up&down
GO:0040008	regulation of growth	3/827	114/24934	0.79	0.733584	0.853597	Pg_S0302.40/Pg_S0466.4/Pg_S3027.11	Pg_S0302.40;Pg_S0466.4;Pg_S3027.11	3	up&down
GO:0043161	proteasome-mediated ubiquitin-dependent protein catabolic process	6/827	219/24934	0.83	0.737375	0.857164	Pg_S0916.16/Pg_S1252.7/Pg_S2115.36/Pg_S4377.14/Pg_S5368.7/Pg_S5970.6	Pg_S0916.16;Pg_S1252.7;Pg_S2115.36;Pg_S4377.14;Pg_S5368.7;Pg_S5970.6	6	up&down
GO:0043622	cortical microtubule organization	1/827	40/24934	0.75	0.740832	0.858647	Pg_S5207.2	Pg_S5207.2	1	down
GO:0045786	negative regulation of cell cycle	1/827	40/24934	0.75	0.740832	0.858647	Pg_S5008.17	Pg_S5008.17	1	down
GO:0045814	negative regulation of gene expression, epigenetic	1/827	40/24934	0.75	0.740832	0.858647	Pg_S1316.20	Pg_S1316.20	1	down
GO:0019941	modification-dependent protein catabolic process	7/827	255/24934	0.83	0.745119	0.862769	Pg_S0916.16/Pg_S1252.7/Pg_S2115.36/Pg_S4377.14/Pg_S5368.7/Pg_S5970.6/Pg_S8409.2	Pg_S0916.16;Pg_S1252.7;Pg_S2115.36;Pg_S4377.14;Pg_S5368.7;Pg_S5970.6;Pg_S8409.2	7	up&down
GO:0009735	response to cytokinin	2/827	80/24934	0.75	0.748443	0.863541	NewGene_16239/Pg_S6655.2	--;Pg_S6655.2	2	up
GO:0009888	tissue development	8/827	290/24934	0.83	0.749416	0.863541	NewGene_15992/Pg_S0234.31/Pg_S1584.1/Pg_S2115.36/Pg_S2798.2/Pg_S3027.11/Pg_S6655.2/Pg_S8390.1	--;Pg_S0234.31;Pg_S1584.1;Pg_S2115.36;Pg_S2798.2;Pg_S3027.11;Pg_S6655.2;Pg_S8390.1	8	up&down
GO:0010215	cellulose microfibril organization	1/827	41/24934	0.74	0.749441	0.863541	Pg_S3325.9	Pg_S3325.9	1	down
GO:0010639	negative regulation of organelle organization	1/827	41/24934	0.74	0.749441	0.863541	Pg_S4653.7	Pg_S4653.7	1	up
GO:0045229	external encapsulating structure organization	1/827	41/24934	0.74	0.749441	0.863541	Pg_S5207.2	Pg_S5207.2	1	down
GO:0009893	positive regulation of metabolic process	10/827	358/24934	0.84	0.752663	0.866408	Pg_S0070.1/Pg_S2057.20/Pg_S2123.24/Pg_S2965.3/Pg_S3316.5/Pg_S4448.3/Pg_S4653.7/Pg_S6161.2/Pg_S8124.1/Pg_S8378.1	Pg_S0070.1;Pg_S2057.20;Pg_S2123.24;Pg_S2965.3;Pg_S3316.5;Pg_S4448.3;Pg_S4653.7;Pg_S6161.2;Pg_S8124.1;Pg_S8378.1	10	up&down
GO:0048523	negative regulation of cellular process	15/827	524/24934	0.86	0.755433	0.867089	NewGene_16239/Pg_S0252.34/Pg_S0916.16/Pg_S1316.20/Pg_S2123.24/Pg_S2464.21/Pg_S3027.11/Pg_S3318.14/Pg_S3643.12/Pg_S4048.2/Pg_S4377.14/Pg_S4653.7/Pg_S5623.6/Pg_S5702.3/Pg_S8401.1	--;Pg_S0252.34;Pg_S0916.16;Pg_S1316.20;Pg_S2123.24;Pg_S2464.21;Pg_S3027.11;Pg_S3318.14;Pg_S3643.12;Pg_S4048.2;Pg_S4377.14;Pg_S4653.7;Pg_S5623.6;Pg_S5702.3;Pg_S8401.1	15	up&down
GO:0043632	modification-dependent macromolecule catabolic process	7/827	258/24934	0.82	0.755775	0.867089	Pg_S0916.16/Pg_S1252.7/Pg_S2115.36/Pg_S4377.14/Pg_S5368.7/Pg_S5970.6/Pg_S8409.2	Pg_S0916.16;Pg_S1252.7;Pg_S2115.36;Pg_S4377.14;Pg_S5368.7;Pg_S5970.6;Pg_S8409.2	7	up&down
GO:0002683	negative regulation of immune system process	1/827	42/24934	0.72	0.757766	0.867089	Pg_S4863.13	Pg_S4863.13	1	down
GO:0006378	mRNA polyadenylation	1/827	42/24934	0.72	0.757766	0.867089	Pg_S1157.35	Pg_S1157.35	1	down
GO:0010029	regulation of seed germination	1/827	42/24934	0.72	0.757766	0.867089	Pg_S3020.4	Pg_S3020.4	1	up
GO:0010564	regulation of cell cycle process	1/827	42/24934	0.72	0.757766	0.867089	Pg_S3049.34	Pg_S3049.34	1	up
GO:0045184	establishment of protein localization	5/827	190/24934	0.79	0.759041	0.867089	NewGene_2248/NewGene_2654/Pg_S0736.2/Pg_S1793.4/Pg_S2123.24	--;--;Pg_S0736.2;Pg_S1793.4;Pg_S2123.24	5	up&down
GO:0009909	regulation of flower development	3/827	119/24934	0.76	0.75964	0.867089	Pg_S3027.11/Pg_S5927.6/Pg_S6354.6	Pg_S3027.11;Pg_S5927.6;Pg_S6354.6	3	up&down
GO:0034622	cellular protein-containing complex assembly	4/827	155/24934	0.78	0.759862	0.867089	Pg_S0234.31/Pg_S1464.8/Pg_S5039.9/Pg_S8390.1	Pg_S0234.31;Pg_S1464.8;Pg_S5039.9;Pg_S8390.1	4	up
GO:0030154	cell differentiation	10/827	362/24934	0.83	0.764523	0.870978	Pg_S0234.31/Pg_S0266.67/Pg_S1352.18/Pg_S1858.3/Pg_S2123.24/Pg_S2416.7/Pg_S2798.2/Pg_S6052.4/Pg_S6655.2/Pg_S8390.1	Pg_S0234.31;Pg_S0266.67;Pg_S1352.18;Pg_S1858.3;Pg_S2123.24;Pg_S2416.7;Pg_S2798.2;Pg_S6052.4;Pg_S6655.2;Pg_S8390.1	10	up&down
GO:0044089	positive regulation of cellular component biogenesis	1/827	43/24934	0.7	0.765813	0.870978	Pg_S1464.8	Pg_S1464.8	1	up
GO:0048232	male gamete generation	1/827	43/24934	0.7	0.765813	0.870978	Pg_S0472.30	Pg_S0472.30	1	up
GO:0048646	anatomical structure formation involved in morphogenesis	3/827	121/24934	0.75	0.769469	0.870978	Pg_S2115.36/Pg_S3150.3/Pg_S6052.4	Pg_S2115.36;Pg_S3150.3;Pg_S6052.4	3	up&down
GO:0009966	regulation of signal transduction	8/827	297/24934	0.81	0.772158	0.870978	Pg_S0252.34/Pg_S0916.16/Pg_S3318.14/Pg_S3643.12/Pg_S4048.2/Pg_S4377.14/Pg_S5623.6/Pg_S8401.1	Pg_S0252.34;Pg_S0916.16;Pg_S3318.14;Pg_S3643.12;Pg_S4048.2;Pg_S4377.14;Pg_S5623.6;Pg_S8401.1	8	up&down
GO:0023051	regulation of signaling	8/827	297/24934	0.81	0.772158	0.870978	Pg_S0252.34/Pg_S0916.16/Pg_S3318.14/Pg_S3643.12/Pg_S4048.2/Pg_S4377.14/Pg_S5623.6/Pg_S8401.1	Pg_S0252.34;Pg_S0916.16;Pg_S3318.14;Pg_S3643.12;Pg_S4048.2;Pg_S4377.14;Pg_S5623.6;Pg_S8401.1	8	up&down
GO:0033036	macromolecule localization	8/827	297/24934	0.81	0.772158	0.870978	NewGene_2248/NewGene_2654/Pg_S0302.40/Pg_S0466.4/Pg_S0736.2/Pg_S1793.4/Pg_S2123.24/Pg_S6052.4	--;--;Pg_S0302.40;Pg_S0466.4;Pg_S0736.2;Pg_S1793.4;Pg_S2123.24;Pg_S6052.4	8	up&down
GO:0044087	regulation of cellular component biogenesis	2/827	84/24934	0.72	0.772205	0.870978	Pg_S1464.8/Pg_S3049.34	Pg_S1464.8;Pg_S3049.34	2	up
GO:0006635	fatty acid beta-oxidation	1/827	44/24934	0.69	0.773594	0.870978	Pg_S5184.2	Pg_S5184.2	1	up
GO:0009788	negative regulation of abscisic acid-activated signaling pathway	1/827	44/24934	0.69	0.773594	0.870978	Pg_S3318.14	Pg_S3318.14	1	down
GO:0034248	regulation of cellular amide metabolic process	1/827	44/24934	0.69	0.773594	0.870978	Pg_S2965.3	Pg_S2965.3	1	up
GO:0048268	clathrin coat assembly	1/827	44/24934	0.69	0.773594	0.870978	Pg_S1744.20	Pg_S1744.20	1	up
GO:0060968	regulation of gene silencing	1/827	44/24934	0.69	0.773594	0.870978	Pg_S4653.7	Pg_S4653.7	1	up
GO:2000024	regulation of leaf development	1/827	44/24934	0.69	0.773594	0.870978	Pg_S3027.11	Pg_S3027.11	1	up
GO:0031325	positive regulation of cellular metabolic process	9/827	332/24934	0.82	0.775318	0.872087	Pg_S0070.1/Pg_S2057.20/Pg_S2965.3/Pg_S3316.5/Pg_S4448.3/Pg_S4653.7/Pg_S6161.2/Pg_S8124.1/Pg_S8378.1	Pg_S0070.1;Pg_S2057.20;Pg_S2965.3;Pg_S3316.5;Pg_S4448.3;Pg_S4653.7;Pg_S6161.2;Pg_S8124.1;Pg_S8378.1	9	up&down
GO:0051302	regulation of cell division	1/827	45/24934	0.67	0.781117	0.876939	Pg_S7089.8	Pg_S7089.8	1	down
GO:0120036	plasma membrane bounded cell projection organization	1/827	45/24934	0.67	0.781117	0.876939	Pg_S2123.24	Pg_S2123.24	1	up
GO:0001932	regulation of protein phosphorylation	1/827	46/24934	0.66	0.78839	0.878792	Pg_S1335.35	Pg_S1335.35	1	up
GO:0006073	cellular glucan metabolic process	1/827	46/24934	0.66	0.78839	0.878792	Pg_S3328.6	Pg_S3328.6	1	up
GO:0007062	sister chromatid cohesion	1/827	46/24934	0.66	0.78839	0.878792	Pg_S0266.10	Pg_S0266.10	1	up
GO:0009765	photosynthesis, light harvesting	1/827	46/24934	0.66	0.78839	0.878792	Pg_S0252.32	Pg_S0252.32	1	down
GO:0055065	metal ion homeostasis	1/827	46/24934	0.66	0.78839	0.878792	Pg_S2123.24	Pg_S2123.24	1	up
GO:0000910	cytokinesis	2/827	87/24934	0.69	0.78872	0.878792	Pg_S2123.24/Pg_S3328.6	Pg_S2123.24;Pg_S3328.6	2	up
GO:0010015	root morphogenesis	2/827	87/24934	0.69	0.78872	0.878792	Pg_S2798.2/Pg_S6655.2	Pg_S2798.2;Pg_S6655.2	2	up
GO:0061640	cytoskeleton-dependent cytokinesis	2/827	87/24934	0.69	0.78872	0.878792	Pg_S2123.24/Pg_S3328.6	Pg_S2123.24;Pg_S3328.6	2	up
GO:0000281	mitotic cytokinesis	2/827	88/24934	0.69	0.793985	0.880445	Pg_S2123.24/Pg_S3328.6	Pg_S2123.24;Pg_S3328.6	2	up
GO:0007399	nervous system development	1/827	47/24934	0.64	0.795421	0.880445	Pg_S2123.24	Pg_S2123.24	1	up
GO:0009743	response to carbohydrate	1/827	47/24934	0.64	0.795421	0.880445	Pg_S6098.1	Pg_S6098.1	1	down
GO:0016114	terpenoid biosynthetic process	1/827	47/24934	0.64	0.795421	0.880445	Pg_S3150.3	Pg_S3150.3	1	up
GO:0030030	cell projection organization	1/827	47/24934	0.64	0.795421	0.880445	Pg_S2123.24	Pg_S2123.24	1	up
GO:0045489	pectin biosynthetic process	1/827	47/24934	0.64	0.795421	0.880445	Pg_S1847.21	Pg_S1847.21	1	up
GO:0046274	lignin catabolic process	1/827	47/24934	0.64	0.795421	0.880445	Pg_S2672.6	Pg_S2672.6	1	up
GO:0032446	protein modification by small protein conjugation	8/827	305/24934	0.79	0.796276	0.880565	Pg_S0247.28/Pg_S1252.7/Pg_S1429.10/Pg_S1464.8/Pg_S1858.3/Pg_S2416.7/Pg_S3818.8/Pg_S5970.6	Pg_S0247.28;Pg_S1252.7;Pg_S1429.10;Pg_S1464.8;Pg_S1858.3;Pg_S2416.7;Pg_S3818.8;Pg_S5970.6	8	up&down
GO:0051234	establishment of localization	13/827	475/24934	0.83	0.797117	0.880671	NewGene_2248/NewGene_2654/Pg_S0736.2/Pg_S1104.10/Pg_S1352.18/Pg_S1352.19/Pg_S1793.4/Pg_S2123.24/Pg_S2538.22/Pg_S3024.17/Pg_S3818.8/Pg_S4265.4/Pg_S6052.4	--;--;Pg_S0736.2;Pg_S1104.10;Pg_S1352.18;Pg_S1352.19;Pg_S1793.4;Pg_S2123.24;Pg_S2538.22;Pg_S3024.17;Pg_S3818.8;Pg_S4265.4;Pg_S6052.4	13	up&down
GO:0071214	cellular response to abiotic stimulus	2/827	89/24934	0.68	0.799135	0.881251	Pg_S1464.8/Pg_S2538.22	Pg_S1464.8;Pg_S2538.22	2	up
GO:0104004	cellular response to environmental stimulus	2/827	89/24934	0.68	0.799135	0.881251	Pg_S1464.8/Pg_S2538.22	Pg_S1464.8;Pg_S2538.22	2	up
GO:0055086	nucleobase-containing small molecule metabolic process	1/827	48/24934	0.63	0.80222	0.883828	NewGene_10993	--	1	down
GO:0009965	leaf morphogenesis	1/827	49/24934	0.62	0.808792	0.888582	Pg_S2115.36	Pg_S2115.36	1	down
GO:0043254	regulation of protein-containing complex assembly	1/827	49/24934	0.62	0.808792	0.888582	Pg_S1464.8	Pg_S1464.8	1	up
GO:0060341	regulation of cellular localization	1/827	49/24934	0.62	0.808792	0.888582	Pg_S2123.24	Pg_S2123.24	1	up
GO:0071396	cellular response to lipid	3/827	130/24934	0.7	0.809701	0.888754	Pg_S3150.3/Pg_S4048.2/Pg_S6098.1	Pg_S3150.3;Pg_S4048.2;Pg_S6098.1	3	up&down
GO:0016579	protein deubiquitination	3/827	131/24934	0.69	0.813784	0.890539	Pg_S1464.8/Pg_S3765.8/Pg_S4632.2	Pg_S1464.8;Pg_S3765.8;Pg_S4632.2	3	up&down
GO:0032880	regulation of protein localization	1/827	50/24934	0.6	0.815146	0.890539	Pg_S2123.24	Pg_S2123.24	1	up
GO:0044262	cellular carbohydrate metabolic process	1/827	50/24934	0.6	0.815146	0.890539	Pg_S3328.6	Pg_S3328.6	1	up
GO:0051510	regulation of unidimensional cell growth	1/827	50/24934	0.6	0.815146	0.890539	Pg_S3027.11	Pg_S3027.11	1	up
GO:1901575	organic substance catabolic process	10/827	381/24934	0.79	0.815391	0.890539	Pg_S0477.9/Pg_S0916.16/Pg_S1252.7/Pg_S2115.36/Pg_S3818.8/Pg_S4179.2/Pg_S4377.14/Pg_S5368.7/Pg_S5970.6/Pg_S8409.2	Pg_S0477.9;Pg_S0916.16;Pg_S1252.7;Pg_S2115.36;Pg_S3818.8;Pg_S4179.2;Pg_S4377.14;Pg_S5368.7;Pg_S5970.6;Pg_S8409.2	10	up&down
GO:2000026	regulation of multicellular organismal development	7/827	277/24934	0.76	0.815852	0.890539	Pg_S1939.6/Pg_S2518.2/Pg_S3027.11/Pg_S6098.1/Pg_S6159.1/Pg_S6354.6/Pg_S6453.2	Pg_S1939.6;Pg_S2518.2;Pg_S3027.11;Pg_S6098.1;Pg_S6159.1;Pg_S6354.6;Pg_S6453.2	7	up&down
GO:0055080	cation homeostasis	1/827	51/24934	0.59	0.82129	0.895297	Pg_S2123.24	Pg_S2123.24	1	up
GO:0006887	exocytosis	3/827	133/24934	0.68	0.821726	0.895297	Pg_S1845.12/Pg_S4278.7/Pg_S5097.2	Pg_S1845.12;Pg_S4278.7;Pg_S5097.2	3	down
GO:0006644	phospholipid metabolic process	1/827	52/24934	0.58	0.827229	0.898302	Pg_S4573.1	Pg_S4573.1	1	down
GO:0034599	cellular response to oxidative stress	1/827	52/24934	0.58	0.827229	0.898302	Pg_S5937.1	Pg_S5937.1	1	up
GO:1902275	regulation of chromatin organization	1/827	52/24934	0.58	0.827229	0.898302	Pg_S4653.7	Pg_S4653.7	1	up
GO:0022414	reproductive process	16/827	590/24934	0.82	0.827526	0.898302	NewGene_15992/Pg_S0204.22/Pg_S0252.34/Pg_S0266.81/Pg_S0472.30/Pg_S0978.13/Pg_S1584.1/Pg_S1804.5/Pg_S2069.10/Pg_S2115.36/Pg_S2354.27/Pg_S3027.11/Pg_S3049.34/Pg_S3643.12/Pg_S6052.4/Pg_S7089.8	--;Pg_S0204.22;Pg_S0252.34;Pg_S0266.81;Pg_S0472.30;Pg_S0978.13;Pg_S1584.1;Pg_S1804.5;Pg_S2069.10;Pg_S2115.36;Pg_S2354.27;Pg_S3027.11;Pg_S3049.34;Pg_S3643.12;Pg_S6052.4;Pg_S7089.8	16	up&down
GO:0009892	negative regulation of metabolic process	9/827	352/24934	0.77	0.828886	0.898706	NewGene_16239/Pg_S0252.34/Pg_S1316.20/Pg_S2464.21/Pg_S3027.11/Pg_S3643.12/Pg_S5623.6/Pg_S5702.3/Pg_S8401.1	--;Pg_S0252.34;Pg_S1316.20;Pg_S2464.21;Pg_S3027.11;Pg_S3643.12;Pg_S5623.6;Pg_S5702.3;Pg_S8401.1	9	up&down
GO:0000003	reproduction	16/827	591/24934	0.82	0.82942	0.898706	NewGene_15992/Pg_S0204.22/Pg_S0252.34/Pg_S0266.81/Pg_S0472.30/Pg_S0978.13/Pg_S1584.1/Pg_S1804.5/Pg_S2069.10/Pg_S2115.36/Pg_S2354.27/Pg_S3027.11/Pg_S3049.34/Pg_S3643.12/Pg_S6052.4/Pg_S7089.8	--;Pg_S0204.22;Pg_S0252.34;Pg_S0266.81;Pg_S0472.30;Pg_S0978.13;Pg_S1584.1;Pg_S1804.5;Pg_S2069.10;Pg_S2115.36;Pg_S2354.27;Pg_S3027.11;Pg_S3049.34;Pg_S3643.12;Pg_S6052.4;Pg_S7089.8	16	up&down
GO:0044283	small molecule biosynthetic process	2/827	96/24934	0.63	0.832083	0.900765	Pg_S3971.2/Pg_S6295.2	Pg_S3971.2;Pg_S6295.2	2	up&down
GO:0009739	response to gibberellin	1/827	53/24934	0.57	0.832972	0.900901	NewGene_16239	--	1	up
GO:0051179	localization	15/827	562/24934	0.8	0.838235	0.902737	NewGene_2248/NewGene_2654/Pg_S0302.40/Pg_S0466.4/Pg_S0736.2/Pg_S1104.10/Pg_S1352.18/Pg_S1352.19/Pg_S1793.4/Pg_S2123.24/Pg_S2538.22/Pg_S3024.17/Pg_S3818.8/Pg_S4265.4/Pg_S6052.4	--;--;Pg_S0302.40;Pg_S0466.4;Pg_S0736.2;Pg_S1104.10;Pg_S1352.18;Pg_S1352.19;Pg_S1793.4;Pg_S2123.24;Pg_S2538.22;Pg_S3024.17;Pg_S3818.8;Pg_S4265.4;Pg_S6052.4	15	up&down
GO:0021700	developmental maturation	1/827	54/24934	0.56	0.838524	0.902737	Pg_S6655.2	Pg_S6655.2	1	up
GO:0072330	monocarboxylic acid biosynthetic process	1/827	54/24934	0.56	0.838524	0.902737	Pg_S6295.2	Pg_S6295.2	1	up
GO:0010628	positive regulation of gene expression	5/827	213/24934	0.71	0.838544	0.902737	Pg_S2123.24/Pg_S2965.3/Pg_S3316.5/Pg_S4653.7/Pg_S8378.1	Pg_S2123.24;Pg_S2965.3;Pg_S3316.5;Pg_S4653.7;Pg_S8378.1	5	up
GO:0010605	negative regulation of macromolecule metabolic process	8/827	321/24934	0.75	0.838693	0.902737	NewGene_16239/Pg_S0252.34/Pg_S1316.20/Pg_S3027.11/Pg_S3643.12/Pg_S5623.6/Pg_S5702.3/Pg_S8401.1	--;Pg_S0252.34;Pg_S1316.20;Pg_S3027.11;Pg_S3643.12;Pg_S5623.6;Pg_S5702.3;Pg_S8401.1	8	up&down
GO:0000278	mitotic cell cycle	4/827	176/24934	0.69	0.839256	0.902737	Pg_S2123.24/Pg_S3328.6/Pg_S5918.1/Pg_S8913.1	Pg_S2123.24;Pg_S3328.6;Pg_S5918.1;Pg_S8913.1	4	up
GO:0010604	positive regulation of macromolecule metabolic process	8/827	322/24934	0.75	0.841096	0.903893	Pg_S0070.1/Pg_S2057.20/Pg_S2123.24/Pg_S2965.3/Pg_S3316.5/Pg_S4653.7/Pg_S6161.2/Pg_S8378.1	Pg_S0070.1;Pg_S2057.20;Pg_S2123.24;Pg_S2965.3;Pg_S3316.5;Pg_S4653.7;Pg_S6161.2;Pg_S8378.1	8	up&down
GO:0080167	response to karrikin	1/827	55/24934	0.55	0.843891	0.905598	Pg_S8378.1	Pg_S8378.1	1	up
GO:0009738	abscisic acid-activated signaling pathway	2/827	99/24934	0.61	0.84465	0.905598	Pg_S4048.2/Pg_S6098.1	Pg_S4048.2;Pg_S6098.1	2	up&down
GO:0044265	cellular macromolecule catabolic process	8/827	324/24934	0.74	0.845816	0.905598	Pg_S0916.16/Pg_S1252.7/Pg_S2115.36/Pg_S3818.8/Pg_S4377.14/Pg_S5368.7/Pg_S5970.6/Pg_S8409.2	Pg_S0916.16;Pg_S1252.7;Pg_S2115.36;Pg_S3818.8;Pg_S4377.14;Pg_S5368.7;Pg_S5970.6;Pg_S8409.2	8	up&down
GO:0070647	protein modification by small protein conjugation or removal	8/827	324/24934	0.74	0.845816	0.905598	Pg_S0247.28/Pg_S1252.7/Pg_S1429.10/Pg_S1464.8/Pg_S1858.3/Pg_S2416.7/Pg_S3818.8/Pg_S5970.6	Pg_S0247.28;Pg_S1252.7;Pg_S1429.10;Pg_S1464.8;Pg_S1858.3;Pg_S2416.7;Pg_S3818.8;Pg_S5970.6	8	up&down
GO:0006508	proteolysis	10/827	395/24934	0.76	0.847252	0.905598	NewGene_7335/Pg_S0916.16/Pg_S1252.7/Pg_S1464.8/Pg_S2115.36/Pg_S2524.1/Pg_S4377.14/Pg_S5368.7/Pg_S5970.6/Pg_S8409.2	--;Pg_S0916.16;Pg_S1252.7;Pg_S1464.8;Pg_S2115.36;Pg_S2524.1;Pg_S4377.14;Pg_S5368.7;Pg_S5970.6;Pg_S8409.2	10	up&down
GO:1905392	plant organ morphogenesis	3/827	140/24934	0.65	0.847283	0.905598	Pg_S2115.36/Pg_S2798.2/Pg_S6655.2	Pg_S2115.36;Pg_S2798.2;Pg_S6655.2	3	up&down
GO:0006486	protein glycosylation	5/827	217/24934	0.69	0.849906	0.907581	NewGene_1133/Pg_S2325.16/Pg_S2578.4/Pg_S4768.17/Pg_S6080.1	--;Pg_S2325.16;Pg_S2578.4;Pg_S4768.17;Pg_S6080.1	5	up&down
GO:1902680	positive regulation of RNA biosynthetic process	4/827	180/24934	0.67	0.851584	0.90773	Pg_S2057.20/Pg_S3316.5/Pg_S4653.7/Pg_S8378.1	Pg_S2057.20;Pg_S3316.5;Pg_S4653.7;Pg_S8378.1	4	up
GO:1903508	positive regulation of nucleic acid-templated transcription	4/827	180/24934	0.67	0.851584	0.90773	Pg_S2057.20/Pg_S3316.5/Pg_S4653.7/Pg_S8378.1	Pg_S2057.20;Pg_S3316.5;Pg_S4653.7;Pg_S8378.1	4	up
GO:0010817	regulation of hormone levels	2/827	101/24934	0.6	0.852547	0.907937	Pg_S3150.3/Pg_S6295.2	Pg_S3150.3;Pg_S6295.2	2	up
GO:0007276	gamete generation	1/827	57/24934	0.53	0.854097	0.908769	Pg_S0472.30	Pg_S0472.30	1	up
GO:0034613	cellular protein localization	5/827	219/24934	0.69	0.855334	0.909266	NewGene_2248/NewGene_2654/Pg_S0736.2/Pg_S1793.4/Pg_S2123.24	--;--;Pg_S0736.2;Pg_S1793.4;Pg_S2123.24	5	up&down
GO:0048609	multicellular organismal reproductive process	2/827	102/24934	0.59	0.856356	0.909534	Pg_S0472.30/Pg_S3027.11	Pg_S0472.30;Pg_S3027.11	2	up
GO:0016567	protein ubiquitination	8/827	331/24934	0.73	0.861463	0.913979	Pg_S0247.28/Pg_S1252.7/Pg_S1429.10/Pg_S1464.8/Pg_S1858.3/Pg_S2416.7/Pg_S3818.8/Pg_S5970.6	Pg_S0247.28;Pg_S1252.7;Pg_S1429.10;Pg_S1464.8;Pg_S1858.3;Pg_S2416.7;Pg_S3818.8;Pg_S5970.6	8	up&down
GO:0006812	cation transport	1/827	59/24934	0.51	0.863637	0.913979	Pg_S2538.22	Pg_S2538.22	1	up
GO:0036293	response to decreased oxygen levels	1/827	59/24934	0.51	0.863637	0.913979	Pg_S3027.11	Pg_S3027.11	1	up
GO:1990748	cellular detoxification	1/827	59/24934	0.51	0.863637	0.913979	Pg_S5937.1	Pg_S5937.1	1	up
GO:0001522	pseudouridine synthesis	1/827	60/24934	0.5	0.86817	0.916028	Pg_S4910.4	Pg_S4910.4	1	up
GO:0006284	base-excision repair	1/827	60/24934	0.5	0.86817	0.916028	Pg_S5573.9	Pg_S5573.9	1	down
GO:0006913	nucleocytoplasmic transport	1/827	60/24934	0.5	0.86817	0.916028	Pg_S8177.1	Pg_S8177.1	1	down
GO:0048518	positive regulation of biological process	17/827	649/24934	0.79	0.870154	0.916028	Pg_S0070.1/Pg_S0302.40/Pg_S0466.4/Pg_S0581.12/Pg_S1352.18/Pg_S1464.8/Pg_S2057.20/Pg_S2115.36/Pg_S2123.24/Pg_S2965.3/Pg_S3027.11/Pg_S3316.5/Pg_S4448.3/Pg_S4653.7/Pg_S6161.2/Pg_S8124.1/Pg_S8378.1	Pg_S0070.1;Pg_S0302.40;Pg_S0466.4;Pg_S0581.12;Pg_S1352.18;Pg_S1464.8;Pg_S2057.20;Pg_S2115.36;Pg_S2123.24;Pg_S2965.3;Pg_S3027.11;Pg_S3316.5;Pg_S4448.3;Pg_S4653.7;Pg_S6161.2;Pg_S8124.1;Pg_S8378.1	17	up&down
GO:0044092	negative regulation of molecular function	2/827	106/24934	0.57	0.870712	0.916028	NewGene_16239/Pg_S2123.24	--;Pg_S2123.24	2	up
GO:0009742	brassinosteroid mediated signaling pathway	1/827	61/24934	0.49	0.872553	0.916028	Pg_S2755.11	Pg_S2755.11	1	up
GO:0016458	gene silencing	1/827	61/24934	0.49	0.872553	0.916028	Pg_S1316.20	Pg_S1316.20	1	down
GO:0071478	cellular response to radiation	1/827	61/24934	0.49	0.872553	0.916028	Pg_S1464.8	Pg_S1464.8	1	up
GO:0098869	cellular oxidant detoxification	1/827	61/24934	0.49	0.872553	0.916028	Pg_S5937.1	Pg_S5937.1	1	up
GO:0046907	intracellular transport	5/827	227/24934	0.66	0.875433	0.916321	NewGene_2248/NewGene_2654/Pg_S0736.2/Pg_S1793.4/Pg_S2123.24	--;--;Pg_S0736.2;Pg_S1793.4;Pg_S2123.24	5	up&down
GO:0009741	response to brassinosteroid	1/827	62/24934	0.49	0.876791	0.916321	NewGene_16239	--	1	up
GO:0010256	endomembrane system organization	1/827	62/24934	0.49	0.876791	0.916321	Pg_S2123.24	Pg_S2123.24	1	up
GO:0009057	macromolecule catabolic process	8/827	339/24934	0.71	0.877748	0.916321	Pg_S0916.16/Pg_S1252.7/Pg_S2115.36/Pg_S3818.8/Pg_S4377.14/Pg_S5368.7/Pg_S5970.6/Pg_S8409.2	Pg_S0916.16;Pg_S1252.7;Pg_S2115.36;Pg_S3818.8;Pg_S4377.14;Pg_S5368.7;Pg_S5970.6;Pg_S8409.2	8	up&down
GO:0051254	positive regulation of RNA metabolic process	4/827	190/24934	0.63	0.878938	0.916321	Pg_S2057.20/Pg_S3316.5/Pg_S4653.7/Pg_S8378.1	Pg_S2057.20;Pg_S3316.5;Pg_S4653.7;Pg_S8378.1	4	up
GO:0051246	regulation of protein metabolic process	5/827	229/24934	0.66	0.880071	0.916321	Pg_S0916.16/Pg_S1335.35/Pg_S2115.36/Pg_S2965.3/Pg_S4377.14	Pg_S0916.16;Pg_S1335.35;Pg_S2115.36;Pg_S2965.3;Pg_S4377.14	5	up&down
GO:0006367	transcription initiation from RNA polymerase II promoter	1/827	63/24934	0.48	0.880887	0.916321	Pg_S0961.56	Pg_S0961.56	1	down
GO:0019637	organophosphate metabolic process	1/827	63/24934	0.48	0.880887	0.916321	Pg_S4573.1	Pg_S4573.1	1	down
GO:0042325	regulation of phosphorylation	1/827	63/24934	0.48	0.880887	0.916321	Pg_S1335.35	Pg_S1335.35	1	up
GO:0051276	chromosome organization	5/827	230/24934	0.66	0.882334	0.916321	Pg_S0266.10/Pg_S1316.20/Pg_S1464.8/Pg_S1611.1/Pg_S1804.5	Pg_S0266.10;Pg_S1316.20;Pg_S1464.8;Pg_S1611.1;Pg_S1804.5	5	up&down
GO:0071555	cell wall organization	8/827	342/24934	0.71	0.883435	0.916321	Pg_S0012.17/Pg_S0753.55/Pg_S1777.2/Pg_S1847.21/Pg_S2797.15/Pg_S3673.3/Pg_S5207.2/Pg_S7990.5	Pg_S0012.17;Pg_S0753.55;Pg_S1777.2;Pg_S1847.21;Pg_S2797.15;Pg_S3673.3;Pg_S5207.2;Pg_S7990.5	8	up&down
GO:0006289	nucleotide-excision repair	1/827	64/24934	0.47	0.884848	0.916321	Pg_S1464.8	Pg_S1464.8	1	up
GO:0006417	regulation of translation	1/827	64/24934	0.47	0.884848	0.916321	Pg_S2965.3	Pg_S2965.3	1	up
GO:0022412	cellular process involved in reproduction in multicellular organism	1/827	64/24934	0.47	0.884848	0.916321	Pg_S0472.30	Pg_S0472.30	1	up
GO:0051129	negative regulation of cellular component organization	1/827	64/24934	0.47	0.884848	0.916321	Pg_S4653.7	Pg_S4653.7	1	up
GO:0051603	proteolysis involved in cellular protein catabolic process	7/827	307/24934	0.69	0.886539	0.916321	Pg_S0916.16/Pg_S1252.7/Pg_S2115.36/Pg_S4377.14/Pg_S5368.7/Pg_S5970.6/Pg_S8409.2	Pg_S0916.16;Pg_S1252.7;Pg_S2115.36;Pg_S4377.14;Pg_S5368.7;Pg_S5970.6;Pg_S8409.2	7	up&down
GO:0070727	cellular macromolecule localization	5/827	232/24934	0.65	0.886751	0.916321	NewGene_2248/NewGene_2654/Pg_S0736.2/Pg_S1793.4/Pg_S2123.24	--;--;Pg_S0736.2;Pg_S1793.4;Pg_S2123.24	5	up&down
GO:0003002	regionalization	2/827	111/24934	0.54	0.886798	0.916321	Pg_S2115.36/Pg_S3027.11	Pg_S2115.36;Pg_S3027.11	2	up&down
GO:0048528	post-embryonic root development	1/827	66/24934	0.46	0.892379	0.920151	Pg_S2538.22	Pg_S2538.22	1	up
GO:0097237	cellular response to toxic substance	1/827	66/24934	0.46	0.892379	0.920151	Pg_S5937.1	Pg_S5937.1	1	up
GO:0044248	cellular catabolic process	10/827	420/24934	0.72	0.893262	0.920151	Pg_S0477.9/Pg_S0916.16/Pg_S1252.7/Pg_S2115.36/Pg_S3818.8/Pg_S4179.2/Pg_S4377.14/Pg_S5368.7/Pg_S5970.6/Pg_S8409.2	Pg_S0477.9;Pg_S0916.16;Pg_S1252.7;Pg_S2115.36;Pg_S3818.8;Pg_S4179.2;Pg_S4377.14;Pg_S5368.7;Pg_S5970.6;Pg_S8409.2	10	up&down
GO:0051649	establishment of localization in cell	5/827	236/24934	0.64	0.89516	0.920151	NewGene_2248/NewGene_2654/Pg_S0736.2/Pg_S1793.4/Pg_S2123.24	--;--;Pg_S0736.2;Pg_S1793.4;Pg_S2123.24	5	up&down
GO:0001732	formation of cytoplasmic translation initiation complex	1/827	67/24934	0.45	0.895958	0.920151	Pg_S1053.11	Pg_S1053.11	1	up
GO:0009932	cell tip growth	1/827	67/24934	0.45	0.895958	0.920151	Pg_S6655.2	Pg_S6655.2	1	up
GO:0043414	macromolecule methylation	1/827	67/24934	0.45	0.895958	0.920151	Pg_S1316.20	Pg_S1316.20	1	down
GO:0065003	protein-containing complex assembly	4/827	198/24934	0.61	0.897568	0.921003	Pg_S0234.31/Pg_S1464.8/Pg_S5039.9/Pg_S8390.1	Pg_S0234.31;Pg_S1464.8;Pg_S5039.9;Pg_S8390.1	4	up
GO:0001558	regulation of cell growth	1/827	68/24934	0.44	0.899418	0.922101	Pg_S3027.11	Pg_S3027.11	1	up
GO:0042026	protein refolding	1/827	69/24934	0.44	0.902764	0.923927	Pg_S3805.3	Pg_S3805.3	1	down
GO:0070482	response to oxygen levels	1/827	69/24934	0.44	0.902764	0.923927	Pg_S3027.11	Pg_S3027.11	1	up
GO:2000241	regulation of reproductive process	4/827	202/24934	0.6	0.9059	0.924755	Pg_S1939.6/Pg_S3027.11/Pg_S3049.34/Pg_S6354.6	Pg_S1939.6;Pg_S3027.11;Pg_S3049.34;Pg_S6354.6	4	up&down
GO:0007166	cell surface receptor signaling pathway	1/827	70/24934	0.43	0.905998	0.924755	Pg_S6081.4	Pg_S6081.4	1	down
GO:0006996	organelle organization	18/827	711/24934	0.76	0.906234	0.924755	Pg_S0234.31/Pg_S0266.10/Pg_S0266.81/Pg_S0302.40/Pg_S0466.4/Pg_S0472.30/Pg_S0978.13/Pg_S1316.20/Pg_S1464.8/Pg_S1804.5/Pg_S1858.3/Pg_S2123.24/Pg_S2416.7/Pg_S5207.2/Pg_S6052.4/Pg_S6655.2/Pg_S8378.1/Pg_S8390.1	Pg_S0234.31;Pg_S0266.10;Pg_S0266.81;Pg_S0302.40;Pg_S0466.4;Pg_S0472.30;Pg_S0978.13;Pg_S1316.20;Pg_S1464.8;Pg_S1804.5;Pg_S1858.3;Pg_S2123.24;Pg_S2416.7;Pg_S5207.2;Pg_S6052.4;Pg_S6655.2;Pg_S8378.1;Pg_S8390.1	18	up&down
GO:0032504	multicellular organism reproduction	2/827	119/24934	0.51	0.908723	0.924755	Pg_S0472.30/Pg_S3027.11	Pg_S0472.30;Pg_S3027.11	2	up
GO:0016053	organic acid biosynthetic process	1/827	71/24934	0.42	0.909124	0.924755	Pg_S6295.2	Pg_S6295.2	1	up
GO:0046394	carboxylic acid biosynthetic process	1/827	71/24934	0.42	0.909124	0.924755	Pg_S6295.2	Pg_S6295.2	1	up
GO:0006511	ubiquitin-dependent protein catabolic process	12/827	503/24934	0.72	0.909441	0.924755	Pg_S0916.16/Pg_S1252.7/Pg_S2115.36/Pg_S2672.13/Pg_S3765.8/Pg_S4377.14/Pg_S4632.2/Pg_S5368.7/Pg_S5970.6/Pg_S6009.2/Pg_S7131.1/Pg_S8409.2	Pg_S0916.16;Pg_S1252.7;Pg_S2115.36;Pg_S2672.13;Pg_S3765.8;Pg_S4377.14;Pg_S4632.2;Pg_S5368.7;Pg_S5970.6;Pg_S6009.2;Pg_S7131.1;Pg_S8409.2	12	up&down
GO:0048584	positive regulation of response to stimulus	4/827	204/24934	0.59	0.909837	0.924755	Pg_S0302.40/Pg_S0466.4/Pg_S0581.12/Pg_S2115.36	Pg_S0302.40;Pg_S0466.4;Pg_S0581.12;Pg_S2115.36	4	up&down
GO:0008152	metabolic process	74/827	2565/24934	0.87	0.913143	0.924865	NewGene_10993/NewGene_16354/NewGene_5294/Pg_S0015.5/Pg_S0102.59/Pg_S0213.76/Pg_S0247.28/Pg_S0266.10/Pg_S0266.81/Pg_S0277.6/Pg_S0391.3/Pg_S0455.7/Pg_S0477.9/Pg_S0826.9/Pg_S0880.4/Pg_S0916.16/Pg_S0978.13/Pg_S1014.17/Pg_S1073.16/Pg_S1252.7/Pg_S1305.39/Pg_S1316.20/Pg_S1352.18/Pg_S1429.10/Pg_S1443.12/Pg_S1464.8/Pg_S1564.5/Pg_S1584.1/Pg_S1804.5/Pg_S1852.5/Pg_S1858.3/Pg_S1886.10/Pg_S2022.7/Pg_S2069.10/P…	--;--;--;Pg_S0015.5;Pg_S0102.59;Pg_S0213.76;Pg_S0247.28;Pg_S0266.10;Pg_S0266.81;Pg_S0277.6;Pg_S0391.3;Pg_S0455.7;Pg_S0477.9;Pg_S0826.9;Pg_S0880.4;Pg_S0916.16;Pg_S0978.13;Pg_S1014.17;Pg_S1073.16;Pg_S1252.7;Pg_S1305.39;Pg_S1316.20;Pg_S1352.18;Pg_S1429.10;Pg_S1443.12;Pg_S1464.8;Pg_S1564.5;Pg_S1584.1;Pg_S1804.5;Pg_S1852.5;Pg_S1858.3;Pg_S1886.10;Pg_S2022.7;Pg_S2069.10;Pg_S2115.36;Pg_S2124.22;Pg_S2208.…	74	up&down
GO:0000723	telomere maintenance	1/827	73/24934	0.41	0.915069	0.924865	Pg_S0846.21	Pg_S0846.21	1	up
GO:0048519	negative regulation of biological process	17/827	685/24934	0.75	0.915785	0.924865	NewGene_16239/Pg_S0252.34/Pg_S0439.24/Pg_S0916.16/Pg_S1316.20/Pg_S2123.24/Pg_S2464.21/Pg_S3027.11/Pg_S3318.14/Pg_S3643.12/Pg_S4048.2/Pg_S4377.14/Pg_S4653.7/Pg_S4863.13/Pg_S5623.6/Pg_S5702.3/Pg_S8401.1	--;Pg_S0252.34;Pg_S0439.24;Pg_S0916.16;Pg_S1316.20;Pg_S2123.24;Pg_S2464.21;Pg_S3027.11;Pg_S3318.14;Pg_S3643.12;Pg_S4048.2;Pg_S4377.14;Pg_S4653.7;Pg_S4863.13;Pg_S5623.6;Pg_S5702.3;Pg_S8401.1	17	up&down
GO:0010638	positive regulation of organelle organization	1/827	74/24934	0.41	0.917894	0.924865	Pg_S1352.18	Pg_S1352.18	1	down
GO:0032787	monocarboxylic acid metabolic process	1/827	74/24934	0.41	0.917894	0.924865	Pg_S6295.2	Pg_S6295.2	1	up
GO:0009056	catabolic process	10/827	439/24934	0.69	0.92002	0.924865	Pg_S0477.9/Pg_S0916.16/Pg_S1252.7/Pg_S2115.36/Pg_S3818.8/Pg_S4179.2/Pg_S4377.14/Pg_S5368.7/Pg_S5970.6/Pg_S8409.2	Pg_S0477.9;Pg_S0916.16;Pg_S1252.7;Pg_S2115.36;Pg_S3818.8;Pg_S4179.2;Pg_S4377.14;Pg_S5368.7;Pg_S5970.6;Pg_S8409.2	10	up&down
GO:0048588	developmental cell growth	1/827	75/24934	0.4	0.920626	0.924865	Pg_S6655.2	Pg_S6655.2	1	up
GO:1901419	regulation of response to alcohol	1/827	75/24934	0.4	0.920626	0.924865	Pg_S3318.14	Pg_S3318.14	1	down
GO:1905957	regulation of cellular response to alcohol	1/827	75/24934	0.4	0.920626	0.924865	Pg_S3318.14	Pg_S3318.14	1	down
GO:0009653	anatomical structure morphogenesis	10/827	440/24934	0.69	0.921255	0.924865	Pg_S0234.31/Pg_S2115.36/Pg_S2123.24/Pg_S2798.2/Pg_S3150.3/Pg_S4448.3/Pg_S6052.4/Pg_S6655.2/Pg_S8124.1/Pg_S8390.1	Pg_S0234.31;Pg_S2115.36;Pg_S2123.24;Pg_S2798.2;Pg_S3150.3;Pg_S4448.3;Pg_S6052.4;Pg_S6655.2;Pg_S8124.1;Pg_S8390.1	10	up&down
GO:0048522	positive regulation of cellular process	13/827	550/24934	0.71	0.92271	0.924865	Pg_S0070.1/Pg_S1352.18/Pg_S1464.8/Pg_S2057.20/Pg_S2123.24/Pg_S2965.3/Pg_S3027.11/Pg_S3316.5/Pg_S4448.3/Pg_S4653.7/Pg_S6161.2/Pg_S8124.1/Pg_S8378.1	Pg_S0070.1;Pg_S1352.18;Pg_S1464.8;Pg_S2057.20;Pg_S2123.24;Pg_S2965.3;Pg_S3027.11;Pg_S3316.5;Pg_S4448.3;Pg_S4653.7;Pg_S6161.2;Pg_S8124.1;Pg_S8378.1	13	up&down
GO:0048638	regulation of developmental growth	1/827	76/24934	0.4	0.923266	0.924865	Pg_S3027.11	Pg_S3027.11	1	up
GO:0008104	protein localization	5/827	252/24934	0.6	0.923611	0.924865	NewGene_2248/NewGene_2654/Pg_S0736.2/Pg_S1793.4/Pg_S2123.24	--;--;Pg_S0736.2;Pg_S1793.4;Pg_S2123.24	5	up&down
GO:0016569	covalent chromatin modification	1/827	77/24934	0.39	0.925819	0.924865	Pg_S1464.8	Pg_S1464.8	1	up
GO:0046777	protein autophosphorylation	1/827	77/24934	0.39	0.925819	0.924865	Pg_S0677.3	Pg_S0677.3	1	up
GO:1903047	mitotic cell cycle process	2/827	127/24934	0.47	0.926623	0.924865	Pg_S2123.24/Pg_S3328.6	Pg_S2123.24;Pg_S3328.6	2	up
GO:0098754	detoxification	1/827	78/24934	0.39	0.928287	0.924865	Pg_S5937.1	Pg_S5937.1	1	up
GO:1901360	organic cyclic compound metabolic process	35/827	1315/24934	0.8	0.929163	0.924865	NewGene_10993/NewGene_16354/NewGene_5294/Pg_S0015.5/Pg_S0102.59/Pg_S0266.10/Pg_S0266.81/Pg_S0277.6/Pg_S0826.9/Pg_S0880.4/Pg_S0978.13/Pg_S1014.17/Pg_S1073.16/Pg_S1305.39/Pg_S1316.20/Pg_S1443.12/Pg_S1464.8/Pg_S1564.5/Pg_S1584.1/Pg_S1804.5/Pg_S2069.10/Pg_S2124.22/Pg_S2208.21/Pg_S2399.1/Pg_S2468.41/Pg_S3150.3/Pg_S3316.5/Pg_S3718.4/Pg_S3873.3/Pg_S4448.3/Pg_S4653.1/Pg_S6126.9/Pg_S6181.1/Pg_S6295.2/Pg_S…	--;--;--;Pg_S0015.5;Pg_S0102.59;Pg_S0266.10;Pg_S0266.81;Pg_S0277.6;Pg_S0826.9;Pg_S0880.4;Pg_S0978.13;Pg_S1014.17;Pg_S1073.16;Pg_S1305.39;Pg_S1316.20;Pg_S1443.12;Pg_S1464.8;Pg_S1564.5;Pg_S1584.1;Pg_S1804.5;Pg_S2069.10;Pg_S2124.22;Pg_S2208.21;Pg_S2399.1;Pg_S2468.41;Pg_S3150.3;Pg_S3316.5;Pg_S3718.4;Pg_S3873.3;Pg_S4448.3;Pg_S4653.1;Pg_S6126.9;Pg_S6181.1;Pg_S6295.2;Pg_S8124.1	35	up&down
GO:0003006	developmental process involved in reproduction	12/827	520/24934	0.7	0.929207	0.924865	NewGene_15992/Pg_S0204.22/Pg_S0252.34/Pg_S0472.30/Pg_S1584.1/Pg_S2069.10/Pg_S2115.36/Pg_S2354.27/Pg_S3027.11/Pg_S3643.12/Pg_S6052.4/Pg_S7089.8	--;Pg_S0204.22;Pg_S0252.34;Pg_S0472.30;Pg_S1584.1;Pg_S2069.10;Pg_S2115.36;Pg_S2354.27;Pg_S3027.11;Pg_S3643.12;Pg_S6052.4;Pg_S7089.8	12	up&down
GO:0051094	positive regulation of developmental process	1/827	79/24934	0.38	0.930673	0.924865	Pg_S3027.11	Pg_S3027.11	1	up
GO:0071407	cellular response to organic cyclic compound	1/827	79/24934	0.38	0.930673	0.924865	Pg_S3150.3	Pg_S3150.3	1	up
GO:0044255	cellular lipid metabolic process	2/827	131/24934	0.46	0.934278	0.924865	Pg_S3150.3/Pg_S4573.1	Pg_S3150.3;Pg_S4573.1	2	up&down
GO:0006468	protein phosphorylation	4/827	219/24934	0.55	0.934975	0.924865	NewGene_15633/Pg_S0439.24/Pg_S2936.20/Pg_S6081.4	--;Pg_S0439.24;Pg_S2936.20;Pg_S6081.4	4	up&down
GO:0006914	autophagy	1/827	81/24934	0.37	0.93521	0.924865	Pg_S0277.34	Pg_S0277.34	1	down
GO:0009787	regulation of abscisic acid-activated signaling pathway	1/827	81/24934	0.37	0.93521	0.924865	Pg_S3318.14	Pg_S3318.14	1	down
GO:0009860	pollen tube growth	1/827	81/24934	0.37	0.93521	0.924865	Pg_S5219.13	Pg_S5219.13	1	up
GO:0048608	reproductive structure development	9/827	416/24934	0.65	0.936282	0.924865	NewGene_15992/Pg_S0204.22/Pg_S0252.34/Pg_S1584.1/Pg_S2069.10/Pg_S2115.36/Pg_S2354.27/Pg_S3027.11/Pg_S3643.12	--;Pg_S0204.22;Pg_S0252.34;Pg_S1584.1;Pg_S2069.10;Pg_S2115.36;Pg_S2354.27;Pg_S3027.11;Pg_S3643.12	9	up&down
GO:0061458	reproductive system development	9/827	416/24934	0.65	0.936282	0.924865	NewGene_15992/Pg_S0204.22/Pg_S0252.34/Pg_S1584.1/Pg_S2069.10/Pg_S2115.36/Pg_S2354.27/Pg_S3027.11/Pg_S3643.12	--;Pg_S0204.22;Pg_S0252.34;Pg_S1584.1;Pg_S2069.10;Pg_S2115.36;Pg_S2354.27;Pg_S3027.11;Pg_S3643.12	9	up&down
GO:0051239	regulation of multicellular organismal process	7/827	340/24934	0.62	0.936518	0.924865	Pg_S1939.6/Pg_S2518.2/Pg_S3027.11/Pg_S6098.1/Pg_S6159.1/Pg_S6354.6/Pg_S6453.2	Pg_S1939.6;Pg_S2518.2;Pg_S3027.11;Pg_S6098.1;Pg_S6159.1;Pg_S6354.6;Pg_S6453.2	7	up&down
GO:0009409	response to cold	3/827	178/24934	0.51	0.937329	0.924865	Pg_S2464.21/Pg_S5702.3/Pg_S6098.1	Pg_S2464.21;Pg_S5702.3;Pg_S6098.1	3	down
GO:0022604	regulation of cell morphogenesis	1/827	82/24934	0.37	0.937366	0.924865	Pg_S3027.11	Pg_S3027.11	1	up
GO:0048438	floral whorl development	1/827	82/24934	0.37	0.937366	0.924865	NewGene_15992	--	1	up
GO:0010629	negative regulation of gene expression	4/827	222/24934	0.54	0.939167	0.924865	NewGene_16239/Pg_S1316.20/Pg_S3027.11/Pg_S5702.3	--;Pg_S1316.20;Pg_S3027.11;Pg_S5702.3	4	up&down
GO:0000209	protein polyubiquitination	1/827	83/24934	0.36	0.93945	0.924865	Pg_S1464.8	Pg_S1464.8	1	up
GO:0016310	phosphorylation	2/827	135/24934	0.45	0.941172	0.924865	Pg_S4573.1/Pg_S6081.4	Pg_S4573.1;Pg_S6081.4	2	down
GO:0048831	regulation of shoot system development	2/827	135/24934	0.45	0.941172	0.924865	Pg_S3027.11/Pg_S6354.6	Pg_S3027.11;Pg_S6354.6	2	up
GO:0051049	regulation of transport	2/827	135/24934	0.45	0.941172	0.924865	Pg_S2123.24/Pg_S3818.8	Pg_S2123.24;Pg_S3818.8	2	up
GO:0090696	post-embryonic plant organ development	1/827	84/24934	0.36	0.941465	0.924865	Pg_S2538.22	Pg_S2538.22	1	up
GO:0043933	protein-containing complex subunit organization	4/827	227/24934	0.53	0.945611	0.924865	Pg_S0234.31/Pg_S1464.8/Pg_S5039.9/Pg_S8390.1	Pg_S0234.31;Pg_S1464.8;Pg_S5039.9;Pg_S8390.1	4	up
GO:0006725	cellular aromatic compound metabolic process	34/827	1310/24934	0.78	0.946829	0.924865	NewGene_10993/NewGene_16354/NewGene_5294/Pg_S0015.5/Pg_S0102.59/Pg_S0266.10/Pg_S0266.81/Pg_S0277.6/Pg_S0826.9/Pg_S0880.4/Pg_S0978.13/Pg_S1014.17/Pg_S1073.16/Pg_S1305.39/Pg_S1316.20/Pg_S1443.12/Pg_S1464.8/Pg_S1564.5/Pg_S1584.1/Pg_S1804.5/Pg_S2069.10/Pg_S2124.22/Pg_S2208.21/Pg_S2399.1/Pg_S2468.41/Pg_S3316.5/Pg_S3718.4/Pg_S3873.3/Pg_S4448.3/Pg_S4653.1/Pg_S6126.9/Pg_S6181.1/Pg_S6295.2/Pg_S8124.1	--;--;--;Pg_S0015.5;Pg_S0102.59;Pg_S0266.10;Pg_S0266.81;Pg_S0277.6;Pg_S0826.9;Pg_S0880.4;Pg_S0978.13;Pg_S1014.17;Pg_S1073.16;Pg_S1305.39;Pg_S1316.20;Pg_S1443.12;Pg_S1464.8;Pg_S1564.5;Pg_S1584.1;Pg_S1804.5;Pg_S2069.10;Pg_S2124.22;Pg_S2208.21;Pg_S2399.1;Pg_S2468.41;Pg_S3316.5;Pg_S3718.4;Pg_S3873.3;Pg_S4448.3;Pg_S4653.1;Pg_S6126.9;Pg_S6181.1;Pg_S6295.2;Pg_S8124.1	34	up&down
GO:0010608	posttranscriptional regulation of gene expression	1/827	87/24934	0.35	0.947117	0.924865	Pg_S2965.3	Pg_S2965.3	1	up
GO:0090698	post-embryonic plant morphogenesis	1/827	88/24934	0.34	0.948877	0.924865	Pg_S2115.36	Pg_S2115.36	1	down
GO:0033043	regulation of organelle organization	3/827	187/24934	0.48	0.949781	0.924865	Pg_S1352.18/Pg_S3049.34/Pg_S4653.7	Pg_S1352.18;Pg_S3049.34;Pg_S4653.7	3	up&down
GO:0033554	cellular response to stress	7/827	353/24934	0.6	0.950117	0.924865	Pg_S0266.10/Pg_S1464.8/Pg_S2538.22/Pg_S2903.23/Pg_S3027.11/Pg_S3818.8/Pg_S5937.1	Pg_S0266.10;Pg_S1464.8;Pg_S2538.22;Pg_S2903.23;Pg_S3027.11;Pg_S3818.8;Pg_S5937.1	7	up&down
GO:0006099	tricarboxylic acid cycle	2/827	141/24934	0.43	0.950239	0.924865	Pg_S1330.18/Pg_S6008.8	Pg_S1330.18;Pg_S6008.8	2	up&down
GO:0006397	mRNA processing	4/827	231/24934	0.52	0.95031	0.924865	Pg_S0826.9/Pg_S3718.4/Pg_S3873.3/Pg_S5376.2	Pg_S0826.9;Pg_S3718.4;Pg_S3873.3;Pg_S5376.2	4	up&down
GO:0022607	cellular component assembly	7/827	354/24934	0.6	0.951047	0.924865	Pg_S0234.31/Pg_S1464.8/Pg_S1804.5/Pg_S2123.24/Pg_S5039.9/Pg_S6052.4/Pg_S8390.1	Pg_S0234.31;Pg_S1464.8;Pg_S1804.5;Pg_S2123.24;Pg_S5039.9;Pg_S6052.4;Pg_S8390.1	7	up&down
GO:0002376	immune system process	2/827	142/24934	0.42	0.951614	0.924865	Pg_S0581.12/Pg_S2115.36	Pg_S0581.12;Pg_S2115.36	2	up&down
GO:0016570	histone modification	1/827	90/24934	0.33	0.952224	0.924865	Pg_S1464.8	Pg_S1464.8	1	up
GO:0008299	isoprenoid biosynthetic process	1/827	92/24934	0.33	0.955352	0.924865	Pg_S3150.3	Pg_S3150.3	1	up
GO:0048580	regulation of post-embryonic development	3/827	192/24934	0.47	0.955661	0.924865	Pg_S1939.6/Pg_S3027.11/Pg_S6354.6	Pg_S1939.6;Pg_S3027.11;Pg_S6354.6	3	up&down
GO:0071704	organic substance metabolic process	63/827	2297/24934	0.83	0.955867	0.924865	NewGene_10993/NewGene_16354/NewGene_5294/Pg_S0015.5/Pg_S0102.59/Pg_S0213.76/Pg_S0247.28/Pg_S0266.10/Pg_S0266.81/Pg_S0277.6/Pg_S0391.3/Pg_S0477.9/Pg_S0826.9/Pg_S0880.4/Pg_S0916.16/Pg_S0978.13/Pg_S1014.17/Pg_S1073.16/Pg_S1252.7/Pg_S1305.39/Pg_S1316.20/Pg_S1352.18/Pg_S1429.10/Pg_S1443.12/Pg_S1464.8/Pg_S1564.5/Pg_S1584.1/Pg_S1804.5/Pg_S1852.5/Pg_S1858.3/Pg_S2069.10/Pg_S2115.36/Pg_S2124.22/Pg_S2208.21…	--;--;--;Pg_S0015.5;Pg_S0102.59;Pg_S0213.76;Pg_S0247.28;Pg_S0266.10;Pg_S0266.81;Pg_S0277.6;Pg_S0391.3;Pg_S0477.9;Pg_S0826.9;Pg_S0880.4;Pg_S0916.16;Pg_S0978.13;Pg_S1014.17;Pg_S1073.16;Pg_S1252.7;Pg_S1305.39;Pg_S1316.20;Pg_S1352.18;Pg_S1429.10;Pg_S1443.12;Pg_S1464.8;Pg_S1564.5;Pg_S1584.1;Pg_S1804.5;Pg_S1852.5;Pg_S1858.3;Pg_S2069.10;Pg_S2115.36;Pg_S2124.22;Pg_S2208.21;Pg_S2399.1;Pg_S2416.7;Pg_S2468.…	63	up&down
GO:0006605	protein targeting	1/827	97/24934	0.31	0.962305	0.924865	NewGene_2654	--	1	down
GO:0090501	RNA phosphodiester bond hydrolysis	1/827	97/24934	0.31	0.962305	0.924865	Pg_S2069.10	Pg_S2069.10	1	down
GO:1901564	organonitrogen compound metabolic process	23/827	961/24934	0.72	0.962776	0.924865	Pg_S0247.28/Pg_S0477.9/Pg_S0916.16/Pg_S1252.7/Pg_S1429.10/Pg_S1443.12/Pg_S1464.8/Pg_S1858.3/Pg_S2115.36/Pg_S2416.7/Pg_S3316.5/Pg_S3818.8/Pg_S4179.2/Pg_S4377.14/Pg_S4448.3/Pg_S4573.1/Pg_S5368.7/Pg_S5970.6/Pg_S6081.4/Pg_S6295.2/Pg_S7053.1/Pg_S8124.1/Pg_S8409.2	Pg_S0247.28;Pg_S0477.9;Pg_S0916.16;Pg_S1252.7;Pg_S1429.10;Pg_S1443.12;Pg_S1464.8;Pg_S1858.3;Pg_S2115.36;Pg_S2416.7;Pg_S3316.5;Pg_S3818.8;Pg_S4179.2;Pg_S4377.14;Pg_S4448.3;Pg_S4573.1;Pg_S5368.7;Pg_S5970.6;Pg_S6081.4;Pg_S6295.2;Pg_S7053.1;Pg_S8124.1;Pg_S8409.2	23	up&down
GO:0006793	phosphorus metabolic process	3/827	199/24934	0.45	0.962818	0.924865	NewGene_10993/Pg_S4573.1/Pg_S6081.4	--;Pg_S4573.1;Pg_S6081.4	3	down
GO:0050793	regulation of developmental process	8/827	413/24934	0.58	0.96603	0.924865	NewGene_16239/Pg_S1939.6/Pg_S2518.2/Pg_S3027.11/Pg_S6098.1/Pg_S6159.1/Pg_S6354.6/Pg_S6453.2	--;Pg_S1939.6;Pg_S2518.2;Pg_S3027.11;Pg_S6098.1;Pg_S6159.1;Pg_S6354.6;Pg_S6453.2	8	up&down
GO:0051301	cell division	3/827	203/24934	0.45	0.966405	0.924865	Pg_S0978.42/Pg_S2123.24/Pg_S3328.6	Pg_S0978.42;Pg_S2123.24;Pg_S3328.6	3	up
GO:0032879	regulation of localization	2/827	155/24934	0.39	0.966492	0.924865	Pg_S2123.24/Pg_S3818.8	Pg_S2123.24;Pg_S3818.8	2	up
GO:0009657	plastid organization	1/827	101/24934	0.3	0.967081	0.924865	Pg_S8378.1	Pg_S8378.1	1	up
GO:0048316	seed development	4/827	249/24934	0.48	0.967179	0.924865	Pg_S0204.22/Pg_S1584.1/Pg_S2354.27/Pg_S3027.11	Pg_S0204.22;Pg_S1584.1;Pg_S2354.27;Pg_S3027.11	4	up&down
GO:0007389	pattern specification process	2/827	156/24934	0.39	0.967433	0.924865	Pg_S2115.36/Pg_S3027.11	Pg_S2115.36;Pg_S3027.11	2	up&down
GO:0016071	mRNA metabolic process	3/827	205/24934	0.44	0.968074	0.924865	Pg_S0826.9/Pg_S3718.4/Pg_S3873.3	Pg_S0826.9;Pg_S3718.4;Pg_S3873.3	3	up&down
GO:0032270	positive regulation of cellular protein metabolic process	1/827	102/24934	0.3	0.968177	0.924865	Pg_S2965.3	Pg_S2965.3	1	up
GO:0051247	positive regulation of protein metabolic process	1/827	102/24934	0.3	0.968177	0.924865	Pg_S2965.3	Pg_S2965.3	1	up
GO:0009451	RNA modification	18/827	794/24934	0.68	0.968342	0.924865	NewGene_16354/NewGene_5294/Pg_S0102.59/Pg_S0665.5/Pg_S0826.9/Pg_S0880.4/Pg_S1014.17/Pg_S1073.16/Pg_S1305.39/Pg_S1564.5/Pg_S1584.1/Pg_S2208.21/Pg_S2399.1/Pg_S3718.4/Pg_S3873.3/Pg_S4653.1/Pg_S6126.9/Pg_S6181.1	--;--;Pg_S0102.59;Pg_S0665.5;Pg_S0826.9;Pg_S0880.4;Pg_S1014.17;Pg_S1073.16;Pg_S1305.39;Pg_S1564.5;Pg_S1584.1;Pg_S2208.21;Pg_S2399.1;Pg_S3718.4;Pg_S3873.3;Pg_S4653.1;Pg_S6126.9;Pg_S6181.1	18	up&down
GO:0010154	fruit development	4/827	251/24934	0.48	0.968682	0.924865	Pg_S0204.22/Pg_S1584.1/Pg_S2354.27/Pg_S3027.11	Pg_S0204.22;Pg_S1584.1;Pg_S2354.27;Pg_S3027.11	4	up&down
GO:0044085	cellular component biogenesis	9/827	457/24934	0.59	0.968777	0.924865	NewGene_10993/Pg_S0234.31/Pg_S1464.8/Pg_S1804.5/Pg_S2123.24/Pg_S3328.6/Pg_S5039.9/Pg_S6052.4/Pg_S8390.1	--;Pg_S0234.31;Pg_S1464.8;Pg_S1804.5;Pg_S2123.24;Pg_S3328.6;Pg_S5039.9;Pg_S6052.4;Pg_S8390.1	9	up&down
GO:0007005	mitochondrion organization	1/827	103/24934	0.29	0.969237	0.924865	Pg_S3619.1	Pg_S3619.1	1	up
GO:0000160	phosphorelay signal transduction system	1/827	104/24934	0.29	0.970262	0.924865	Pg_S0917.5	Pg_S0917.5	1	down
GO:0051641	cellular localization	5/827	297/24934	0.51	0.970481	0.924865	NewGene_2248/NewGene_2654/Pg_S0736.2/Pg_S1793.4/Pg_S2123.24	--;--;Pg_S0736.2;Pg_S1793.4;Pg_S2123.24	5	up&down
GO:0045087	innate immune response	1/827	105/24934	0.29	0.971252	0.924865	Pg_S2115.36	Pg_S2115.36	1	down
GO:0006325	chromatin organization	2/827	163/24934	0.37	0.973343	0.924865	Pg_S1316.20/Pg_S1464.8	Pg_S1316.20;Pg_S1464.8	2	up&down
GO:0046483	heterocycle metabolic process	32/827	1305/24934	0.74	0.973548	0.924865	NewGene_10993/NewGene_16354/NewGene_5294/Pg_S0015.5/Pg_S0102.59/Pg_S0266.10/Pg_S0266.81/Pg_S0826.9/Pg_S0880.4/Pg_S0978.13/Pg_S1014.17/Pg_S1073.16/Pg_S1305.39/Pg_S1316.20/Pg_S1443.12/Pg_S1464.8/Pg_S1564.5/Pg_S1584.1/Pg_S1804.5/Pg_S2069.10/Pg_S2208.21/Pg_S2399.1/Pg_S3150.3/Pg_S3316.5/Pg_S3718.4/Pg_S3873.3/Pg_S4448.3/Pg_S4653.1/Pg_S6126.9/Pg_S6181.1/Pg_S6295.2/Pg_S8124.1	--;--;--;Pg_S0015.5;Pg_S0102.59;Pg_S0266.10;Pg_S0266.81;Pg_S0826.9;Pg_S0880.4;Pg_S0978.13;Pg_S1014.17;Pg_S1073.16;Pg_S1305.39;Pg_S1316.20;Pg_S1443.12;Pg_S1464.8;Pg_S1564.5;Pg_S1584.1;Pg_S1804.5;Pg_S2069.10;Pg_S2208.21;Pg_S2399.1;Pg_S3150.3;Pg_S3316.5;Pg_S3718.4;Pg_S3873.3;Pg_S4448.3;Pg_S4653.1;Pg_S6126.9;Pg_S6181.1;Pg_S6295.2;Pg_S8124.1	32	up&down
GO:0051128	regulation of cellular component organization	5/827	303/24934	0.5	0.974149	0.924865	Pg_S1352.18/Pg_S1464.8/Pg_S3027.11/Pg_S3049.34/Pg_S4653.7	Pg_S1352.18;Pg_S1464.8;Pg_S3027.11;Pg_S3049.34;Pg_S4653.7	5	up&down
GO:0006457	protein folding	7/827	388/24934	0.54	0.974725	0.924865	Pg_S0760.43/Pg_S0770.1/Pg_S1391.2/Pg_S3517.8/Pg_S4916.7/Pg_S6275.2/Pg_S6386.5	Pg_S0760.43;Pg_S0770.1;Pg_S1391.2;Pg_S3517.8;Pg_S4916.7;Pg_S6275.2;Pg_S6386.5	7	up&down
GO:0034641	cellular nitrogen compound metabolic process	33/827	1345/24934	0.74	0.97509	0.924865	NewGene_10993/NewGene_16354/NewGene_5294/Pg_S0015.5/Pg_S0102.59/Pg_S0266.10/Pg_S0266.81/Pg_S0477.9/Pg_S0826.9/Pg_S0880.4/Pg_S0978.13/Pg_S1014.17/Pg_S1073.16/Pg_S1305.39/Pg_S1316.20/Pg_S1443.12/Pg_S1464.8/Pg_S1564.5/Pg_S1584.1/Pg_S1804.5/Pg_S2069.10/Pg_S2208.21/Pg_S2399.1/Pg_S3316.5/Pg_S3718.4/Pg_S3873.3/Pg_S4179.2/Pg_S4448.3/Pg_S4653.1/Pg_S6126.9/Pg_S6181.1/Pg_S6295.2/Pg_S8124.1	--;--;--;Pg_S0015.5;Pg_S0102.59;Pg_S0266.10;Pg_S0266.81;Pg_S0477.9;Pg_S0826.9;Pg_S0880.4;Pg_S0978.13;Pg_S1014.17;Pg_S1073.16;Pg_S1305.39;Pg_S1316.20;Pg_S1443.12;Pg_S1464.8;Pg_S1564.5;Pg_S1584.1;Pg_S1804.5;Pg_S2069.10;Pg_S2208.21;Pg_S2399.1;Pg_S3316.5;Pg_S3718.4;Pg_S3873.3;Pg_S4179.2;Pg_S4448.3;Pg_S4653.1;Pg_S6126.9;Pg_S6181.1;Pg_S6295.2;Pg_S8124.1	33	up&down
GO:0000398	mRNA splicing, via spliceosome	2/827	167/24934	0.36	0.97624	0.924865	Pg_S0536.7/Pg_S3023.2	Pg_S0536.7;Pg_S3023.2	2	up
GO:0006955	immune response	1/827	112/24934	0.27	0.977322	0.924865	Pg_S2115.36	Pg_S2115.36	1	down
GO:0044237	cellular metabolic process	61/827	2308/24934	0.8	0.977665	0.924865	NewGene_10993/NewGene_16354/NewGene_5294/Pg_S0015.5/Pg_S0102.59/Pg_S0247.28/Pg_S0266.10/Pg_S0266.81/Pg_S0277.6/Pg_S0391.3/Pg_S0477.9/Pg_S0826.9/Pg_S0880.4/Pg_S0916.16/Pg_S0978.13/Pg_S1014.17/Pg_S1073.16/Pg_S1252.7/Pg_S1305.39/Pg_S1316.20/Pg_S1429.10/Pg_S1443.12/Pg_S1464.8/Pg_S1564.5/Pg_S1584.1/Pg_S1804.5/Pg_S1858.3/Pg_S2069.10/Pg_S2115.36/Pg_S2124.22/Pg_S2208.21/Pg_S2399.1/Pg_S2416.7/Pg_S2468.41/…	--;--;--;Pg_S0015.5;Pg_S0102.59;Pg_S0247.28;Pg_S0266.10;Pg_S0266.81;Pg_S0277.6;Pg_S0391.3;Pg_S0477.9;Pg_S0826.9;Pg_S0880.4;Pg_S0916.16;Pg_S0978.13;Pg_S1014.17;Pg_S1073.16;Pg_S1252.7;Pg_S1305.39;Pg_S1316.20;Pg_S1429.10;Pg_S1443.12;Pg_S1464.8;Pg_S1564.5;Pg_S1584.1;Pg_S1804.5;Pg_S1858.3;Pg_S2069.10;Pg_S2115.36;Pg_S2124.22;Pg_S2208.21;Pg_S2399.1;Pg_S2416.7;Pg_S2468.41;Pg_S3024.23;Pg_S3027.11;Pg_S3150…	61	up&down
GO:0009658	chloroplast organization	1/827	113/24934	0.27	0.978077	0.924865	Pg_S8378.1	Pg_S8378.1	1	up
GO:0009987	cellular process	97/827	3509/24934	0.83	0.980339	0.924865	NewGene_10993/NewGene_16354/NewGene_5294/Pg_S0015.5/Pg_S0102.59/Pg_S0234.31/Pg_S0247.28/Pg_S0252.34/Pg_S0266.10/Pg_S0266.81/Pg_S0277.6/Pg_S0302.40/Pg_S0391.3/Pg_S0431.70/Pg_S0466.4/Pg_S0472.30/Pg_S0477.9/Pg_S0485.3/Pg_S0581.12/Pg_S0770.1/Pg_S0826.9/Pg_S0880.4/Pg_S0916.16/Pg_S0978.13/Pg_S1014.17/Pg_S1032.3/Pg_S1073.16/Pg_S1104.10/Pg_S1252.7/Pg_S1305.39/Pg_S1316.20/Pg_S1352.18/Pg_S1391.2/Pg_S1429.1…	--;--;--;Pg_S0015.5;Pg_S0102.59;Pg_S0234.31;Pg_S0247.28;Pg_S0252.34;Pg_S0266.10;Pg_S0266.81;Pg_S0277.6;Pg_S0302.40;Pg_S0391.3;Pg_S0431.70;Pg_S0466.4;Pg_S0472.30;Pg_S0477.9;Pg_S0485.3;Pg_S0581.12;Pg_S0770.1;Pg_S0826.9;Pg_S0880.4;Pg_S0916.16;Pg_S0978.13;Pg_S1014.17;Pg_S1032.3;Pg_S1073.16;Pg_S1104.10;Pg_S1252.7;Pg_S1305.39;Pg_S1316.20;Pg_S1352.18;Pg_S1391.2;Pg_S1429.10;Pg_S1443.12;Pg_S1464.8;Pg_S156…	97	up&down
GO:0090305	nucleic acid phosphodiester bond hydrolysis	19/827	866/24934	0.66	0.980952	0.924865	NewGene_16354/NewGene_5294/Pg_S0102.59/Pg_S0826.9/Pg_S0880.4/Pg_S1014.17/Pg_S1073.16/Pg_S1305.39/Pg_S1464.8/Pg_S1564.5/Pg_S1584.1/Pg_S2069.10/Pg_S2208.21/Pg_S2399.1/Pg_S3718.4/Pg_S3873.3/Pg_S4653.1/Pg_S6126.9/Pg_S6181.1	--;--;Pg_S0102.59;Pg_S0826.9;Pg_S0880.4;Pg_S1014.17;Pg_S1073.16;Pg_S1305.39;Pg_S1464.8;Pg_S1564.5;Pg_S1584.1;Pg_S2069.10;Pg_S2208.21;Pg_S2399.1;Pg_S3718.4;Pg_S3873.3;Pg_S4653.1;Pg_S6126.9;Pg_S6181.1	19	up&down
GO:0006807	nitrogen compound metabolic process	54/827	2109/24934	0.77	0.984363	0.924865	NewGene_10993/NewGene_16354/NewGene_5294/Pg_S0015.5/Pg_S0102.59/Pg_S0247.28/Pg_S0266.10/Pg_S0266.81/Pg_S0477.9/Pg_S0488.46/Pg_S0826.9/Pg_S0880.4/Pg_S0916.16/Pg_S0978.13/Pg_S1014.17/Pg_S1073.16/Pg_S1252.7/Pg_S1305.39/Pg_S1316.20/Pg_S1429.10/Pg_S1443.12/Pg_S1464.8/Pg_S1564.5/Pg_S1584.1/Pg_S1804.5/Pg_S1858.3/Pg_S2069.10/Pg_S2115.36/Pg_S2208.21/Pg_S2399.1/Pg_S2416.7/Pg_S3316.5/Pg_S3567.2/Pg_S3718.4/P…	--;--;--;Pg_S0015.5;Pg_S0102.59;Pg_S0247.28;Pg_S0266.10;Pg_S0266.81;Pg_S0477.9;Pg_S0488.46;Pg_S0826.9;Pg_S0880.4;Pg_S0916.16;Pg_S0978.13;Pg_S1014.17;Pg_S1073.16;Pg_S1252.7;Pg_S1305.39;Pg_S1316.20;Pg_S1429.10;Pg_S1443.12;Pg_S1464.8;Pg_S1564.5;Pg_S1584.1;Pg_S1804.5;Pg_S1858.3;Pg_S2069.10;Pg_S2115.36;Pg_S2208.21;Pg_S2399.1;Pg_S2416.7;Pg_S3316.5;Pg_S3567.2;Pg_S3718.4;Pg_S3818.8;Pg_S3873.3;Pg_S4179.2;…	54	up&down
GO:0008380	RNA splicing	1/827	124/24934	0.24	0.9849	0.924865	Pg_S0015.5	Pg_S0015.5	1	up
GO:0031399	regulation of protein modification process	1/827	127/24934	0.24	0.98636	0.924865	Pg_S1335.35	Pg_S1335.35	1	up
GO:0016043	cellular component organization	22/827	1001/24934	0.66	0.986653	0.924865	Pg_S0234.31/Pg_S0266.10/Pg_S0266.81/Pg_S0302.40/Pg_S0466.4/Pg_S0472.30/Pg_S0978.13/Pg_S1316.20/Pg_S1464.8/Pg_S1804.5/Pg_S1858.3/Pg_S2123.24/Pg_S2416.7/Pg_S2798.2/Pg_S4448.3/Pg_S5039.9/Pg_S5207.2/Pg_S6052.4/Pg_S6655.2/Pg_S8124.1/Pg_S8378.1/Pg_S8390.1	Pg_S0234.31;Pg_S0266.10;Pg_S0266.81;Pg_S0302.40;Pg_S0466.4;Pg_S0472.30;Pg_S0978.13;Pg_S1316.20;Pg_S1464.8;Pg_S1804.5;Pg_S1858.3;Pg_S2123.24;Pg_S2416.7;Pg_S2798.2;Pg_S4448.3;Pg_S5039.9;Pg_S5207.2;Pg_S6052.4;Pg_S6655.2;Pg_S8124.1;Pg_S8378.1;Pg_S8390.1	22	up&down
GO:0032268	regulation of cellular protein metabolic process	2/827	187/24934	0.32	0.986718	0.924865	Pg_S1335.35/Pg_S2965.3	Pg_S1335.35;Pg_S2965.3	2	up
GO:0010647	positive regulation of cell communication	1/827	128/24934	0.24	0.986815	0.924865	Pg_S2123.24	Pg_S2123.24	1	up
GO:0006796	phosphate-containing compound metabolic process	2/827	197/24934	0.31	0.990104	0.924865	Pg_S4573.1/Pg_S6081.4	Pg_S4573.1;Pg_S6081.4	2	down
GO:0071840	cellular component organization or biogenesis	24/827	1096/24934	0.66	0.990189	0.924865	NewGene_10993/Pg_S0234.31/Pg_S0266.10/Pg_S0266.81/Pg_S0302.40/Pg_S0466.4/Pg_S0472.30/Pg_S0978.13/Pg_S1316.20/Pg_S1464.8/Pg_S1804.5/Pg_S1858.3/Pg_S2123.24/Pg_S2416.7/Pg_S2798.2/Pg_S3328.6/Pg_S4448.3/Pg_S5039.9/Pg_S5207.2/Pg_S6052.4/Pg_S6655.2/Pg_S8124.1/Pg_S8378.1/Pg_S8390.1	--;Pg_S0234.31;Pg_S0266.10;Pg_S0266.81;Pg_S0302.40;Pg_S0466.4;Pg_S0472.30;Pg_S0978.13;Pg_S1316.20;Pg_S1464.8;Pg_S1804.5;Pg_S1858.3;Pg_S2123.24;Pg_S2416.7;Pg_S2798.2;Pg_S3328.6;Pg_S4448.3;Pg_S5039.9;Pg_S5207.2;Pg_S6052.4;Pg_S6655.2;Pg_S8124.1;Pg_S8378.1;Pg_S8390.1	24	up&down
GO:0051726	regulation of cell cycle	1/827	146/24934	0.21	0.99284	0.924865	Pg_S3049.34	Pg_S3049.34	1	up
GO:0022603	regulation of anatomical structure morphogenesis	1/827	155/24934	0.19	0.994724	0.924865	Pg_S3027.11	Pg_S3027.11	1	up
GO:0044260	cellular macromolecule metabolic process	21/827	1031/24934	0.61	0.995174	0.924865	Pg_S0247.28/Pg_S0266.10/Pg_S0266.81/Pg_S0916.16/Pg_S0978.13/Pg_S1252.7/Pg_S1316.20/Pg_S1429.10/Pg_S1464.8/Pg_S1804.5/Pg_S1858.3/Pg_S2069.10/Pg_S2115.36/Pg_S2416.7/Pg_S3328.6/Pg_S3818.8/Pg_S4377.14/Pg_S5368.7/Pg_S5970.6/Pg_S6081.4/Pg_S8409.2	Pg_S0247.28;Pg_S0266.10;Pg_S0266.81;Pg_S0916.16;Pg_S0978.13;Pg_S1252.7;Pg_S1316.20;Pg_S1429.10;Pg_S1464.8;Pg_S1804.5;Pg_S1858.3;Pg_S2069.10;Pg_S2115.36;Pg_S2416.7;Pg_S3328.6;Pg_S3818.8;Pg_S4377.14;Pg_S5368.7;Pg_S5970.6;Pg_S6081.4;Pg_S8409.2	21	up&down
GO:0044267	cellular protein metabolic process	14/827	761/24934	0.55	0.99537	0.924865	Pg_S0247.28/Pg_S0916.16/Pg_S1252.7/Pg_S1429.10/Pg_S1464.8/Pg_S1858.3/Pg_S2115.36/Pg_S2416.7/Pg_S3818.8/Pg_S4377.14/Pg_S5368.7/Pg_S5970.6/Pg_S6081.4/Pg_S8409.2	Pg_S0247.28;Pg_S0916.16;Pg_S1252.7;Pg_S1429.10;Pg_S1464.8;Pg_S1858.3;Pg_S2115.36;Pg_S2416.7;Pg_S3818.8;Pg_S4377.14;Pg_S5368.7;Pg_S5970.6;Pg_S6081.4;Pg_S8409.2	14	up&down
GO:0090304	nucleic acid metabolic process	25/827	1195/24934	0.63	0.996057	0.924865	NewGene_16354/NewGene_5294/Pg_S0015.5/Pg_S0102.59/Pg_S0266.10/Pg_S0266.81/Pg_S0826.9/Pg_S0880.4/Pg_S0978.13/Pg_S1014.17/Pg_S1073.16/Pg_S1305.39/Pg_S1316.20/Pg_S1464.8/Pg_S1564.5/Pg_S1584.1/Pg_S1804.5/Pg_S2069.10/Pg_S2208.21/Pg_S2399.1/Pg_S3718.4/Pg_S3873.3/Pg_S4653.1/Pg_S6126.9/Pg_S6181.1	--;--;Pg_S0015.5;Pg_S0102.59;Pg_S0266.10;Pg_S0266.81;Pg_S0826.9;Pg_S0880.4;Pg_S0978.13;Pg_S1014.17;Pg_S1073.16;Pg_S1305.39;Pg_S1316.20;Pg_S1464.8;Pg_S1564.5;Pg_S1584.1;Pg_S1804.5;Pg_S2069.10;Pg_S2208.21;Pg_S2399.1;Pg_S3718.4;Pg_S3873.3;Pg_S4653.1;Pg_S6126.9;Pg_S6181.1	25	up&down
GO:0034645	cellular macromolecule biosynthetic process	2/827	228/24934	0.26	0.996076	0.924865	Pg_S0266.10/Pg_S3328.6	Pg_S0266.10;Pg_S3328.6	2	up
GO:0010467	gene expression	5/827	384/24934	0.39	0.996135	0.924865	Pg_S0015.5/Pg_S0826.9/Pg_S2399.1/Pg_S3718.4/Pg_S3873.3	Pg_S0015.5;Pg_S0826.9;Pg_S2399.1;Pg_S3718.4;Pg_S3873.3	5	up&down
GO:0006139	nucleobase-containing compound metabolic process	27/827	1273/24934	0.64	0.996249	0.924865	NewGene_10993/NewGene_16354/NewGene_5294/Pg_S0015.5/Pg_S0102.59/Pg_S0266.10/Pg_S0266.81/Pg_S0276.19/Pg_S0826.9/Pg_S0880.4/Pg_S0978.13/Pg_S1014.17/Pg_S1073.16/Pg_S1305.39/Pg_S1316.20/Pg_S1464.8/Pg_S1564.5/Pg_S1584.1/Pg_S1804.5/Pg_S2069.10/Pg_S2208.21/Pg_S2399.1/Pg_S3718.4/Pg_S3873.3/Pg_S4653.1/Pg_S6126.9/Pg_S6181.1	--;--;--;Pg_S0015.5;Pg_S0102.59;Pg_S0266.10;Pg_S0266.81;Pg_S0276.19;Pg_S0826.9;Pg_S0880.4;Pg_S0978.13;Pg_S1014.17;Pg_S1073.16;Pg_S1305.39;Pg_S1316.20;Pg_S1464.8;Pg_S1564.5;Pg_S1584.1;Pg_S1804.5;Pg_S2069.10;Pg_S2208.21;Pg_S2399.1;Pg_S3718.4;Pg_S3873.3;Pg_S4653.1;Pg_S6126.9;Pg_S6181.1	27	up&down
GO:0006364	rRNA processing	1/827	166/24934	0.18	0.996369	0.924865	Pg_S3299.2	Pg_S3299.2	1	down
GO:0036211	protein modification process	9/827	567/24934	0.48	0.996394	0.924865	Pg_S0247.28/Pg_S1252.7/Pg_S1429.10/Pg_S1464.8/Pg_S1858.3/Pg_S2416.7/Pg_S3818.8/Pg_S5970.6/Pg_S6081.4	Pg_S0247.28;Pg_S1252.7;Pg_S1429.10;Pg_S1464.8;Pg_S1858.3;Pg_S2416.7;Pg_S3818.8;Pg_S5970.6;Pg_S6081.4	9	up&down
GO:0009059	macromolecule biosynthetic process	2/827	233/24934	0.26	0.996625	0.924865	Pg_S0266.10/Pg_S3328.6	Pg_S0266.10;Pg_S3328.6	2	up
GO:0009793	embryo development ending in seed dormancy	3/827	289/24934	0.31	0.996629	0.924865	Pg_S0204.22/Pg_S1584.1/Pg_S3174.19	Pg_S0204.22;Pg_S1584.1;Pg_S3174.19	3	up&down
GO:0009790	embryo development	2/827	240/24934	0.25	0.997269	0.924865	Pg_S0204.22/Pg_S1584.1	Pg_S0204.22;Pg_S1584.1	2	up&down
GO:0006464	cellular protein modification process	9/827	595/24934	0.46	0.998015	0.924865	Pg_S0247.28/Pg_S1252.7/Pg_S1429.10/Pg_S1464.8/Pg_S1858.3/Pg_S2416.7/Pg_S3818.8/Pg_S5970.6/Pg_S6081.4	Pg_S0247.28;Pg_S1252.7;Pg_S1429.10;Pg_S1464.8;Pg_S1858.3;Pg_S2416.7;Pg_S3818.8;Pg_S5970.6;Pg_S6081.4	9	up&down
GO:0019538	protein metabolic process	14/827	820/24934	0.51	0.998464	0.924865	Pg_S0247.28/Pg_S0916.16/Pg_S1252.7/Pg_S1429.10/Pg_S1464.8/Pg_S1858.3/Pg_S2115.36/Pg_S2416.7/Pg_S3818.8/Pg_S4377.14/Pg_S5368.7/Pg_S5970.6/Pg_S6081.4/Pg_S8409.2	Pg_S0247.28;Pg_S0916.16;Pg_S1252.7;Pg_S1429.10;Pg_S1464.8;Pg_S1858.3;Pg_S2115.36;Pg_S2416.7;Pg_S3818.8;Pg_S4377.14;Pg_S5368.7;Pg_S5970.6;Pg_S6081.4;Pg_S8409.2	14	up&down
GO:0006396	RNA processing	5/827	428/24934	0.35	0.998716	0.924865	Pg_S0015.5/Pg_S0826.9/Pg_S2399.1/Pg_S3718.4/Pg_S3873.3	Pg_S0015.5;Pg_S0826.9;Pg_S2399.1;Pg_S3718.4;Pg_S3873.3	5	up&down
GO:0043412	macromolecule modification	27/827	1345/24934	0.61	0.998758	0.924865	NewGene_16354/NewGene_5294/Pg_S0102.59/Pg_S0247.28/Pg_S0826.9/Pg_S0880.4/Pg_S1014.17/Pg_S1073.16/Pg_S1252.7/Pg_S1305.39/Pg_S1316.20/Pg_S1429.10/Pg_S1464.8/Pg_S1564.5/Pg_S1584.1/Pg_S1858.3/Pg_S2208.21/Pg_S2399.1/Pg_S2416.7/Pg_S3718.4/Pg_S3818.8/Pg_S3873.3/Pg_S4653.1/Pg_S5970.6/Pg_S6081.4/Pg_S6126.9/Pg_S6181.1	--;--;Pg_S0102.59;Pg_S0247.28;Pg_S0826.9;Pg_S0880.4;Pg_S1014.17;Pg_S1073.16;Pg_S1252.7;Pg_S1305.39;Pg_S1316.20;Pg_S1429.10;Pg_S1464.8;Pg_S1564.5;Pg_S1584.1;Pg_S1858.3;Pg_S2208.21;Pg_S2399.1;Pg_S2416.7;Pg_S3718.4;Pg_S3818.8;Pg_S3873.3;Pg_S4653.1;Pg_S5970.6;Pg_S6081.4;Pg_S6126.9;Pg_S6181.1	27	up&down
GO:0006886	intracellular protein transport	8/827	587/24934	0.41	0.99913	0.924865	NewGene_2248/NewGene_2654/Pg_S0443.1/Pg_S0736.2/Pg_S1793.4/Pg_S2356.7/Pg_S5782.5/Pg_S8813.2	--;--;Pg_S0443.1;Pg_S0736.2;Pg_S1793.4;Pg_S2356.7;Pg_S5782.5;Pg_S8813.2	8	up&down
GO:0016070	RNA metabolic process	19/827	1081/24934	0.53	0.99947	0.924865	NewGene_16354/NewGene_5294/Pg_S0015.5/Pg_S0102.59/Pg_S0826.9/Pg_S0880.4/Pg_S1014.17/Pg_S1073.16/Pg_S1305.39/Pg_S1564.5/Pg_S1584.1/Pg_S2069.10/Pg_S2208.21/Pg_S2399.1/Pg_S3718.4/Pg_S3873.3/Pg_S4653.1/Pg_S6126.9/Pg_S6181.1	--;--;Pg_S0015.5;Pg_S0102.59;Pg_S0826.9;Pg_S0880.4;Pg_S1014.17;Pg_S1073.16;Pg_S1305.39;Pg_S1564.5;Pg_S1584.1;Pg_S2069.10;Pg_S2208.21;Pg_S2399.1;Pg_S3718.4;Pg_S3873.3;Pg_S4653.1;Pg_S6126.9;Pg_S6181.1	19	up&down
GO:0044238	primary metabolic process	46/827	2131/24934	0.65	0.999617	0.924865	NewGene_10993/NewGene_16354/NewGene_5294/Pg_S0015.5/Pg_S0102.59/Pg_S0213.76/Pg_S0247.28/Pg_S0266.10/Pg_S0266.81/Pg_S0826.9/Pg_S0880.4/Pg_S0916.16/Pg_S0978.13/Pg_S1014.17/Pg_S1073.16/Pg_S1252.7/Pg_S1305.39/Pg_S1316.20/Pg_S1429.10/Pg_S1464.8/Pg_S1564.5/Pg_S1584.1/Pg_S1804.5/Pg_S1852.5/Pg_S1858.3/Pg_S2069.10/Pg_S2115.36/Pg_S2208.21/Pg_S2399.1/Pg_S2416.7/Pg_S3027.11/Pg_S3071.14/Pg_S3150.3/Pg_S3328.6/…	--;--;--;Pg_S0015.5;Pg_S0102.59;Pg_S0213.76;Pg_S0247.28;Pg_S0266.10;Pg_S0266.81;Pg_S0826.9;Pg_S0880.4;Pg_S0916.16;Pg_S0978.13;Pg_S1014.17;Pg_S1073.16;Pg_S1252.7;Pg_S1305.39;Pg_S1316.20;Pg_S1429.10;Pg_S1464.8;Pg_S1564.5;Pg_S1584.1;Pg_S1804.5;Pg_S1852.5;Pg_S1858.3;Pg_S2069.10;Pg_S2115.36;Pg_S2208.21;Pg_S2399.1;Pg_S2416.7;Pg_S3027.11;Pg_S3071.14;Pg_S3150.3;Pg_S3328.6;Pg_S3718.4;Pg_S3818.8;Pg_S3873.3…	46	up&down
GO:0006351	transcription, DNA-templated	2/827	325/24934	0.19	0.999802	0.924865	Pg_S1864.11/Pg_S4413.2	Pg_S1864.11;Pg_S4413.2	2	up
GO:0043170	macromolecule metabolic process	40/827	1966/24934	0.61	0.999837	0.924865	NewGene_16354/NewGene_5294/Pg_S0015.5/Pg_S0102.59/Pg_S0247.28/Pg_S0266.10/Pg_S0266.81/Pg_S0826.9/Pg_S0880.4/Pg_S0916.16/Pg_S0978.13/Pg_S1014.17/Pg_S1073.16/Pg_S1252.7/Pg_S1305.39/Pg_S1316.20/Pg_S1429.10/Pg_S1464.8/Pg_S1564.5/Pg_S1584.1/Pg_S1804.5/Pg_S1858.3/Pg_S2069.10/Pg_S2115.36/Pg_S2208.21/Pg_S2399.1/Pg_S2416.7/Pg_S3027.11/Pg_S3328.6/Pg_S3718.4/Pg_S3818.8/Pg_S3873.3/Pg_S4377.14/Pg_S4653.1/Pg_S…	--;--;Pg_S0015.5;Pg_S0102.59;Pg_S0247.28;Pg_S0266.10;Pg_S0266.81;Pg_S0826.9;Pg_S0880.4;Pg_S0916.16;Pg_S0978.13;Pg_S1014.17;Pg_S1073.16;Pg_S1252.7;Pg_S1305.39;Pg_S1316.20;Pg_S1429.10;Pg_S1464.8;Pg_S1564.5;Pg_S1584.1;Pg_S1804.5;Pg_S1858.3;Pg_S2069.10;Pg_S2115.36;Pg_S2208.21;Pg_S2399.1;Pg_S2416.7;Pg_S3027.11;Pg_S3328.6;Pg_S3718.4;Pg_S3818.8;Pg_S3873.3;Pg_S4377.14;Pg_S4653.1;Pg_S5368.7;Pg_S5970.6;Pg_…	40	up&down
GO:0006412	translation	2/827	823/24934	0.07	1	0.924865	Pg_S2354.13/Pg_S4357.2	Pg_S2354.13;Pg_S4357.2	2	down
GO:0015074	DNA integration	9/827	1442/24934	0.19	1	0.924865	NewGene_1462/NewGene_313/NewGene_5770/NewGene_7283/Pg_S0402.56/Pg_S1566.27/Pg_S1611.11/Pg_S4181.14/Pg_S7836.1	--;--;--;--;Pg_S0402.56;Pg_S1566.27;Pg_S1611.11;Pg_S4181.14;Pg_S7836.1	9	up&down

## Sheet: GO-UP-MF(CK vs -Fe)
ID	Description	GeneRatio	BgRatio	Rich_factor	pvalue	qvalue	geneID	gene_name	Count	regulated
GO:0004674	protein serine/threonine kinase activity	168/2614	984/40586	2.65	2.10019090571909e-31	1.25790381616227e-28	NewGene_10191/NewGene_10311/NewGene_5338/NewGene_8066/NewGene_8067/NewGene_8497/NewGene_8757/Pg_S0034.32/Pg_S0061.32/Pg_S0061.61/Pg_S0061.62/Pg_S0086.25/Pg_S0124.8/Pg_S0219.37/Pg_S0230.37/Pg_S0253.3/Pg_S0263.20/Pg_S0266.39/Pg_S0288.38/Pg_S0288.40/Pg_S0326.11/Pg_S0360.8/Pg_S0374.39/Pg_S0397.15/Pg_S0400.12/Pg_S0413.9/Pg_S0442.40/Pg_S0476.34/Pg_S0493.39/Pg_S0510.2/Pg_S0634.21/Pg_S0680.12/Pg_S0682.37…	--;--;--;--;--;--;--;Pg_S0034.32;Pg_S0061.32;Pg_S0061.61;Pg_S0061.62;Pg_S0086.25;Pg_S0124.8;Pg_S0219.37;Pg_S0230.37;Pg_S0253.3;Pg_S0263.20;Pg_S0266.39;Pg_S0288.38;Pg_S0288.40;Pg_S0326.11;Pg_S0360.8;Pg_S0374.39;Pg_S0397.15;Pg_S0400.12;Pg_S0413.9;Pg_S0442.40;Pg_S0476.34;Pg_S0493.39;Pg_S0510.2;Pg_S0634.21;Pg_S0680.12;Pg_S0682.37;Pg_S0718.12;Pg_S0740.36;Pg_S0762.38;Pg_S0782.15;Pg_S0808.25;Pg_S0810.5;…	168	up
GO:0003700	DNA-binding transcription factor activity	223/2614	1559/40586	2.22	8.79316905336113e-30	2.63332273229604e-27	NewGene_11468/NewGene_14988/NewGene_15027/NewGene_7299/NewGene_8260/Pg_S0017.24/Pg_S0022.19/Pg_S0033.1/Pg_S0070.1/Pg_S0071.1/Pg_S0085.2/Pg_S0093.4/Pg_S0096.26/Pg_S0109.28/Pg_S0199.30/Pg_S0204.56/Pg_S0219.3/Pg_S0219.44/Pg_S0222.21/Pg_S0227.7/Pg_S0252.37/Pg_S0285.6/Pg_S0302.18/Pg_S0370.13/Pg_S0432.1/Pg_S0442.32/Pg_S0455.14/Pg_S0472.41/Pg_S0500.34/Pg_S0504.3/Pg_S0536.24/Pg_S0568.8/Pg_S0604.4/Pg_S060…	--;--;--;--;--;Pg_S0017.24;Pg_S0022.19;Pg_S0033.1;Pg_S0070.1;Pg_S0071.1;Pg_S0085.2;Pg_S0093.4;Pg_S0096.26;Pg_S0109.28;Pg_S0199.30;Pg_S0204.56;Pg_S0219.3;Pg_S0219.44;Pg_S0222.21;Pg_S0227.7;Pg_S0252.37;Pg_S0285.6;Pg_S0302.18;Pg_S0370.13;Pg_S0432.1;Pg_S0442.32;Pg_S0455.14;Pg_S0472.41;Pg_S0500.34;Pg_S0504.3;Pg_S0536.24;Pg_S0568.8;Pg_S0604.4;Pg_S0606.14;Pg_S0624.19;Pg_S0682.25;Pg_S0740.14;Pg_S0741.38;…	223	up
GO:0043565	sequence-specific DNA binding	109/2614	732/40586	2.31	2.63125710509691e-16	5.2532817291233e-14	NewGene_11468/NewGene_7299/NewGene_9737/Pg_S0017.24/Pg_S0022.19/Pg_S0033.1/Pg_S0093.4/Pg_S0227.7/Pg_S0285.6/Pg_S0302.18/Pg_S0432.1/Pg_S0472.41/Pg_S0536.24/Pg_S0604.4/Pg_S0682.25/Pg_S0724.42/Pg_S0740.14/Pg_S0741.38/Pg_S0746.2/Pg_S0814.5/Pg_S0817.11/Pg_S0889.45/Pg_S0992.10/Pg_S1038.36/Pg_S1105.5/Pg_S1135.38/Pg_S1153.1/Pg_S1240.9/Pg_S1290.35/Pg_S1300.8/Pg_S1352.11/Pg_S1457.19/Pg_S1480.15/Pg_S1570.17…	--;--;--;Pg_S0017.24;Pg_S0022.19;Pg_S0033.1;Pg_S0093.4;Pg_S0227.7;Pg_S0285.6;Pg_S0302.18;Pg_S0432.1;Pg_S0472.41;Pg_S0536.24;Pg_S0604.4;Pg_S0682.25;Pg_S0724.42;Pg_S0740.14;Pg_S0741.38;Pg_S0746.2;Pg_S0814.5;Pg_S0817.11;Pg_S0889.45;Pg_S0992.10;Pg_S1038.36;Pg_S1105.5;Pg_S1135.38;Pg_S1153.1;Pg_S1240.9;Pg_S1290.35;Pg_S1300.8;Pg_S1352.11;Pg_S1457.19;Pg_S1480.15;Pg_S1570.17;Pg_S1613.20;Pg_S1652.2;--;Pg_S…	109	up
GO:0004672	protein kinase activity	205/2614	1832/40586	1.74	5.33203280129428e-15	7.98401753667485e-13	NewGene_12921/NewGene_13689/NewGene_13718/NewGene_4813/NewGene_8757/NewGene_9608/Pg_S0015.19/Pg_S0026.13/Pg_S0102.7/Pg_S0112.3/Pg_S0124.18/Pg_S0133.2/Pg_S0159.29/Pg_S0187.9/Pg_S0219.59/Pg_S0230.2/Pg_S0230.37/Pg_S0247.31/Pg_S0252.45/Pg_S0276.23/Pg_S0277.28/Pg_S0280.38/Pg_S0288.15/Pg_S0350.36/Pg_S0358.13/Pg_S0358.23/Pg_S0360.22/Pg_S0400.51/Pg_S0423.40/Pg_S0439.24/Pg_S0536.20/Pg_S0536.21/Pg_S0543.6/…	--;--;--;--;--;--;Pg_S0015.19;Pg_S0026.13;Pg_S0102.7;Pg_S0112.3;Pg_S0124.18;Pg_S0133.2;Pg_S0159.29;Pg_S0187.9;Pg_S0219.59;Pg_S0230.2;Pg_S0230.37;Pg_S0247.31;Pg_S0252.45;Pg_S0276.23;Pg_S0277.28;Pg_S0280.38;Pg_S0288.15;Pg_S0350.36;Pg_S0358.13;Pg_S0358.23;Pg_S0360.22;Pg_S0400.51;Pg_S0423.40;Pg_S0439.24;Pg_S0536.20;Pg_S0536.21;Pg_S0543.6;Pg_S0602.18;Pg_S0602.19;Pg_S0606.18;Pg_S0637.10;Pg_S0684.9;Pg_S…	205	up
GO:0016717	oxidoreductase activity, acting on paired donors, with oxidation of a pair of donors resulting in the reduction of molecular oxygen to two molecules of water	19/2614	42/40586	7.02	2.33286631666265e-12	2.79452828248641e-10	NewGene_7579/Pg_S1718.13/Pg_S1718.18/Pg_S1718.20/Pg_S1936.3/Pg_S2061.14/Pg_S2061.24/Pg_S2061.25/Pg_S2182.13/Pg_S3033.8/Pg_S3845.1/Pg_S3845.6/Pg_S3990.4/Pg_S4588.14/Pg_S4588.6/Pg_S5464.2/Pg_S5544.7/Pg_S6268.3/Pg_S7824.1	--;Pg_S1718.13;Pg_S1718.18;Pg_S1718.20;Pg_S1936.3;Pg_S2061.14;Pg_S2061.24;Pg_S2061.25;Pg_S2182.13;Pg_S3033.8;Pg_S3845.1;Pg_S3845.6;Pg_S3990.4;Pg_S4588.14;Pg_S4588.6;Pg_S5464.2;Pg_S5544.7;Pg_S6268.3;Pg_S7824.1	19	up
GO:0005524	ATP binding	538/2614	6437/40586	1.3	2.27578884947349e-11	2.27179623745687e-09	NewGene_10191/NewGene_10311/NewGene_12921/NewGene_13161/NewGene_13689/NewGene_13718/NewGene_17225/NewGene_2464/NewGene_4713/NewGene_4813/NewGene_4975/NewGene_5338/NewGene_5723/NewGene_7184/NewGene_8066/NewGene_8067/NewGene_8497/NewGene_8757/NewGene_878/NewGene_9608/Pg_S0009.15/Pg_S0014.6/Pg_S0015.19/Pg_S0026.13/Pg_S0034.32/Pg_S0051.3/Pg_S0052.6/Pg_S0052.7/Pg_S0061.32/Pg_S0061.61/Pg_S0061.62/Pg_S0…	--;--;--;--;--;--;--;--;--;--;--;--;--;--;--;--;--;--;--;--;Pg_S0009.15;Pg_S0014.6;Pg_S0015.19;Pg_S0026.13;Pg_S0034.32;Pg_S0051.3;Pg_S0052.6;Pg_S0052.7;Pg_S0061.32;Pg_S0061.61;Pg_S0061.62;Pg_S0068.11;Pg_S0086.21;Pg_S0086.25;Pg_S0093.26;Pg_S0093.27;Pg_S0102.7;Pg_S0106.30;Pg_S0112.3;Pg_S0124.18;Pg_S0124.8;Pg_S0133.2;Pg_S0158.12;Pg_S0159.29;Pg_S0171.1;Pg_S0175.24;Pg_S0187.9;Pg_S0188.1;Pg_S0190.16;Pg…	538	up
GO:0043531	ADP binding	50/2614	340/40586	2.28	4.44356480888111e-08	3.80208778383963e-06	NewGene_10327/NewGene_11193/Pg_S0093.74/Pg_S0102.12/Pg_S0121.60/Pg_S0213.18/Pg_S0280.22/Pg_S0544.57/Pg_S0761.22/Pg_S0907.15/Pg_S0919.12/Pg_S0919.15/Pg_S1023.2/Pg_S1075.22/Pg_S1116.24/Pg_S1135.11/Pg_S1137.7/Pg_S1293.9/Pg_S1322.3/Pg_S1414.15/Pg_S1456.4/Pg_S1642.16/Pg_S1712.5/Pg_S1776.11/Pg_S1776.12/Pg_S1830.4/Pg_S1954.26/Pg_S2116.23/Pg_S2317.13/Pg_S2612.8/Pg_S2893.1/Pg_S3244.3/Pg_S3244.4/Pg_S3244.5…	--;--;Pg_S0093.74;Pg_S0102.12;Pg_S0121.60;Pg_S0213.18;Pg_S0280.22;Pg_S0544.57;Pg_S0761.22;Pg_S0907.15;Pg_S0919.12;Pg_S0919.15;Pg_S1023.2;Pg_S1075.22;Pg_S1116.24;Pg_S1135.11;Pg_S1137.7;Pg_S1293.9;Pg_S1322.3;Pg_S1414.15;Pg_S1456.4;Pg_S1642.16;Pg_S1712.5;Pg_S1776.11;Pg_S1776.12;Pg_S1830.4;Pg_S1954.26;Pg_S2116.23;Pg_S2317.13;Pg_S2612.8;Pg_S2893.1;Pg_S3244.3;Pg_S3244.4;Pg_S3244.5;Pg_S3833.5;Pg_S3931.6…	50	up
GO:0004722	protein serine/threonine phosphatase activity	33/2614	202/40586	2.54	7.72823300690511e-07	5.78600602753817e-05	NewGene_15138/Pg_S0156.8/Pg_S0455.13/Pg_S0609.4/Pg_S0740.12/Pg_S0907.4/Pg_S0961.39/Pg_S0987.6/Pg_S1014.5/Pg_S1240.18/Pg_S1286.2/Pg_S1304.2/Pg_S1400.17/Pg_S1499.2/Pg_S1913.11/Pg_S2093.1/Pg_S2389.5/Pg_S2486.1/Pg_S2708.31/Pg_S3027.5/Pg_S3049.4/Pg_S3300.8/Pg_S3456.4/Pg_S3948.1/Pg_S4931.9/Pg_S5008.15/Pg_S5324.4/Pg_S5463.8/Pg_S5577.8/Pg_S5702.15/Pg_S5959.1/Pg_S8178.2/Pg_S8702.3	--;Pg_S0156.8;Pg_S0455.13;Pg_S0609.4;Pg_S0740.12;Pg_S0907.4;Pg_S0961.39;Pg_S0987.6;Pg_S1014.5;Pg_S1240.18;Pg_S1286.2;Pg_S1304.2;Pg_S1400.17;Pg_S1499.2;Pg_S1913.11;Pg_S2093.1;Pg_S2389.5;Pg_S2486.1;Pg_S2708.31;Pg_S3027.5;Pg_S3049.4;Pg_S3300.8;Pg_S3456.4;Pg_S3948.1;Pg_S4931.9;Pg_S5008.15;Pg_S5324.4;Pg_S5463.8;Pg_S5577.8;Pg_S5702.15;Pg_S5959.1;Pg_S8178.2;Pg_S8702.3	33	up
GO:0004103	choline kinase activity	5/2614	5/40586	15.53	1.10431074910243e-06	7.34915574548866e-05	Pg_S0059.4/Pg_S0888.17/Pg_S1505.2/Pg_S4573.1/Pg_S4677.2	Pg_S0059.4;Pg_S0888.17;Pg_S1505.2;Pg_S4573.1;Pg_S4677.2	5	up
GO:0005509	calcium ion binding	66/2614	557/40586	1.84	1.43782905450335e-06	8.61183928434111e-05	NewGene_10667/NewGene_847/Pg_S0093.25/Pg_S0093.47/Pg_S0161.5/Pg_S0190.17/Pg_S0204.13/Pg_S0219.59/Pg_S0241.21/Pg_S0253.5/Pg_S0277.28/Pg_S0280.51/Pg_S0360.23/Pg_S0374.32/Pg_S0442.55/Pg_S0781.4/Pg_S0812.2/Pg_S0859.32/Pg_S1007.7/Pg_S1055.24/Pg_S1059.23/Pg_S1202.8/Pg_S1304.15/Pg_S1306.15/Pg_S1354.25/Pg_S1401.5/Pg_S1416.18/Pg_S1514.14/Pg_S1611.7/Pg_S1707.7/Pg_S1865.5/Pg_S1907.9/Pg_S1979.28/Pg_S2010.8/P…	--;--;Pg_S0093.25;Pg_S0093.47;Pg_S0161.5;Pg_S0190.17;Pg_S0204.13;Pg_S0219.59;Pg_S0241.21;Pg_S0253.5;Pg_S0277.28;Pg_S0280.51;Pg_S0360.23;Pg_S0374.32;Pg_S0442.55;Pg_S0781.4;Pg_S0812.2;Pg_S0859.32;Pg_S1007.7;Pg_S1055.24;Pg_S1059.23;Pg_S1202.8;Pg_S1304.15;Pg_S1306.15;Pg_S1354.25;Pg_S1401.5;Pg_S1416.18;Pg_S1514.14;Pg_S1611.7;Pg_S1707.7;Pg_S1865.5;Pg_S1907.9;Pg_S1979.28;Pg_S2010.8;Pg_S2015.21;Pg_S2073.…	66	up
GO:0004842	ubiquitin-protein transferase activity	66/2614	580/40586	1.77	5.649090400839e-06	0.00030759162086865	NewGene_628/Pg_S0046.1/Pg_S0061.77/Pg_S0288.39/Pg_S0437.10/Pg_S0437.12/Pg_S0509.11/Pg_S0618.2/Pg_S0693.22/Pg_S0708.26/Pg_S1016.19/Pg_S1059.8/Pg_S1067.16/Pg_S1092.5/Pg_S1106.40/Pg_S1116.30/Pg_S1158.2/Pg_S1185.59/Pg_S1316.2/Pg_S1346.23/Pg_S1443.4/Pg_S1521.3/Pg_S1671.11/Pg_S1844.20/Pg_S1915.22/Pg_S1990.5/Pg_S2044.11/Pg_S2044.12/Pg_S2148.28/Pg_S2223.3/Pg_S2300.6/Pg_S2472.23/Pg_S2549.24/Pg_S2549.9/Pg_…	--;Pg_S0046.1;Pg_S0061.77;Pg_S0288.39;Pg_S0437.10;Pg_S0437.12;Pg_S0509.11;Pg_S0618.2;Pg_S0693.22;Pg_S0708.26;Pg_S1016.19;Pg_S1059.8;Pg_S1067.16;Pg_S1092.5;Pg_S1106.40;Pg_S1116.30;Pg_S1158.2;Pg_S1185.59;Pg_S1316.2;Pg_S1346.23;Pg_S1443.4;Pg_S1521.3;Pg_S1671.11;Pg_S1844.20;Pg_S1915.22;Pg_S1990.5;Pg_S2044.11;Pg_S2044.12;Pg_S2148.28;Pg_S2223.3;Pg_S2300.6;Pg_S2472.23;Pg_S2549.24;Pg_S2549.9;Pg_S2590.24;…	66	up
GO:0016773	phosphotransferase activity, alcohol group as acceptor	24/2614	141/40586	2.64	1.15845295610509e-05	0.000536078254204493	NewGene_8757/Pg_S0059.4/Pg_S0230.37/Pg_S0782.15/Pg_S0888.17/Pg_S0916.26/Pg_S0925.37/Pg_S1505.2/Pg_S1605.11/Pg_S2898.13/Pg_S3064.10/Pg_S3064.11/Pg_S3767.17/Pg_S3975.7/Pg_S3976.4/Pg_S4573.1/Pg_S4677.2/Pg_S5104.11/Pg_S5611.6/Pg_S6081.4/Pg_S6081.6/Pg_S6081.7/Pg_S7607.4/Pg_S8336.3	--;Pg_S0059.4;Pg_S0230.37;Pg_S0782.15;Pg_S0888.17;Pg_S0916.26;Pg_S0925.37;Pg_S1505.2;Pg_S1605.11;Pg_S2898.13;Pg_S3064.10;Pg_S3064.11;Pg_S3767.17;Pg_S3975.7;Pg_S3976.4;Pg_S4573.1;Pg_S4677.2;Pg_S5104.11;Pg_S5611.6;Pg_S6081.4;Pg_S6081.6;Pg_S6081.7;Pg_S7607.4;Pg_S8336.3	24	up
GO:0004478	methionine adenosyltransferase activity	8/2614	19/40586	6.54	1.16354418970571e-05	0.000536078254204493	Pg_S0810.2/Pg_S1400.29/Pg_S1583.37/Pg_S2104.22/Pg_S3518.16/Pg_S3590.16/Pg_S4914.7/Pg_S6725.6	Pg_S0810.2;Pg_S1400.29;Pg_S1583.37;Pg_S2104.22;Pg_S3518.16;Pg_S3590.16;Pg_S4914.7;Pg_S6725.6	8	up
GO:0016757	transferase activity, transferring glycosyl groups	52/2614	441/40586	1.83	2.03531636335425e-05	0.000870748128382382	NewGene_2554/Pg_S0350.20/Pg_S0429.34/Pg_S0439.15/Pg_S0455.1/Pg_S0664.32/Pg_S0745.9/Pg_S0897.28/Pg_S0898.11/Pg_S0967.2/Pg_S0967.22/Pg_S0991.8/Pg_S1434.6/Pg_S1465.11/Pg_S1565.7/Pg_S1693.16/Pg_S2156.4/Pg_S2205.16/Pg_S2434.8/Pg_S2568.15/Pg_S2666.4/Pg_S2672.15/Pg_S2871.30/Pg_S2917.13/Pg_S2936.21/Pg_S2953.15/Pg_S2953.18/Pg_S2990.13/Pg_S3094.8/Pg_S3259.2/Pg_S3289.15/Pg_S3326.7/Pg_S3336.12/Pg_S3338.11/Pg…	--;Pg_S0350.20;Pg_S0429.34;Pg_S0439.15;Pg_S0455.1;Pg_S0664.32;Pg_S0745.9;Pg_S0897.28;Pg_S0898.11;Pg_S0967.2;Pg_S0967.22;Pg_S0991.8;Pg_S1434.6;Pg_S1465.11;Pg_S1565.7;Pg_S1693.16;Pg_S2156.4;Pg_S2205.16;Pg_S2434.8;Pg_S2568.15;Pg_S2666.4;Pg_S2672.15;Pg_S2871.30;Pg_S2917.13;Pg_S2936.21;Pg_S2953.15;Pg_S2953.18;Pg_S2990.13;Pg_S3094.8;Pg_S3259.2;Pg_S3289.15;Pg_S3326.7;Pg_S3336.12;Pg_S3338.11;Pg_S3671.6;P…	52	up
GO:0005516	calmodulin binding	25/2614	162/40586	2.4	4.29526916401128e-05	0.00171509344162977	NewGene_8757/Pg_S0506.8/Pg_S0680.9/Pg_S0808.45/Pg_S0917.4/Pg_S0967.9/Pg_S1373.27/Pg_S1373.28/Pg_S1381.8/Pg_S1429.6/Pg_S1570.17/Pg_S1605.11/Pg_S1844.18/Pg_S2038.4/Pg_S2936.18/Pg_S3016.17/Pg_S3044.11/Pg_S3733.1/Pg_S4665.1/Pg_S4863.13/Pg_S5601.7/Pg_S5910.6/Pg_S5986.4/Pg_S6674.5/Pg_S8271.2	--;Pg_S0506.8;Pg_S0680.9;Pg_S0808.45;Pg_S0917.4;Pg_S0967.9;Pg_S1373.27;Pg_S1373.28;Pg_S1381.8;Pg_S1429.6;Pg_S1570.17;Pg_S1605.11;Pg_S1844.18;Pg_S2038.4;Pg_S2936.18;Pg_S3016.17;Pg_S3044.11;Pg_S3733.1;Pg_S4665.1;Pg_S4863.13;Pg_S5601.7;Pg_S5910.6;Pg_S5986.4;Pg_S6674.5;Pg_S8271.2	25	up
GO:0008883	glutamyl-tRNA reductase activity	5/2614	8/40586	9.7	5.24390461585431e-05	0.00196301429369809	Pg_S0247.27/Pg_S1425.25/Pg_S1429.11/Pg_S2708.28/Pg_S7220.7	Pg_S0247.27;Pg_S1425.25;Pg_S1429.11;Pg_S2708.28;Pg_S7220.7	5	up
GO:0005216	ion channel activity	13/2614	58/40586	3.48	6.49875299469749e-05	0.00228965353187794	Pg_S0487.5/Pg_S0536.3/Pg_S0833.21/Pg_S1562.37/Pg_S1979.19/Pg_S2341.7/Pg_S3327.1/Pg_S3830.26/Pg_S4206.5/Pg_S4265.2/Pg_S4265.4/Pg_S7027.2/Pg_S8137.1	Pg_S0487.5;Pg_S0536.3;Pg_S0833.21;Pg_S1562.37;Pg_S1979.19;Pg_S2341.7;Pg_S3327.1;Pg_S3830.26;Pg_S4206.5;Pg_S4265.2;Pg_S4265.4;Pg_S7027.2;Pg_S8137.1	13	up
GO:0004305	ethanolamine kinase activity	5/2614	9/40586	8.63	0.000111697161805762	0.00371670672909231	Pg_S0059.4/Pg_S0888.17/Pg_S1505.2/Pg_S4573.1/Pg_S4677.2	Pg_S0059.4;Pg_S0888.17;Pg_S1505.2;Pg_S4573.1;Pg_S4677.2	5	up
GO:0140110	transcription regulator activity	58/2614	543/40586	1.66	0.000118362454868832	0.00373120425597591	NewGene_11468/Pg_S0022.19/Pg_S0033.1/Pg_S0070.1/Pg_S0085.2/Pg_S0109.21/Pg_S0161.30/Pg_S0204.56/Pg_S0219.3/Pg_S0219.44/Pg_S0252.34/Pg_S0288.13/Pg_S0432.1/Pg_S0536.24/Pg_S0606.14/Pg_S0746.2/Pg_S0747.32/Pg_S0807.3/Pg_S0808.13/Pg_S0815.2/Pg_S0817.11/Pg_S0997.5/Pg_S1240.9/Pg_S1242.5/Pg_S1340.8/Pg_S1372.2/Pg_S1457.19/Pg_S1813.11/Pg_S1857.7/Pg_S1942.1/Pg_S2023.20/Pg_S2330.24/Pg_S2416.2/Pg_S2779.7/Pg_S28…	--;Pg_S0022.19;Pg_S0033.1;Pg_S0070.1;Pg_S0085.2;Pg_S0109.21;Pg_S0161.30;Pg_S0204.56;Pg_S0219.3;Pg_S0219.44;Pg_S0252.34;Pg_S0288.13;Pg_S0432.1;Pg_S0536.24;Pg_S0606.14;Pg_S0746.2;Pg_S0747.32;Pg_S0807.3;Pg_S0808.13;Pg_S0815.2;Pg_S0817.11;Pg_S0997.5;Pg_S1240.9;Pg_S1242.5;Pg_S1340.8;Pg_S1372.2;Pg_S1457.19;Pg_S1813.11;Pg_S1857.7;Pg_S1942.1;Pg_S2023.20;Pg_S2330.24;Pg_S2416.2;Pg_S2779.7;Pg_S2835.13;Pg_S2…	58	up
GO:0003979	UDP-glucose 6-dehydrogenase activity	5/2614	10/40586	7.76	0.00021150350142694	0.00633397327957519	Pg_S0808.14/Pg_S0981.31/Pg_S1242.6/Pg_S2020.12/Pg_S2162.16	Pg_S0808.14;Pg_S0981.31;Pg_S1242.6;Pg_S2020.12;Pg_S2162.16	5	up
GO:0016772	transferase activity, transferring phosphorus-containing groups	24/2614	174/40586	2.14	0.00035032945263743	0.0098104996422756	NewGene_8757/Pg_S0059.4/Pg_S0230.37/Pg_S0782.15/Pg_S0888.17/Pg_S0916.26/Pg_S0925.37/Pg_S1204.6/Pg_S1505.2/Pg_S1605.11/Pg_S2898.13/Pg_S3064.10/Pg_S3064.11/Pg_S3767.17/Pg_S3975.7/Pg_S3976.4/Pg_S4573.1/Pg_S4677.2/Pg_S5104.11/Pg_S5611.6/Pg_S6081.4/Pg_S6081.6/Pg_S6081.7/Pg_S7607.4	--;Pg_S0059.4;Pg_S0230.37;Pg_S0782.15;Pg_S0888.17;Pg_S0916.26;Pg_S0925.37;Pg_S1204.6;Pg_S1505.2;Pg_S1605.11;Pg_S2898.13;Pg_S3064.10;Pg_S3064.11;Pg_S3767.17;Pg_S3975.7;Pg_S3976.4;Pg_S4573.1;Pg_S4677.2;Pg_S5104.11;Pg_S5611.6;Pg_S6081.4;Pg_S6081.6;Pg_S6081.7;Pg_S7607.4	24	up
GO:0004805	trehalose-phosphatase activity	9/2614	36/40586	3.88	0.00036035051410116	0.0098104996422756	Pg_S0085.32/Pg_S0472.1/Pg_S1885.43/Pg_S2070.2/Pg_S2432.6/Pg_S2980.1/Pg_S4684.4/Pg_S5438.13/Pg_S5447.8	Pg_S0085.32;Pg_S0472.1;Pg_S1885.43;Pg_S2070.2;Pg_S2432.6;Pg_S2980.1;Pg_S4684.4;Pg_S5438.13;Pg_S5447.8	9	up
GO:0004106	chorismate mutase activity	4/2614	7/40586	8.87	0.000513085754344915	0.013361363579966	Pg_S1305.40/Pg_S2208.13/Pg_S3830.13/Pg_S8582.3	Pg_S1305.40;Pg_S2208.13;Pg_S3830.13;Pg_S8582.3	4	up
GO:0003712	transcription coregulator activity	25/2614	192/40586	2.02	0.000640898537921029	0.0159943538630292	Pg_S0109.21/Pg_S0161.15/Pg_S0161.30/Pg_S0219.3/Pg_S0252.34/Pg_S0288.13/Pg_S0637.14/Pg_S0727.7/Pg_S0807.3/Pg_S0815.2/Pg_S1015.5/Pg_S1015.6/Pg_S1813.11/Pg_S2386.10/Pg_S2835.13/Pg_S2920.8/Pg_S3453.5/Pg_S3584.2/Pg_S3643.12/Pg_S5623.6/Pg_S5951.1/Pg_S5986.3/Pg_S6674.1/Pg_S7459.3/Pg_S8401.1	Pg_S0109.21;Pg_S0161.15;Pg_S0161.30;Pg_S0219.3;Pg_S0252.34;Pg_S0288.13;Pg_S0637.14;Pg_S0727.7;Pg_S0807.3;Pg_S0815.2;Pg_S1015.5;Pg_S1015.6;Pg_S1813.11;Pg_S2386.10;Pg_S2835.13;Pg_S2920.8;Pg_S3453.5;Pg_S3584.2;Pg_S3643.12;Pg_S5623.6;Pg_S5951.1;Pg_S5986.3;Pg_S6674.1;Pg_S7459.3;Pg_S8401.1	25	up
GO:0005388	calcium transmembrane transporter activity, phosphorylative mechanism	10/2614	52/40586	2.99	0.00157752862093088	0.0363406390813632	Pg_S0093.26/Pg_S0093.27/Pg_S0967.9/Pg_S1004.1/Pg_S1606.16/Pg_S1606.17/Pg_S1815.23/Pg_S3794.2/Pg_S5986.4/Pg_S6674.5	Pg_S0093.26;Pg_S0093.27;Pg_S0967.9;Pg_S1004.1;Pg_S1606.16;Pg_S1606.17;Pg_S1815.23;Pg_S3794.2;Pg_S5986.4;Pg_S6674.5	10	up
GO:0047262	polygalacturonate 4-alpha-galacturonosyltransferase activity	10/2614	52/40586	2.99	0.00157752862093088	0.0363406390813632	NewGene_2554/Pg_S0808.9/Pg_S0981.37/Pg_S1242.1/Pg_S1305.24/Pg_S1373.33/Pg_S1373.34/Pg_S2793.7/Pg_S2990.1/Pg_S3793.13	--;Pg_S0808.9;Pg_S0981.37;Pg_S1242.1;Pg_S1305.24;Pg_S1373.33;Pg_S1373.34;Pg_S2793.7;Pg_S2990.1;Pg_S3793.13	10	up
GO:0050378	UDP-glucuronate 4-epimerase activity	4/2614	9/40586	6.9	0.00166336070311171	0.0368987228097685	Pg_S1290.1/Pg_S1372.6/Pg_S2238.12/Pg_S6717.1	Pg_S1290.1;Pg_S1372.6;Pg_S2238.12;Pg_S6717.1	4	up

## Sheet: GO-up-CC(CK- vs -Fe)
ID	Description	GeneRatio	BgRatio	Rich_factor	pvalue	qvalue	geneID	gene_name	Count	regulated
GO:0000145	exocyst	20/1896	120/27517	2.42	0.000199341677675028	0.0475152024790015	Pg_S0166.20/Pg_S0213.24/Pg_S0431.7/Pg_S1425.23/Pg_S1845.12/Pg_S1940.18/Pg_S2518.24/Pg_S3034.2/Pg_S3427.11/Pg_S4278.7/Pg_S4337.3/Pg_S4380.9/Pg_S4586.10/Pg_S5097.2/Pg_S5097.9/Pg_S5520.1/Pg_S6124.4/Pg_S6980.4/Pg_S7171.2/Pg_S8042.1	Pg_S0166.20;Pg_S0213.24;Pg_S0431.7;Pg_S1425.23;Pg_S1845.12;Pg_S1940.18;Pg_S2518.24;Pg_S3034.2;Pg_S3427.11;Pg_S4278.7;Pg_S4337.3;Pg_S4380.9;Pg_S4586.10;Pg_S5097.2;Pg_S5097.9;Pg_S5520.1;Pg_S6124.4;Pg_S6980.4;Pg_S7171.2;Pg_S8042.1	20	up
GO:0070461	SAGA-type complex	5/1896	10/27517	7.26	0.000290285802926376	0.0475152024790015	Pg_S0096.7/Pg_S1240.13/Pg_S2160.11/Pg_S3949.3/Pg_S5131.10	Pg_S0096.7;Pg_S1240.13;Pg_S2160.11;Pg_S3949.3;Pg_S5131.10	5	up

## Sheet: GO-up-BP（CK vs -Zn)
ID	Description	GeneRatio	BgRatio	Rich_factor	pvalue	qvalue	geneID	gene_name	Count	regulated
GO:0016036	cellular response to phosphate starvation	5/199	34/24934	18.43	7.09854712461616e-06	0.00369871665966842	NewGene_13751/Pg_S3574.8/Pg_S4611.1/Pg_S5405.3/Pg_S9493.1	--;Pg_S3574.8;Pg_S4611.1;Pg_S5405.3;Pg_S9493.1	5	up
GO:0006979	response to oxidative stress	12/199	389/24934	3.87	7.376124412818e-05	0.0192167451807627	Pg_S0240.4/Pg_S0244.30/Pg_S0402.33/Pg_S0947.7/Pg_S0987.13/Pg_S1097.16/Pg_S1566.25/Pg_S2116.17/Pg_S3056.5/Pg_S3071.1/Pg_S3296.4/Pg_S5778.1	Pg_S0240.4;Pg_S0244.30;Pg_S0402.33;Pg_S0947.7;Pg_S0987.13;Pg_S1097.16;Pg_S1566.25;Pg_S2116.17;Pg_S3056.5;Pg_S3071.1;Pg_S3296.4;Pg_S5778.1	12	up

## Sheet: GO-up-MF（CK vs -Zn)
ID	Description	GeneRatio	BgRatio	Rich_factor	pvalue	qvalue	geneID	gene_name	Count	regulated
GO:0003993	acid phosphatase activity	6/322	79/40622	9.58	4.04742343953694e-05	0.00698713099035852	Pg_S0274.4/Pg_S0274.5/Pg_S2207.36/Pg_S3378.13/Pg_S5491.10/Pg_S6329.4	Pg_S0274.4;Pg_S0274.5;Pg_S2207.36;Pg_S3378.13;Pg_S5491.10;Pg_S6329.4	6	up
GO:0004601	peroxidase activity	8/322	199/40622	5.07	0.000204303522215302	0.0160504855988491	NewGene_15128/Pg_S0244.30/Pg_S0682.16/Pg_S0987.13/Pg_S1097.16/Pg_S2116.17/Pg_S3056.5/Pg_S3296.4	--;Pg_S0244.30;Pg_S0682.16;Pg_S0987.13;Pg_S1097.16;Pg_S2116.17;Pg_S3056.5;Pg_S3296.4	8	up
GO:0008430	selenium binding	2/322	4/40622	63.08	0.000371901495583088	0.0160504855988491	Pg_S0524.14/Pg_S2706.15	Pg_S0524.14;Pg_S2706.15	2	up
GO:0016174	NAD(P)H oxidase (H(2)O(2)-forming activity	2/322	4/40622	63.08	0.000371901495583088	0.0160504855988491	NewGene_15128/Pg_S0682.16	--;Pg_S0682.16	2	up
GO:0020037	heme binding	16/322	800/40622	2.52	0.000740647654495041	0.0252192405925772	Pg_S0228.2/Pg_S0244.30/Pg_S0280.24/Pg_S0987.13/Pg_S1097.16/Pg_S1425.1/Pg_S2058.1/Pg_S2116.17/Pg_S2973.29/Pg_S3056.5/Pg_S3296.4/Pg_S3716.5/Pg_S4060.1/Pg_S5024.11/Pg_S6850.3/Pg_S8651.2	Pg_S0228.2;Pg_S0244.30;Pg_S0280.24;Pg_S0987.13;Pg_S1097.16;Pg_S1425.1;Pg_S2058.1;Pg_S2116.17;Pg_S2973.29;Pg_S3056.5;Pg_S3296.4;Pg_S3716.5;Pg_S4060.1;Pg_S5024.11;Pg_S6850.3;Pg_S8651.2	16	up
GO:0051745	4-hydroxy-3-methylbut-2-en-1-yl diphosphate reductase activity	2/322	6/40622	42.05	0.000920028979520219	0.0252192405925772	Pg_S4375.10/Pg_S4604.8	Pg_S4375.10;Pg_S4604.8	2	up
GO:0009055	electron transfer activity	8/322	254/40622	3.97	0.00102260945085755	0.0252192405925772	NewGene_12274/NewGene_9639/Pg_S2190.25/Pg_S2208.2/Pg_S3260.6/Pg_S3699.5/Pg_S5295.7/Pg_S5400.2	--;--;Pg_S2190.25;Pg_S2208.2;Pg_S3260.6;Pg_S3699.5;Pg_S5295.7;Pg_S5400.2	8	up
GO:0033897	ribonuclease T2 activity	3/322	30/40622	12.62	0.00170945250342378	0.0368881856001973	NewGene_13672/NewGene_13751/Pg_S3462.7	--;--;Pg_S3462.7	3	up

## Sheet: GO-down-BP（CK vs -Fe)
ID	Description	GeneRatio	BgRatio	Rich_factor	pvalue	qvalue	geneID	gene_name	Count	regulated
GO:0009628	response to abiotic stimulus	78/936	804/24906	2.58	1.85022804440049e-14	2.08783627747087e-11	NewGene_10551/NewGene_11034/NewGene_12685/NewGene_15964/NewGene_4671/Pg_S0008.38/Pg_S0051.6/Pg_S0051.7/Pg_S0148.28/Pg_S0204.43/Pg_S0225.4/Pg_S0277.15/Pg_S0302.15/Pg_S0403.65/Pg_S0544.30/Pg_S0760.21/Pg_S0812.10/Pg_S0817.13/Pg_S0895.8/Pg_S0947.7/Pg_S1067.30/Pg_S1119.3/Pg_S1240.25/Pg_S1295.35/Pg_S1457.3/Pg_S1459.16/Pg_S1663.5/Pg_S1746.1/Pg_S1756.2/Pg_S1779.8/Pg_S1815.1/Pg_S2115.15/Pg_S2190.6/Pg_S236…	--;--;--;--;--;Pg_S0008.38;Pg_S0051.6;Pg_S0051.7;Pg_S0148.28;Pg_S0204.43;Pg_S0225.4;Pg_S0277.15;Pg_S0302.15;Pg_S0403.65;Pg_S0544.30;Pg_S0760.21;Pg_S0812.10;Pg_S0817.13;Pg_S0895.8;Pg_S0947.7;Pg_S1067.30;Pg_S1119.3;Pg_S1240.25;Pg_S1295.35;Pg_S1457.3;Pg_S1459.16;Pg_S1663.5;Pg_S1746.1;Pg_S1756.2;Pg_S1779.8;Pg_S1815.1;Pg_S2115.15;Pg_S2190.6;Pg_S2362.11;Pg_S2390.7;Pg_S2468.32;Pg_S2496.17;Pg_S2496.28;Pg…	78	down
GO:0042744	hydrogen peroxide catabolic process	24/936	131/24906	4.87	1.14642224682608e-10	4.54423122250238e-08	NewGene_17120/Pg_S0085.74/Pg_S0277.30/Pg_S0280.17/Pg_S0987.13/Pg_S1011.1/Pg_S1029.39/Pg_S1095.39/Pg_S1178.1/Pg_S1750.12/Pg_S1799.20/Pg_S2277.4/Pg_S2369.19/Pg_S2468.20/Pg_S2668.6/Pg_S2677.23/Pg_S2946.30/Pg_S3049.7/Pg_S3574.7/Pg_S4066.7/Pg_S5101.11/Pg_S6095.2/Pg_S7580.3/Pg_S8072.1	--;Pg_S0085.74;Pg_S0277.30;Pg_S0280.17;Pg_S0987.13;Pg_S1011.1;Pg_S1029.39;Pg_S1095.39;Pg_S1178.1;Pg_S1750.12;Pg_S1799.20;Pg_S2277.4;Pg_S2369.19;Pg_S2468.20;Pg_S2668.6;Pg_S2677.23;Pg_S2946.30;Pg_S3049.7;Pg_S3574.7;Pg_S4066.7;Pg_S5101.11;Pg_S6095.2;Pg_S7580.3;Pg_S8072.1	24	down
GO:0009408	response to heat	28/936	179/24906	4.16	1.60554534374935e-10	4.54423122250238e-08	Pg_S0148.28/Pg_S0225.4/Pg_S0277.15/Pg_S0544.30/Pg_S0785.18/Pg_S0808.7/Pg_S0895.8/Pg_S0947.7/Pg_S1119.3/Pg_S1615.27/Pg_S1663.5/Pg_S1746.1/Pg_S1756.2/Pg_S2362.11/Pg_S2468.32/Pg_S2902.12/Pg_S3071.1/Pg_S3650.3/Pg_S4040.3/Pg_S4599.4/Pg_S4686.2/Pg_S4686.4/Pg_S5135.6/Pg_S5150.1/Pg_S5190.1/Pg_S5273.12/Pg_S5521.2/Pg_S5953.5	Pg_S0148.28;Pg_S0225.4;Pg_S0277.15;Pg_S0544.30;Pg_S0785.18;Pg_S0808.7;Pg_S0895.8;Pg_S0947.7;Pg_S1119.3;Pg_S1615.27;Pg_S1663.5;Pg_S1746.1;Pg_S1756.2;Pg_S2362.11;Pg_S2468.32;Pg_S2902.12;Pg_S3071.1;Pg_S3650.3;Pg_S4040.3;Pg_S4599.4;Pg_S4686.2;Pg_S4686.4;Pg_S5135.6;Pg_S5150.1;Pg_S5190.1;Pg_S5273.12;Pg_S5521.2;Pg_S5953.5	28	down
GO:1901700	response to oxygen-containing compound	60/936	650/24906	2.46	1.61082823185719e-10	4.54423122250238e-08	NewGene_10551/NewGene_12685/NewGene_15964/NewGene_16278/Pg_S0008.38/Pg_S0204.43/Pg_S0225.4/Pg_S0302.15/Pg_S0534.74/Pg_S0734.4/Pg_S0738.31/Pg_S0760.21/Pg_S0800.5/Pg_S0812.10/Pg_S0817.13/Pg_S0930.28/Pg_S0947.7/Pg_S1067.30/Pg_S1119.3/Pg_S1304.8/Pg_S1497.18/Pg_S1663.5/Pg_S1779.8/Pg_S1815.1/Pg_S1852.5/Pg_S1913.5/Pg_S2093.35/Pg_S2115.13/Pg_S2115.15/Pg_S2190.6/Pg_S2362.11/Pg_S2390.7/Pg_S2768.10/Pg_S2902…	--;--;--;--;Pg_S0008.38;Pg_S0204.43;Pg_S0225.4;Pg_S0302.15;Pg_S0534.74;Pg_S0734.4;Pg_S0738.31;Pg_S0760.21;Pg_S0800.5;Pg_S0812.10;Pg_S0817.13;Pg_S0930.28;Pg_S0947.7;Pg_S1067.30;Pg_S1119.3;Pg_S1304.8;Pg_S1497.18;Pg_S1663.5;Pg_S1779.8;Pg_S1815.1;Pg_S1852.5;Pg_S1913.5;Pg_S2093.35;Pg_S2115.13;Pg_S2115.15;Pg_S2190.6;Pg_S2362.11;Pg_S2390.7;Pg_S2768.10;Pg_S2902.12;Pg_S2938.8;Pg_S2993.2;Pg_S3053.4;Pg_S307…	60	down
GO:0006979	response to oxidative stress	43/936	389/24906	2.94	2.94723714825482e-10	6.6514488903772e-08	NewGene_10551/NewGene_12685/NewGene_17120/Pg_S0085.74/Pg_S0225.4/Pg_S0277.30/Pg_S0280.17/Pg_S0503.10/Pg_S0947.7/Pg_S0987.13/Pg_S0988.46/Pg_S1011.1/Pg_S1029.39/Pg_S1095.38/Pg_S1095.39/Pg_S1119.3/Pg_S1178.1/Pg_S1750.12/Pg_S1799.20/Pg_S1852.5/Pg_S2190.6/Pg_S2277.4/Pg_S2362.11/Pg_S2369.19/Pg_S2468.20/Pg_S2668.6/Pg_S2677.23/Pg_S2946.30/Pg_S3049.7/Pg_S3071.1/Pg_S3574.7/Pg_S4040.3/Pg_S4066.7/Pg_S4412.6/…	--;--;--;Pg_S0085.74;Pg_S0225.4;Pg_S0277.30;Pg_S0280.17;Pg_S0503.10;Pg_S0947.7;Pg_S0987.13;Pg_S0988.46;Pg_S1011.1;Pg_S1029.39;Pg_S1095.38;Pg_S1095.39;Pg_S1119.3;Pg_S1178.1;Pg_S1750.12;Pg_S1799.20;Pg_S1852.5;Pg_S2190.6;Pg_S2277.4;Pg_S2362.11;Pg_S2369.19;Pg_S2468.20;Pg_S2668.6;Pg_S2677.23;Pg_S2946.30;Pg_S3049.7;Pg_S3071.1;Pg_S3574.7;Pg_S4040.3;Pg_S4066.7;Pg_S4412.6;Pg_S4686.2;Pg_S4686.4;Pg_S5101.11…	43	down
GO:0050896	response to stimulus	120/936	1794/24906	1.78	4.09410996000175e-10	7.69979978442434e-08	NewGene_10551/NewGene_11034/NewGene_12685/NewGene_13531/NewGene_14949/NewGene_15964/NewGene_16278/NewGene_2609/NewGene_4671/NewGene_8370/Pg_S0008.38/Pg_S0051.6/Pg_S0051.7/Pg_S0147.3/Pg_S0148.28/Pg_S0204.43/Pg_S0225.4/Pg_S0277.15/Pg_S0302.15/Pg_S0403.65/Pg_S0503.10/Pg_S0534.74/Pg_S0544.30/Pg_S0581.12/Pg_S0734.4/Pg_S0738.31/Pg_S0760.21/Pg_S0800.5/Pg_S0812.10/Pg_S0817.13/Pg_S0895.8/Pg_S0930.28/Pg_S0…	--;--;--;--;--;--;--;--;--;--;Pg_S0008.38;Pg_S0051.6;Pg_S0051.7;Pg_S0147.3;Pg_S0148.28;Pg_S0204.43;Pg_S0225.4;Pg_S0277.15;Pg_S0302.15;Pg_S0403.65;Pg_S0503.10;Pg_S0534.74;Pg_S0544.30;Pg_S0581.12;Pg_S0734.4;Pg_S0738.31;Pg_S0760.21;Pg_S0800.5;Pg_S0812.10;Pg_S0817.13;Pg_S0895.8;Pg_S0930.28;Pg_S0947.7;Pg_S0988.46;Pg_S1067.30;Pg_S1119.3;Pg_S1240.25;Pg_S1295.35;Pg_S1304.8;Pg_S1457.3;Pg_S1459.16;Pg_S1497…	120	down
GO:0009266	response to temperature stimulus	32/936	249/24906	3.42	1.40677640751492e-09	2.26776587797893e-07	Pg_S0148.28/Pg_S0204.43/Pg_S0225.4/Pg_S0277.15/Pg_S0302.15/Pg_S0544.30/Pg_S0895.8/Pg_S0947.7/Pg_S1119.3/Pg_S1663.5/Pg_S1746.1/Pg_S1756.2/Pg_S2115.15/Pg_S2362.11/Pg_S2468.32/Pg_S2902.12/Pg_S2993.2/Pg_S3071.1/Pg_S3326.21/Pg_S3591.4/Pg_S3650.3/Pg_S4040.3/Pg_S4162.11/Pg_S4686.2/Pg_S4686.4/Pg_S4911.5/Pg_S5150.1/Pg_S5173.8/Pg_S5190.1/Pg_S5273.12/Pg_S5521.2/Pg_S5953.5	Pg_S0148.28;Pg_S0204.43;Pg_S0225.4;Pg_S0277.15;Pg_S0302.15;Pg_S0544.30;Pg_S0895.8;Pg_S0947.7;Pg_S1119.3;Pg_S1663.5;Pg_S1746.1;Pg_S1756.2;Pg_S2115.15;Pg_S2362.11;Pg_S2468.32;Pg_S2902.12;Pg_S2993.2;Pg_S3071.1;Pg_S3326.21;Pg_S3591.4;Pg_S3650.3;Pg_S4040.3;Pg_S4162.11;Pg_S4686.2;Pg_S4686.4;Pg_S4911.5;Pg_S5150.1;Pg_S5173.8;Pg_S5190.1;Pg_S5273.12;Pg_S5521.2;Pg_S5953.5	32	down
GO:0009416	response to light stimulus	35/936	295/24906	3.16	2.09309420055774e-09	2.95236445131302e-07	NewGene_10551/NewGene_11034/NewGene_12685/NewGene_15964/NewGene_4671/Pg_S0008.38/Pg_S0225.4/Pg_S0403.65/Pg_S0812.10/Pg_S0947.7/Pg_S1067.30/Pg_S1240.25/Pg_S1295.35/Pg_S1457.3/Pg_S1459.16/Pg_S1590.12/Pg_S1779.8/Pg_S2148.15/Pg_S2496.17/Pg_S2496.28/Pg_S2588.17/Pg_S3071.1/Pg_S3522.3/Pg_S3583.18/Pg_S3650.3/Pg_S3843.12/Pg_S4040.3/Pg_S4189.2/Pg_S4616.19/Pg_S4686.2/Pg_S4786.2/Pg_S5058.16/Pg_S5150.1/Pg_S59…	--;--;--;--;--;Pg_S0008.38;Pg_S0225.4;Pg_S0403.65;Pg_S0812.10;Pg_S0947.7;Pg_S1067.30;Pg_S1240.25;Pg_S1295.35;Pg_S1457.3;Pg_S1459.16;Pg_S1590.12;Pg_S1779.8;Pg_S2148.15;Pg_S2496.17;Pg_S2496.28;Pg_S2588.17;Pg_S3071.1;Pg_S3522.3;Pg_S3583.18;Pg_S3650.3;Pg_S3843.12;Pg_S4040.3;Pg_S4189.2;Pg_S4616.19;Pg_S4686.2;Pg_S4786.2;Pg_S5058.16;Pg_S5150.1;Pg_S5916.5;Pg_S7475.2	35	down
GO:0019941	modification-dependent protein catabolic process	31/936	251/24906	3.29	6.6503783759582e-09	8.33825218599671e-07	NewGene_10756/Pg_S0008.38/Pg_S0403.18/Pg_S0649.9/Pg_S0724.1/Pg_S0738.31/Pg_S0808.18/Pg_S0916.16/Pg_S0917.27/Pg_S1067.30/Pg_S1242.11/Pg_S1501.24/Pg_S1779.8/Pg_S2127.6/Pg_S2768.10/Pg_S3068.9/Pg_S3222.7/Pg_S3289.18/Pg_S3456.6/Pg_S3522.3/Pg_S4092.7/Pg_S4189.2/Pg_S4198.1/Pg_S4377.14/Pg_S4616.19/Pg_S4721.4/Pg_S4768.10/Pg_S4830.8/Pg_S5970.6/Pg_S7676.5/Pg_S8019.4	--;Pg_S0008.38;Pg_S0403.18;Pg_S0649.9;Pg_S0724.1;Pg_S0738.31;Pg_S0808.18;Pg_S0916.16;Pg_S0917.27;Pg_S1067.30;Pg_S1242.11;Pg_S1501.24;Pg_S1779.8;Pg_S2127.6;Pg_S2768.10;Pg_S3068.9;Pg_S3222.7;Pg_S3289.18;Pg_S3456.6;Pg_S3522.3;Pg_S4092.7;Pg_S4189.2;Pg_S4198.1;Pg_S4377.14;Pg_S4616.19;Pg_S4721.4;Pg_S4768.10;Pg_S4830.8;Pg_S5970.6;Pg_S7676.5;Pg_S8019.4	31	down
GO:0043632	modification-dependent macromolecule catabolic process	31/936	253/24906	3.26	8.04474530916365e-09	9.07785996991941e-07	NewGene_10756/Pg_S0008.38/Pg_S0403.18/Pg_S0649.9/Pg_S0724.1/Pg_S0738.31/Pg_S0808.18/Pg_S0916.16/Pg_S0917.27/Pg_S1067.30/Pg_S1242.11/Pg_S1501.24/Pg_S1779.8/Pg_S2127.6/Pg_S2768.10/Pg_S3068.9/Pg_S3222.7/Pg_S3289.18/Pg_S3456.6/Pg_S3522.3/Pg_S4092.7/Pg_S4189.2/Pg_S4198.1/Pg_S4377.14/Pg_S4616.19/Pg_S4721.4/Pg_S4768.10/Pg_S4830.8/Pg_S5970.6/Pg_S7676.5/Pg_S8019.4	--;Pg_S0008.38;Pg_S0403.18;Pg_S0649.9;Pg_S0724.1;Pg_S0738.31;Pg_S0808.18;Pg_S0916.16;Pg_S0917.27;Pg_S1067.30;Pg_S1242.11;Pg_S1501.24;Pg_S1779.8;Pg_S2127.6;Pg_S2768.10;Pg_S3068.9;Pg_S3222.7;Pg_S3289.18;Pg_S3456.6;Pg_S3522.3;Pg_S4092.7;Pg_S4189.2;Pg_S4198.1;Pg_S4377.14;Pg_S4616.19;Pg_S4721.4;Pg_S4768.10;Pg_S4830.8;Pg_S5970.6;Pg_S7676.5;Pg_S8019.4	31	down
GO:0042221	response to chemical	79/936	1074/24906	1.96	9.86417407885209e-09	1.01190379067267e-06	NewGene_10551/NewGene_12685/NewGene_15964/NewGene_16278/Pg_S0008.38/Pg_S0147.3/Pg_S0204.43/Pg_S0225.4/Pg_S0302.15/Pg_S0503.10/Pg_S0534.74/Pg_S0734.4/Pg_S0738.31/Pg_S0760.21/Pg_S0800.5/Pg_S0812.10/Pg_S0817.13/Pg_S0895.8/Pg_S0930.28/Pg_S0947.7/Pg_S1067.30/Pg_S1119.3/Pg_S1240.25/Pg_S1304.8/Pg_S1459.16/Pg_S1497.18/Pg_S1663.5/Pg_S1746.1/Pg_S1756.2/Pg_S1779.8/Pg_S1815.1/Pg_S1852.5/Pg_S1913.5/Pg_S2093.3…	--;--;--;--;Pg_S0008.38;Pg_S0147.3;Pg_S0204.43;Pg_S0225.4;Pg_S0302.15;Pg_S0503.10;Pg_S0534.74;Pg_S0734.4;Pg_S0738.31;Pg_S0760.21;Pg_S0800.5;Pg_S0812.10;Pg_S0817.13;Pg_S0895.8;Pg_S0930.28;Pg_S0947.7;Pg_S1067.30;Pg_S1119.3;Pg_S1240.25;Pg_S1304.8;Pg_S1459.16;Pg_S1497.18;Pg_S1663.5;Pg_S1746.1;Pg_S1756.2;Pg_S1779.8;Pg_S1815.1;Pg_S1852.5;Pg_S1913.5;Pg_S2093.35;Pg_S2115.13;Pg_S2115.15;Pg_S2177.6;Pg_S219…	79	down
GO:0010498	proteasomal protein catabolic process	27/936	202/24906	3.56	1.15154372018794e-08	1.0828551474048e-06	NewGene_10756/Pg_S0008.38/Pg_S0403.18/Pg_S0649.9/Pg_S0724.1/Pg_S0738.31/Pg_S0808.18/Pg_S0916.16/Pg_S1067.30/Pg_S1242.11/Pg_S1501.24/Pg_S1779.8/Pg_S2127.6/Pg_S2768.10/Pg_S3222.7/Pg_S3289.18/Pg_S3522.3/Pg_S4092.7/Pg_S4189.2/Pg_S4198.1/Pg_S4377.14/Pg_S4616.19/Pg_S4721.4/Pg_S4768.10/Pg_S4830.8/Pg_S5970.6/Pg_S8019.4	--;Pg_S0008.38;Pg_S0403.18;Pg_S0649.9;Pg_S0724.1;Pg_S0738.31;Pg_S0808.18;Pg_S0916.16;Pg_S1067.30;Pg_S1242.11;Pg_S1501.24;Pg_S1779.8;Pg_S2127.6;Pg_S2768.10;Pg_S3222.7;Pg_S3289.18;Pg_S3522.3;Pg_S4092.7;Pg_S4189.2;Pg_S4198.1;Pg_S4377.14;Pg_S4616.19;Pg_S4721.4;Pg_S4768.10;Pg_S4830.8;Pg_S5970.6;Pg_S8019.4	27	down
GO:0009314	response to radiation	33/936	288/24906	3.05	1.43141247809418e-08	1.24248921175462e-06	NewGene_10551/NewGene_11034/NewGene_12685/NewGene_15964/NewGene_4671/Pg_S0008.38/Pg_S0225.4/Pg_S0403.65/Pg_S0812.10/Pg_S0947.7/Pg_S1067.30/Pg_S1240.25/Pg_S1295.35/Pg_S1457.3/Pg_S1459.16/Pg_S1779.8/Pg_S2496.17/Pg_S2496.28/Pg_S3071.1/Pg_S3522.3/Pg_S3583.18/Pg_S3650.3/Pg_S3843.12/Pg_S4040.3/Pg_S4189.2/Pg_S4616.19/Pg_S4686.2/Pg_S4786.2/Pg_S5058.16/Pg_S5150.1/Pg_S5916.5/Pg_S7475.2/Pg_S7676.5	--;--;--;--;--;Pg_S0008.38;Pg_S0225.4;Pg_S0403.65;Pg_S0812.10;Pg_S0947.7;Pg_S1067.30;Pg_S1240.25;Pg_S1295.35;Pg_S1457.3;Pg_S1459.16;Pg_S1779.8;Pg_S2496.17;Pg_S2496.28;Pg_S3071.1;Pg_S3522.3;Pg_S3583.18;Pg_S3650.3;Pg_S3843.12;Pg_S4040.3;Pg_S4189.2;Pg_S4616.19;Pg_S4686.2;Pg_S4786.2;Pg_S5058.16;Pg_S5150.1;Pg_S5916.5;Pg_S7475.2;Pg_S7676.5	33	down
GO:0080036	regulation of cytokinin-activated signaling pathway	6/936	7/24906	22.81	1.8796910319399e-08	1.32567683305235e-06	Pg_S0403.18/Pg_S0724.1/Pg_S0916.16/Pg_S2127.6/Pg_S4092.7/Pg_S4377.14	Pg_S0403.18;Pg_S0724.1;Pg_S0916.16;Pg_S2127.6;Pg_S4092.7;Pg_S4377.14	6	down
GO:0080037	negative regulation of cytokinin-activated signaling pathway	6/936	7/24906	22.81	1.8796910319399e-08	1.32567683305235e-06	Pg_S0403.18/Pg_S0724.1/Pg_S0916.16/Pg_S2127.6/Pg_S4092.7/Pg_S4377.14	Pg_S0403.18;Pg_S0724.1;Pg_S0916.16;Pg_S2127.6;Pg_S4092.7;Pg_S4377.14	6	down
GO:0080143	regulation of amino acid export	6/936	7/24906	22.81	1.8796910319399e-08	1.32567683305235e-06	Pg_S0472.7/Pg_S1908.29/Pg_S1979.2/Pg_S2229.13/Pg_S2487.1/Pg_S2683.8	Pg_S0472.7;Pg_S1908.29;Pg_S1979.2;Pg_S2229.13;Pg_S2487.1;Pg_S2683.8	6	down
GO:0044257	cellular protein catabolic process	31/936	266/24906	3.1	2.63205786367014e-08	1.74709970888817e-06	NewGene_10756/Pg_S0008.38/Pg_S0403.18/Pg_S0649.9/Pg_S0724.1/Pg_S0738.31/Pg_S0808.18/Pg_S0916.16/Pg_S0917.27/Pg_S1067.30/Pg_S1242.11/Pg_S1501.24/Pg_S1779.8/Pg_S2127.6/Pg_S2768.10/Pg_S3068.9/Pg_S3222.7/Pg_S3289.18/Pg_S3456.6/Pg_S3522.3/Pg_S4092.7/Pg_S4189.2/Pg_S4198.1/Pg_S4377.14/Pg_S4616.19/Pg_S4721.4/Pg_S4768.10/Pg_S4830.8/Pg_S5970.6/Pg_S7676.5/Pg_S8019.4	--;Pg_S0008.38;Pg_S0403.18;Pg_S0649.9;Pg_S0724.1;Pg_S0738.31;Pg_S0808.18;Pg_S0916.16;Pg_S0917.27;Pg_S1067.30;Pg_S1242.11;Pg_S1501.24;Pg_S1779.8;Pg_S2127.6;Pg_S2768.10;Pg_S3068.9;Pg_S3222.7;Pg_S3289.18;Pg_S3456.6;Pg_S3522.3;Pg_S4092.7;Pg_S4189.2;Pg_S4198.1;Pg_S4377.14;Pg_S4616.19;Pg_S4721.4;Pg_S4768.10;Pg_S4830.8;Pg_S5970.6;Pg_S7676.5;Pg_S8019.4	31	down
GO:0043161	proteasome-mediated ubiquitin-dependent protein catabolic process	27/936	218/24906	3.3	5.85346406025338e-08	3.66954004245124e-06	NewGene_10756/Pg_S0008.38/Pg_S0403.18/Pg_S0649.9/Pg_S0724.1/Pg_S0738.31/Pg_S0808.18/Pg_S0916.16/Pg_S1067.30/Pg_S1242.11/Pg_S1501.24/Pg_S1779.8/Pg_S2127.6/Pg_S2768.10/Pg_S3222.7/Pg_S3289.18/Pg_S3522.3/Pg_S4092.7/Pg_S4189.2/Pg_S4198.1/Pg_S4377.14/Pg_S4616.19/Pg_S4721.4/Pg_S4768.10/Pg_S4830.8/Pg_S5970.6/Pg_S8019.4	--;Pg_S0008.38;Pg_S0403.18;Pg_S0649.9;Pg_S0724.1;Pg_S0738.31;Pg_S0808.18;Pg_S0916.16;Pg_S1067.30;Pg_S1242.11;Pg_S1501.24;Pg_S1779.8;Pg_S2127.6;Pg_S2768.10;Pg_S3222.7;Pg_S3289.18;Pg_S3522.3;Pg_S4092.7;Pg_S4189.2;Pg_S4198.1;Pg_S4377.14;Pg_S4616.19;Pg_S4721.4;Pg_S4768.10;Pg_S4830.8;Pg_S5970.6;Pg_S8019.4	27	down
GO:0009901	anther dehiscence	8/936	17/24906	12.52	6.94295981061372e-08	4.10644697296029e-06	NewGene_10551/NewGene_12685/Pg_S0008.38/Pg_S1067.30/Pg_S1779.8/Pg_S3522.3/Pg_S4189.2/Pg_S4616.19	--;--;Pg_S0008.38;Pg_S1067.30;Pg_S1779.8;Pg_S3522.3;Pg_S4189.2;Pg_S4616.19	8	down
GO:0009861	jasmonic acid and ethylene-dependent systemic resistance	6/936	8/24906	19.96	7.27821758267215e-08	4.10644697296029e-06	Pg_S0008.38/Pg_S1067.30/Pg_S1779.8/Pg_S3522.3/Pg_S4189.2/Pg_S4616.19	Pg_S0008.38;Pg_S1067.30;Pg_S1779.8;Pg_S3522.3;Pg_S4189.2;Pg_S4616.19	6	down
GO:0009664	plant-type cell wall organization	15/936	76/24906	5.25	1.25559150508883e-07	6.7468375611791e-06	NewGene_11746/NewGene_12247/Pg_S0100.19/Pg_S0379.8/Pg_S0429.27/Pg_S0605.6/Pg_S0872.9/Pg_S1423.8/Pg_S1649.1/Pg_S1952.4/Pg_S2115.3/Pg_S3273.2/Pg_S4409.12/Pg_S4706.5/Pg_S6583.7	--;--;Pg_S0100.19;Pg_S0379.8;Pg_S0429.27;Pg_S0605.6;Pg_S0872.9;Pg_S1423.8;Pg_S1649.1;Pg_S1952.4;Pg_S2115.3;Pg_S3273.2;Pg_S4409.12;Pg_S4706.5;Pg_S6583.7	15	down
GO:0009900	dehiscence	8/936	19/24906	11.2	2.01849397390584e-07	1.03532322489333e-05	NewGene_10551/NewGene_12685/Pg_S0008.38/Pg_S1067.30/Pg_S1779.8/Pg_S3522.3/Pg_S4189.2/Pg_S4616.19	--;--;Pg_S0008.38;Pg_S1067.30;Pg_S1779.8;Pg_S3522.3;Pg_S4189.2;Pg_S4616.19	8	down
GO:1901565	organonitrogen compound catabolic process	31/936	292/24906	2.82	2.21139016430466e-07	1.08494748564513e-05	NewGene_10756/Pg_S0008.38/Pg_S0403.18/Pg_S0649.9/Pg_S0724.1/Pg_S0738.31/Pg_S0808.18/Pg_S0916.16/Pg_S0917.27/Pg_S1067.30/Pg_S1242.11/Pg_S1501.24/Pg_S1779.8/Pg_S2127.6/Pg_S2768.10/Pg_S3068.9/Pg_S3222.7/Pg_S3289.18/Pg_S3456.6/Pg_S3522.3/Pg_S4092.7/Pg_S4189.2/Pg_S4198.1/Pg_S4377.14/Pg_S4616.19/Pg_S4721.4/Pg_S4768.10/Pg_S4830.8/Pg_S5970.6/Pg_S7676.5/Pg_S8019.4	--;Pg_S0008.38;Pg_S0403.18;Pg_S0649.9;Pg_S0724.1;Pg_S0738.31;Pg_S0808.18;Pg_S0916.16;Pg_S0917.27;Pg_S1067.30;Pg_S1242.11;Pg_S1501.24;Pg_S1779.8;Pg_S2127.6;Pg_S2768.10;Pg_S3068.9;Pg_S3222.7;Pg_S3289.18;Pg_S3456.6;Pg_S3522.3;Pg_S4092.7;Pg_S4189.2;Pg_S4198.1;Pg_S4377.14;Pg_S4616.19;Pg_S4721.4;Pg_S4768.10;Pg_S4830.8;Pg_S5970.6;Pg_S7676.5;Pg_S8019.4	31	down
GO:0009733	response to auxin	28/936	253/24906	2.94	3.61641205888348e-07	1.70034812593118e-05	NewGene_15964/NewGene_16278/Pg_S0534.74/Pg_S0564.9/Pg_S0930.28/Pg_S0992.24/Pg_S0992.25/Pg_S1240.25/Pg_S1459.16/Pg_S1637.27/Pg_S1663.5/Pg_S1678.52/Pg_S1729.10/Pg_S2050.5/Pg_S2251.4/Pg_S2496.28/Pg_S3214.15/Pg_S3414.11/Pg_S3803.7/Pg_S4399.11/Pg_S4399.2/Pg_S4593.1/Pg_S5422.4/Pg_S5981.3/Pg_S6527.1/Pg_S7180.4/Pg_S7475.2/Pg_S8102.1	--;--;Pg_S0534.74;Pg_S0564.9;Pg_S0930.28;Pg_S0992.24;Pg_S0992.25;Pg_S1240.25;Pg_S1459.16;Pg_S1637.27;Pg_S1663.5;Pg_S1678.52;Pg_S1729.10;Pg_S2050.5;Pg_S2251.4;Pg_S2496.28;Pg_S3214.15;Pg_S3414.11;Pg_S3803.7;Pg_S4399.11;Pg_S4399.2;Pg_S4593.1;Pg_S5422.4;Pg_S5981.3;Pg_S6527.1;Pg_S7180.4;Pg_S7475.2;Pg_S8102.1	28	down
GO:0009739	response to gibberellin	12/936	53/24906	6.02	4.76227272253646e-07	2.1495395193933e-05	NewGene_15964/Pg_S1304.8/Pg_S1497.18/Pg_S1663.5/Pg_S1913.5/Pg_S2768.10/Pg_S3053.4/Pg_S3222.7/Pg_S4793.3/Pg_S4830.8/Pg_S8019.4/Pg_S8152.1	--;Pg_S1304.8;Pg_S1497.18;Pg_S1663.5;Pg_S1913.5;Pg_S2768.10;Pg_S3053.4;Pg_S3222.7;Pg_S4793.3;Pg_S4830.8;Pg_S8019.4;Pg_S8152.1	12	down
GO:0006950	response to stress	70/936	1005/24906	1.85	5.51160653822422e-07	2.39208186598233e-05	NewGene_10551/NewGene_12685/NewGene_13531/NewGene_16278/NewGene_2609/NewGene_8370/Pg_S0008.38/Pg_S0148.28/Pg_S0204.43/Pg_S0225.4/Pg_S0277.15/Pg_S0302.15/Pg_S0503.10/Pg_S0544.30/Pg_S0738.31/Pg_S0812.10/Pg_S0895.8/Pg_S0947.7/Pg_S0988.46/Pg_S1067.30/Pg_S1119.3/Pg_S1663.5/Pg_S1746.1/Pg_S1756.2/Pg_S1779.8/Pg_S1815.1/Pg_S1852.5/Pg_S2115.15/Pg_S2177.6/Pg_S2190.6/Pg_S2362.11/Pg_S2390.7/Pg_S2468.32/Pg_S27…	--;--;--;--;--;--;Pg_S0008.38;Pg_S0148.28;Pg_S0204.43;Pg_S0225.4;Pg_S0277.15;Pg_S0302.15;Pg_S0503.10;Pg_S0544.30;Pg_S0738.31;Pg_S0812.10;Pg_S0895.8;Pg_S0947.7;Pg_S0988.46;Pg_S1067.30;Pg_S1119.3;Pg_S1663.5;Pg_S1746.1;Pg_S1756.2;Pg_S1779.8;Pg_S1815.1;Pg_S1852.5;Pg_S2115.15;Pg_S2177.6;Pg_S2190.6;Pg_S2362.11;Pg_S2390.7;Pg_S2468.32;Pg_S2768.10;Pg_S2902.12;Pg_S2903.23;Pg_S2993.2;Pg_S3053.4;Pg_S3071.1;P…	70	down
GO:0051603	proteolysis involved in cellular protein catabolic process	31/936	305/24906	2.7	5.76484565516886e-07	2.40932340832008e-05	NewGene_10756/Pg_S0008.38/Pg_S0403.18/Pg_S0649.9/Pg_S0724.1/Pg_S0738.31/Pg_S0808.18/Pg_S0916.16/Pg_S0917.27/Pg_S1067.30/Pg_S1242.11/Pg_S1501.24/Pg_S1779.8/Pg_S2127.6/Pg_S2768.10/Pg_S3068.9/Pg_S3222.7/Pg_S3289.18/Pg_S3456.6/Pg_S3522.3/Pg_S4092.7/Pg_S4189.2/Pg_S4198.1/Pg_S4377.14/Pg_S4616.19/Pg_S4721.4/Pg_S4768.10/Pg_S4830.8/Pg_S5970.6/Pg_S7676.5/Pg_S8019.4	--;Pg_S0008.38;Pg_S0403.18;Pg_S0649.9;Pg_S0724.1;Pg_S0738.31;Pg_S0808.18;Pg_S0916.16;Pg_S0917.27;Pg_S1067.30;Pg_S1242.11;Pg_S1501.24;Pg_S1779.8;Pg_S2127.6;Pg_S2768.10;Pg_S3068.9;Pg_S3222.7;Pg_S3289.18;Pg_S3456.6;Pg_S3522.3;Pg_S4092.7;Pg_S4189.2;Pg_S4198.1;Pg_S4377.14;Pg_S4616.19;Pg_S4721.4;Pg_S4768.10;Pg_S4830.8;Pg_S5970.6;Pg_S7676.5;Pg_S8019.4	31	down
GO:0030163	protein catabolic process	32/936	323/24906	2.64	6.72581342438636e-07	2.71055338005345e-05	NewGene_10756/Pg_S0008.38/Pg_S0403.18/Pg_S0649.9/Pg_S0724.1/Pg_S0738.31/Pg_S0808.18/Pg_S0916.16/Pg_S0917.27/Pg_S1067.30/Pg_S1242.11/Pg_S1501.24/Pg_S1779.8/Pg_S2127.6/Pg_S2533.16/Pg_S2768.10/Pg_S3068.9/Pg_S3222.7/Pg_S3289.18/Pg_S3456.6/Pg_S3522.3/Pg_S4092.7/Pg_S4189.2/Pg_S4198.1/Pg_S4377.14/Pg_S4616.19/Pg_S4721.4/Pg_S4768.10/Pg_S4830.8/Pg_S5970.6/Pg_S7676.5/Pg_S8019.4	--;Pg_S0008.38;Pg_S0403.18;Pg_S0649.9;Pg_S0724.1;Pg_S0738.31;Pg_S0808.18;Pg_S0916.16;Pg_S0917.27;Pg_S1067.30;Pg_S1242.11;Pg_S1501.24;Pg_S1779.8;Pg_S2127.6;Pg_S2533.16;Pg_S2768.10;Pg_S3068.9;Pg_S3222.7;Pg_S3289.18;Pg_S3456.6;Pg_S3522.3;Pg_S4092.7;Pg_S4189.2;Pg_S4198.1;Pg_S4377.14;Pg_S4616.19;Pg_S4721.4;Pg_S4768.10;Pg_S4830.8;Pg_S5970.6;Pg_S7676.5;Pg_S8019.4	32	down
GO:0001101	response to acid chemical	40/936	460/24906	2.31	8.78206121380521e-07	3.41719405488174e-05	NewGene_10551/NewGene_12685/NewGene_15964/Pg_S0008.38/Pg_S0204.43/Pg_S0302.15/Pg_S0534.74/Pg_S0738.31/Pg_S0812.10/Pg_S0930.28/Pg_S1067.30/Pg_S1304.8/Pg_S1497.18/Pg_S1663.5/Pg_S1779.8/Pg_S1815.1/Pg_S1913.5/Pg_S2115.13/Pg_S2115.15/Pg_S2190.6/Pg_S2390.7/Pg_S2768.10/Pg_S2902.12/Pg_S2993.2/Pg_S3053.4/Pg_S3222.7/Pg_S3522.3/Pg_S4048.2/Pg_S4162.11/Pg_S4189.2/Pg_S4616.19/Pg_S4793.3/Pg_S4830.8/Pg_S5173.8/P…	--;--;--;Pg_S0008.38;Pg_S0204.43;Pg_S0302.15;Pg_S0534.74;Pg_S0738.31;Pg_S0812.10;Pg_S0930.28;Pg_S1067.30;Pg_S1304.8;Pg_S1497.18;Pg_S1663.5;Pg_S1779.8;Pg_S1815.1;Pg_S1913.5;Pg_S2115.13;Pg_S2115.15;Pg_S2190.6;Pg_S2390.7;Pg_S2768.10;Pg_S2902.12;Pg_S2993.2;Pg_S3053.4;Pg_S3222.7;Pg_S3522.3;Pg_S4048.2;Pg_S4162.11;Pg_S4189.2;Pg_S4616.19;Pg_S4793.3;Pg_S4830.8;Pg_S5173.8;Pg_S5521.2;Pg_S5937.1;Pg_S6212.4;P…	40	down
GO:0048653	anther development	9/936	30/24906	7.98	1.0100619566944e-06	3.79925058798737e-05	NewGene_10551/NewGene_12685/Pg_S0008.38/Pg_S1067.30/Pg_S1562.26/Pg_S1779.8/Pg_S3522.3/Pg_S4189.2/Pg_S4616.19	--;--;Pg_S0008.38;Pg_S1067.30;Pg_S1562.26;Pg_S1779.8;Pg_S3522.3;Pg_S4189.2;Pg_S4616.19	9	down
GO:0002213	defense response to insect	6/936	11/24906	14.51	1.0894359112387e-06	3.84169505542069e-05	Pg_S0008.38/Pg_S1067.30/Pg_S1779.8/Pg_S3522.3/Pg_S4189.2/Pg_S4616.19	Pg_S0008.38;Pg_S1067.30;Pg_S1779.8;Pg_S3522.3;Pg_S4189.2;Pg_S4616.19	6	down
GO:0009625	response to insect	6/936	11/24906	14.51	1.0894359112387e-06	3.84169505542069e-05	Pg_S0008.38/Pg_S1067.30/Pg_S1779.8/Pg_S3522.3/Pg_S4189.2/Pg_S4616.19	Pg_S0008.38;Pg_S1067.30;Pg_S1779.8;Pg_S3522.3;Pg_S4189.2;Pg_S4616.19	6	down
GO:0010033	response to organic substance	57/936	779/24906	1.95	1.41383034680798e-06	4.74542062839752e-05	NewGene_10551/NewGene_12685/NewGene_15964/NewGene_16278/Pg_S0008.38/Pg_S0204.43/Pg_S0302.15/Pg_S0534.74/Pg_S0734.4/Pg_S0738.31/Pg_S0760.21/Pg_S0800.5/Pg_S0817.13/Pg_S0930.28/Pg_S1067.30/Pg_S1119.3/Pg_S1240.25/Pg_S1304.8/Pg_S1459.16/Pg_S1497.18/Pg_S1663.5/Pg_S1779.8/Pg_S1913.5/Pg_S2093.35/Pg_S2115.13/Pg_S2115.15/Pg_S2177.6/Pg_S2390.7/Pg_S2496.28/Pg_S2768.10/Pg_S2902.12/Pg_S2938.8/Pg_S3053.4/Pg_S31…	--;--;--;--;Pg_S0008.38;Pg_S0204.43;Pg_S0302.15;Pg_S0534.74;Pg_S0734.4;Pg_S0738.31;Pg_S0760.21;Pg_S0800.5;Pg_S0817.13;Pg_S0930.28;Pg_S1067.30;Pg_S1119.3;Pg_S1240.25;Pg_S1304.8;Pg_S1459.16;Pg_S1497.18;Pg_S1663.5;Pg_S1779.8;Pg_S1913.5;Pg_S2093.35;Pg_S2115.13;Pg_S2115.15;Pg_S2177.6;Pg_S2390.7;Pg_S2496.28;Pg_S2768.10;Pg_S2902.12;Pg_S2938.8;Pg_S3053.4;Pg_S3150.3;Pg_S3222.7;Pg_S3289.18;Pg_S3522.3;Pg_S4…	57	down
GO:0006952	defense response	42/936	504/24906	2.22	1.4298235662056e-06	4.74542062839752e-05	NewGene_13230/NewGene_1569/NewGene_2609/NewGene_3622/NewGene_3656/NewGene_8370/Pg_S0008.38/Pg_S0219.50/Pg_S0413.1/Pg_S0738.31/Pg_S1063.3/Pg_S1067.30/Pg_S1122.10/Pg_S1240.1/Pg_S1725.5/Pg_S1779.8/Pg_S1908.30/Pg_S1924.13/Pg_S1924.20/Pg_S1924.21/Pg_S2177.6/Pg_S2507.11/Pg_S2773.19/Pg_S3053.4/Pg_S3099.1/Pg_S3099.14/Pg_S3149.23/Pg_S3522.3/Pg_S3551.2/Pg_S3582.18/Pg_S3694.1/Pg_S3843.9/Pg_S4083.21/Pg_S4083…	--;--;--;--;--;--;Pg_S0008.38;Pg_S0219.50;Pg_S0413.1;Pg_S0738.31;Pg_S1063.3;Pg_S1067.30;Pg_S1122.10;Pg_S1240.1;Pg_S1725.5;Pg_S1779.8;Pg_S1908.30;Pg_S1924.13;Pg_S1924.20;Pg_S1924.21;Pg_S2177.6;Pg_S2507.11;Pg_S2773.19;Pg_S3053.4;Pg_S3099.1;Pg_S3099.14;Pg_S3149.23;Pg_S3522.3;Pg_S3551.2;Pg_S3582.18;Pg_S3694.1;Pg_S3843.9;Pg_S4083.21;Pg_S4083.22;Pg_S4189.2;Pg_S4198.14;Pg_S4460.18;Pg_S4510.8;Pg_S4562.1;…	42	down
GO:0048443	stamen development	11/936	49/24906	5.97	1.56671325131022e-06	4.91086726726478e-05	NewGene_10551/NewGene_12685/Pg_S0008.38/Pg_S0534.74/Pg_S0930.28/Pg_S1067.30/Pg_S1779.8/Pg_S3522.3/Pg_S4189.2/Pg_S4616.19/Pg_S7180.4	--;--;Pg_S0008.38;Pg_S0534.74;Pg_S0930.28;Pg_S1067.30;Pg_S1779.8;Pg_S3522.3;Pg_S4189.2;Pg_S4616.19;Pg_S7180.4	11	down
GO:0048466	androecium development	11/936	49/24906	5.97	1.56671325131022e-06	4.91086726726478e-05	NewGene_10551/NewGene_12685/Pg_S0008.38/Pg_S0534.74/Pg_S0930.28/Pg_S1067.30/Pg_S1779.8/Pg_S3522.3/Pg_S4189.2/Pg_S4616.19/Pg_S7180.4	--;--;Pg_S0008.38;Pg_S0534.74;Pg_S0930.28;Pg_S1067.30;Pg_S1779.8;Pg_S3522.3;Pg_S4189.2;Pg_S4616.19;Pg_S7180.4	11	down
GO:0044265	cellular macromolecule catabolic process	31/936	321/24906	2.57	1.72195421835143e-06	5.25159295042029e-05	NewGene_10756/Pg_S0008.38/Pg_S0403.18/Pg_S0649.9/Pg_S0724.1/Pg_S0738.31/Pg_S0808.18/Pg_S0916.16/Pg_S0917.27/Pg_S1067.30/Pg_S1242.11/Pg_S1501.24/Pg_S1779.8/Pg_S2127.6/Pg_S2768.10/Pg_S3068.9/Pg_S3222.7/Pg_S3289.18/Pg_S3456.6/Pg_S3522.3/Pg_S4092.7/Pg_S4189.2/Pg_S4198.1/Pg_S4377.14/Pg_S4616.19/Pg_S4721.4/Pg_S4768.10/Pg_S4830.8/Pg_S5970.6/Pg_S7676.5/Pg_S8019.4	--;Pg_S0008.38;Pg_S0403.18;Pg_S0649.9;Pg_S0724.1;Pg_S0738.31;Pg_S0808.18;Pg_S0916.16;Pg_S0917.27;Pg_S1067.30;Pg_S1242.11;Pg_S1501.24;Pg_S1779.8;Pg_S2127.6;Pg_S2768.10;Pg_S3068.9;Pg_S3222.7;Pg_S3289.18;Pg_S3456.6;Pg_S3522.3;Pg_S4092.7;Pg_S4189.2;Pg_S4198.1;Pg_S4377.14;Pg_S4616.19;Pg_S4721.4;Pg_S4768.10;Pg_S4830.8;Pg_S5970.6;Pg_S7676.5;Pg_S8019.4	31	down
GO:0042542	response to hydrogen peroxide	11/936	50/24906	5.85	1.94079965479178e-06	5.76326102475563e-05	Pg_S0225.4/Pg_S0947.7/Pg_S1119.3/Pg_S1615.27/Pg_S1852.5/Pg_S3071.1/Pg_S4040.3/Pg_S4686.2/Pg_S4686.4/Pg_S5135.6/Pg_S5150.1	Pg_S0225.4;Pg_S0947.7;Pg_S1119.3;Pg_S1615.27;Pg_S1852.5;Pg_S3071.1;Pg_S4040.3;Pg_S4686.2;Pg_S4686.4;Pg_S5135.6;Pg_S5150.1	11	down
GO:0009641	shade avoidance	6/936	12/24906	13.3	2.10934906956127e-06	6.10316383959428e-05	Pg_S0008.38/Pg_S1067.30/Pg_S1779.8/Pg_S3522.3/Pg_S4189.2/Pg_S4616.19	Pg_S0008.38;Pg_S1067.30;Pg_S1779.8;Pg_S3522.3;Pg_S4189.2;Pg_S4616.19	6	down
GO:0009639	response to red or far red light	15/936	95/24906	4.2	2.50939453044548e-06	7.07913404378303e-05	NewGene_15964/NewGene_4671/Pg_S0008.38/Pg_S0403.65/Pg_S1067.30/Pg_S1459.7/Pg_S1779.8/Pg_S2496.17/Pg_S3522.3/Pg_S3650.3/Pg_S3843.12/Pg_S4189.2/Pg_S4388.6/Pg_S4616.19/Pg_S5058.16	--;--;Pg_S0008.38;Pg_S0403.65;Pg_S1067.30;Pg_S1459.7;Pg_S1779.8;Pg_S2496.17;Pg_S3522.3;Pg_S3650.3;Pg_S3843.12;Pg_S4189.2;Pg_S4388.6;Pg_S4616.19;Pg_S5058.16	15	down
GO:0080167	response to karrikin	11/936	53/24906	5.52	3.57287845043478e-06	9.83344210235194e-05	Pg_S0753.26/Pg_S2768.10/Pg_S3222.7/Pg_S3650.3/Pg_S3731.7/Pg_S4721.4/Pg_S4830.8/Pg_S4898.6/Pg_S7220.9/Pg_S8019.4/Pg_S8378.1	Pg_S0753.26;Pg_S2768.10;Pg_S3222.7;Pg_S3650.3;Pg_S3731.7;Pg_S4721.4;Pg_S4830.8;Pg_S4898.6;Pg_S7220.9;Pg_S8019.4;Pg_S8378.1	11	down
GO:0009057	macromolecule catabolic process	31/936	335/24906	2.46	4.18338528729832e-06	0.000112395714987063	NewGene_10756/Pg_S0008.38/Pg_S0403.18/Pg_S0649.9/Pg_S0724.1/Pg_S0738.31/Pg_S0808.18/Pg_S0916.16/Pg_S0917.27/Pg_S1067.30/Pg_S1242.11/Pg_S1501.24/Pg_S1779.8/Pg_S2127.6/Pg_S2768.10/Pg_S3068.9/Pg_S3222.7/Pg_S3289.18/Pg_S3456.6/Pg_S3522.3/Pg_S4092.7/Pg_S4189.2/Pg_S4198.1/Pg_S4377.14/Pg_S4616.19/Pg_S4721.4/Pg_S4768.10/Pg_S4830.8/Pg_S5970.6/Pg_S7676.5/Pg_S8019.4	--;Pg_S0008.38;Pg_S0403.18;Pg_S0649.9;Pg_S0724.1;Pg_S0738.31;Pg_S0808.18;Pg_S0916.16;Pg_S0917.27;Pg_S1067.30;Pg_S1242.11;Pg_S1501.24;Pg_S1779.8;Pg_S2127.6;Pg_S2768.10;Pg_S3068.9;Pg_S3222.7;Pg_S3289.18;Pg_S3456.6;Pg_S3522.3;Pg_S4092.7;Pg_S4189.2;Pg_S4198.1;Pg_S4377.14;Pg_S4616.19;Pg_S4721.4;Pg_S4768.10;Pg_S4830.8;Pg_S5970.6;Pg_S7676.5;Pg_S8019.4	31	down
GO:0006714	sesquiterpenoid metabolic process	7/936	20/24906	9.31	5.22405002403392e-06	0.000137091349467916	Pg_S0734.4/Pg_S0800.5/Pg_S2768.10/Pg_S3150.3/Pg_S3222.7/Pg_S4830.8/Pg_S8019.4	Pg_S0734.4;Pg_S0800.5;Pg_S2768.10;Pg_S3150.3;Pg_S3222.7;Pg_S4830.8;Pg_S8019.4	7	down
GO:0000302	response to reactive oxygen species	14/936	90/24906	4.14	6.45407642880069e-06	0.000165520811762544	NewGene_10551/NewGene_12685/Pg_S0225.4/Pg_S0947.7/Pg_S1119.3/Pg_S1615.27/Pg_S1852.5/Pg_S2362.11/Pg_S3071.1/Pg_S4040.3/Pg_S4686.2/Pg_S4686.4/Pg_S5135.6/Pg_S5150.1	--;--;Pg_S0225.4;Pg_S0947.7;Pg_S1119.3;Pg_S1615.27;Pg_S1852.5;Pg_S2362.11;Pg_S3071.1;Pg_S4040.3;Pg_S4686.2;Pg_S4686.4;Pg_S5135.6;Pg_S5150.1	14	down
GO:0048827	phyllome development	21/936	186/24906	3	7.4606843892619e-06	0.000185992733331321	NewGene_10551/NewGene_12685/NewGene_4671/Pg_S0008.38/Pg_S0403.65/Pg_S0534.74/Pg_S0738.31/Pg_S0930.28/Pg_S1067.30/Pg_S1779.8/Pg_S1799.18/Pg_S2390.7/Pg_S2496.24/Pg_S3356.10/Pg_S3522.3/Pg_S3591.4/Pg_S4189.2/Pg_S4616.19/Pg_S4911.5/Pg_S5058.16/Pg_S7180.4	--;--;--;Pg_S0008.38;Pg_S0403.65;Pg_S0534.74;Pg_S0738.31;Pg_S0930.28;Pg_S1067.30;Pg_S1779.8;Pg_S1799.18;Pg_S2390.7;Pg_S2496.24;Pg_S3356.10;Pg_S3522.3;Pg_S3591.4;Pg_S4189.2;Pg_S4616.19;Pg_S4911.5;Pg_S5058.16;Pg_S7180.4	21	down
GO:0043455	regulation of secondary metabolic process	7/936	21/24906	8.87	7.58197989419657e-06	0.000185992733331321	Pg_S0403.18/Pg_S0724.1/Pg_S0916.16/Pg_S2127.6/Pg_S2903.23/Pg_S4092.7/Pg_S4377.14	Pg_S0403.18;Pg_S0724.1;Pg_S0916.16;Pg_S2127.6;Pg_S2903.23;Pg_S4092.7;Pg_S4377.14	7	down
GO:0010411	xyloglucan metabolic process	10/936	47/24906	5.66	7.82961682772724e-06	0.000187980946009487	NewGene_2765/Pg_S0760.2/Pg_S0859.35/Pg_S1016.24/Pg_S1671.5/Pg_S3009.20/Pg_S3590.12/Pg_S5234.12/Pg_S5401.8/Pg_S6001.10	--;Pg_S0760.2;Pg_S0859.35;Pg_S1016.24;Pg_S1671.5;Pg_S3009.20;Pg_S3590.12;Pg_S5234.12;Pg_S5401.8;Pg_S6001.10	10	down
GO:0009719	response to endogenous stimulus	46/936	615/24906	1.99	8.36212779627885e-06	0.000192571450002383	NewGene_10551/NewGene_12685/NewGene_15964/NewGene_16278/Pg_S0008.38/Pg_S0204.43/Pg_S0302.15/Pg_S0534.74/Pg_S0734.4/Pg_S0738.31/Pg_S0800.5/Pg_S0930.28/Pg_S1067.30/Pg_S1240.25/Pg_S1304.8/Pg_S1459.16/Pg_S1497.18/Pg_S1663.5/Pg_S1779.8/Pg_S1913.5/Pg_S2093.35/Pg_S2115.13/Pg_S2115.15/Pg_S2390.7/Pg_S2496.28/Pg_S2768.10/Pg_S2902.12/Pg_S2938.8/Pg_S3053.4/Pg_S3150.3/Pg_S3222.7/Pg_S3522.3/Pg_S4048.2/Pg_S4189…	--;--;--;--;Pg_S0008.38;Pg_S0204.43;Pg_S0302.15;Pg_S0534.74;Pg_S0734.4;Pg_S0738.31;Pg_S0800.5;Pg_S0930.28;Pg_S1067.30;Pg_S1240.25;Pg_S1304.8;Pg_S1459.16;Pg_S1497.18;Pg_S1663.5;Pg_S1779.8;Pg_S1913.5;Pg_S2093.35;Pg_S2115.13;Pg_S2115.15;Pg_S2390.7;Pg_S2496.28;Pg_S2768.10;Pg_S2902.12;Pg_S2938.8;Pg_S3053.4;Pg_S3150.3;Pg_S3222.7;Pg_S3522.3;Pg_S4048.2;Pg_S4189.2;Pg_S4427.18;Pg_S4616.19;Pg_S4793.3;Pg_S48…	46	down
GO:0009725	response to hormone	46/936	615/24906	1.99	8.36212779627885e-06	0.000192571450002383	NewGene_10551/NewGene_12685/NewGene_15964/NewGene_16278/Pg_S0008.38/Pg_S0204.43/Pg_S0302.15/Pg_S0534.74/Pg_S0734.4/Pg_S0738.31/Pg_S0800.5/Pg_S0930.28/Pg_S1067.30/Pg_S1240.25/Pg_S1304.8/Pg_S1459.16/Pg_S1497.18/Pg_S1663.5/Pg_S1779.8/Pg_S1913.5/Pg_S2093.35/Pg_S2115.13/Pg_S2115.15/Pg_S2390.7/Pg_S2496.28/Pg_S2768.10/Pg_S2902.12/Pg_S2938.8/Pg_S3053.4/Pg_S3150.3/Pg_S3222.7/Pg_S3522.3/Pg_S4048.2/Pg_S4189…	--;--;--;--;Pg_S0008.38;Pg_S0204.43;Pg_S0302.15;Pg_S0534.74;Pg_S0734.4;Pg_S0738.31;Pg_S0800.5;Pg_S0930.28;Pg_S1067.30;Pg_S1240.25;Pg_S1304.8;Pg_S1459.16;Pg_S1497.18;Pg_S1663.5;Pg_S1779.8;Pg_S1913.5;Pg_S2093.35;Pg_S2115.13;Pg_S2115.15;Pg_S2390.7;Pg_S2496.28;Pg_S2768.10;Pg_S2902.12;Pg_S2938.8;Pg_S3053.4;Pg_S3150.3;Pg_S3222.7;Pg_S3522.3;Pg_S4048.2;Pg_S4189.2;Pg_S4427.18;Pg_S4616.19;Pg_S4793.3;Pg_S48…	46	down
GO:0044267	cellular protein metabolic process	53/936	751/24906	1.88	9.27388988728442e-06	0.000209297051771977	NewGene_10756/NewGene_16278/NewGene_2212/NewGene_3325/NewGene_4671/Pg_S0008.38/Pg_S0051.6/Pg_S0051.7/Pg_S0292.10/Pg_S0403.18/Pg_S0403.65/Pg_S0649.9/Pg_S0661.1/Pg_S0724.1/Pg_S0738.31/Pg_S0808.18/Pg_S0916.16/Pg_S0917.27/Pg_S1067.30/Pg_S1084.1/Pg_S1242.11/Pg_S1326.3/Pg_S1501.24/Pg_S1779.8/Pg_S1815.1/Pg_S1960.37/Pg_S2127.6/Pg_S2768.10/Pg_S3053.4/Pg_S3068.9/Pg_S3222.7/Pg_S3289.18/Pg_S3332.11/Pg_S3456.…	--;--;--;--;--;Pg_S0008.38;Pg_S0051.6;Pg_S0051.7;Pg_S0292.10;Pg_S0403.18;Pg_S0403.65;Pg_S0649.9;Pg_S0661.1;Pg_S0724.1;Pg_S0738.31;Pg_S0808.18;Pg_S0916.16;Pg_S0917.27;Pg_S1067.30;Pg_S1084.1;Pg_S1242.11;Pg_S1326.3;Pg_S1501.24;Pg_S1779.8;Pg_S1815.1;Pg_S1960.37;Pg_S2127.6;Pg_S2768.10;Pg_S3053.4;Pg_S3068.9;Pg_S3222.7;Pg_S3289.18;Pg_S3332.11;Pg_S3456.6;Pg_S3522.3;Pg_S3588.4;Pg_S3767.2;Pg_S4092.7;Pg_S41…	53	down
GO:0048438	floral whorl development	13/936	81/24906	4.27	9.66504043418401e-06	0.000213847747068014	NewGene_10551/NewGene_12685/Pg_S0008.38/Pg_S0534.74/Pg_S0930.28/Pg_S1067.30/Pg_S1779.8/Pg_S3522.3/Pg_S3591.4/Pg_S4189.2/Pg_S4616.19/Pg_S4911.5/Pg_S7180.4	--;--;Pg_S0008.38;Pg_S0534.74;Pg_S0930.28;Pg_S1067.30;Pg_S1779.8;Pg_S3522.3;Pg_S3591.4;Pg_S4189.2;Pg_S4616.19;Pg_S4911.5;Pg_S7180.4	13	down
GO:1901575	organic substance catabolic process	32/936	373/24906	2.28	1.40247929181914e-05	0.000304343684378567	NewGene_10756/Pg_S0008.38/Pg_S0403.18/Pg_S0649.9/Pg_S0724.1/Pg_S0738.31/Pg_S0808.18/Pg_S0916.16/Pg_S0917.27/Pg_S1067.30/Pg_S1242.11/Pg_S1501.24/Pg_S1779.8/Pg_S2127.6/Pg_S2768.10/Pg_S3068.9/Pg_S3222.7/Pg_S3289.18/Pg_S3326.21/Pg_S3456.6/Pg_S3522.3/Pg_S4092.7/Pg_S4189.2/Pg_S4198.1/Pg_S4377.14/Pg_S4616.19/Pg_S4721.4/Pg_S4768.10/Pg_S4830.8/Pg_S5970.6/Pg_S7676.5/Pg_S8019.4	--;Pg_S0008.38;Pg_S0403.18;Pg_S0649.9;Pg_S0724.1;Pg_S0738.31;Pg_S0808.18;Pg_S0916.16;Pg_S0917.27;Pg_S1067.30;Pg_S1242.11;Pg_S1501.24;Pg_S1779.8;Pg_S2127.6;Pg_S2768.10;Pg_S3068.9;Pg_S3222.7;Pg_S3289.18;Pg_S3326.21;Pg_S3456.6;Pg_S3522.3;Pg_S4092.7;Pg_S4189.2;Pg_S4198.1;Pg_S4377.14;Pg_S4616.19;Pg_S4721.4;Pg_S4768.10;Pg_S4830.8;Pg_S5970.6;Pg_S7676.5;Pg_S8019.4	32	down
GO:0006511	ubiquitin-dependent protein catabolic process	39/936	499/24906	2.08	1.50409405185497e-05	0.000320236111934165	NewGene_10756/NewGene_1091/NewGene_4768/Pg_S0008.38/Pg_S0171.25/Pg_S0204.30/Pg_S0403.18/Pg_S0649.9/Pg_S0724.1/Pg_S0738.31/Pg_S0808.18/Pg_S0916.16/Pg_S0917.27/Pg_S1067.30/Pg_S1242.11/Pg_S1501.24/Pg_S1526.6/Pg_S1779.8/Pg_S2097.19/Pg_S2127.6/Pg_S2768.10/Pg_S3068.9/Pg_S3222.7/Pg_S3289.18/Pg_S3456.6/Pg_S3522.3/Pg_S3649.9/Pg_S4092.7/Pg_S4189.2/Pg_S4198.1/Pg_S4377.14/Pg_S4616.19/Pg_S4721.4/Pg_S4768.10/P…	--;--;--;Pg_S0008.38;Pg_S0171.25;Pg_S0204.30;Pg_S0403.18;Pg_S0649.9;Pg_S0724.1;Pg_S0738.31;Pg_S0808.18;Pg_S0916.16;Pg_S0917.27;Pg_S1067.30;Pg_S1242.11;Pg_S1501.24;Pg_S1526.6;Pg_S1779.8;Pg_S2097.19;Pg_S2127.6;Pg_S2768.10;Pg_S3068.9;Pg_S3222.7;Pg_S3289.18;Pg_S3456.6;Pg_S3522.3;Pg_S3649.9;Pg_S4092.7;Pg_S4189.2;Pg_S4198.1;Pg_S4377.14;Pg_S4616.19;Pg_S4721.4;Pg_S4768.10;Pg_S4830.8;Pg_S5663.2;Pg_S5970.6…	39	down
GO:0030001	metal ion transport	20/936	180/24906	2.96	1.54872599614642e-05	0.000323632410890635	NewGene_14846/NewGene_15930/NewGene_16575/Pg_S0300.3/Pg_S0466.3/Pg_S0651.3/Pg_S0682.52/Pg_S0785.58/Pg_S0916.23/Pg_S1550.10/Pg_S2003.9/Pg_S2490.3/Pg_S2524.2/Pg_S3751.11/Pg_S4369.4/Pg_S4671.1/Pg_S5074.1/Pg_S5857.2/Pg_S6382.1/Pg_S8051.1	--;--;--;Pg_S0300.3;Pg_S0466.3;Pg_S0651.3;Pg_S0682.52;Pg_S0785.58;Pg_S0916.23;Pg_S1550.10;Pg_S2003.9;Pg_S2490.3;Pg_S2524.2;Pg_S3751.11;Pg_S4369.4;Pg_S4671.1;Pg_S5074.1;Pg_S5857.2;Pg_S6382.1;Pg_S8051.1	20	down
GO:0006629	lipid metabolic process	35/936	429/24906	2.17	1.66431716135781e-05	0.000338681842047891	NewGene_10551/NewGene_12654/NewGene_12685/Pg_S0061.86/Pg_S0659.32/Pg_S0662.68/Pg_S0734.4/Pg_S0800.5/Pg_S1003.10/Pg_S1206.4/Pg_S1237.48/Pg_S1464.20/Pg_S1632.13/Pg_S1852.5/Pg_S2056.7/Pg_S2182.10/Pg_S2438.7/Pg_S2582.1/Pg_S2628.2/Pg_S2647.8/Pg_S2672.20/Pg_S2768.10/Pg_S3150.3/Pg_S3181.1/Pg_S3222.7/Pg_S3582.11/Pg_S3783.9/Pg_S4830.8/Pg_S5135.1/Pg_S5178.1/Pg_S5424.2/Pg_S7308.1/Pg_S7360.1/Pg_S7520.2/Pg_S8…	--;--;--;Pg_S0061.86;Pg_S0659.32;Pg_S0662.68;Pg_S0734.4;Pg_S0800.5;Pg_S1003.10;Pg_S1206.4;Pg_S1237.48;Pg_S1464.20;Pg_S1632.13;Pg_S1852.5;Pg_S2056.7;Pg_S2182.10;Pg_S2438.7;Pg_S2582.1;Pg_S2628.2;Pg_S2647.8;Pg_S2672.20;Pg_S2768.10;Pg_S3150.3;Pg_S3181.1;Pg_S3222.7;Pg_S3582.11;Pg_S3783.9;Pg_S4830.8;Pg_S5135.1;Pg_S5178.1;Pg_S5424.2;Pg_S7308.1;Pg_S7360.1;Pg_S7520.2;Pg_S8019.4	35	down
GO:0042493	response to drug	20/936	181/24906	2.94	1.68077182807349e-05	0.000338681842047891	NewGene_10551/NewGene_12685/Pg_S0225.4/Pg_S0760.21/Pg_S0817.13/Pg_S0947.7/Pg_S1119.3/Pg_S1852.5/Pg_S2768.10/Pg_S2902.12/Pg_S3071.1/Pg_S3222.7/Pg_S4040.3/Pg_S4686.2/Pg_S4686.4/Pg_S4830.8/Pg_S5150.1/Pg_S5521.2/Pg_S6159.1/Pg_S8019.4	--;--;Pg_S0225.4;Pg_S0760.21;Pg_S0817.13;Pg_S0947.7;Pg_S1119.3;Pg_S1852.5;Pg_S2768.10;Pg_S2902.12;Pg_S3071.1;Pg_S3222.7;Pg_S4040.3;Pg_S4686.2;Pg_S4686.4;Pg_S4830.8;Pg_S5150.1;Pg_S5521.2;Pg_S6159.1;Pg_S8019.4	20	down
GO:0071310	cellular response to organic substance	29/936	331/24906	2.33	2.37262983342253e-05	0.000467552865242165	NewGene_16278/Pg_S0008.38/Pg_S0204.43/Pg_S0302.15/Pg_S0534.74/Pg_S0734.4/Pg_S0738.31/Pg_S0800.5/Pg_S0930.28/Pg_S1067.30/Pg_S1304.8/Pg_S1779.8/Pg_S1913.5/Pg_S2177.6/Pg_S3150.3/Pg_S3289.18/Pg_S3522.3/Pg_S4014.12/Pg_S4048.2/Pg_S4189.2/Pg_S4616.19/Pg_S4768.10/Pg_S5173.8/Pg_S5190.1/Pg_S5931.8/Pg_S5981.3/Pg_S6212.4/Pg_S7180.4/Pg_S8152.1	--;Pg_S0008.38;Pg_S0204.43;Pg_S0302.15;Pg_S0534.74;Pg_S0734.4;Pg_S0738.31;Pg_S0800.5;Pg_S0930.28;Pg_S1067.30;Pg_S1304.8;Pg_S1779.8;Pg_S1913.5;Pg_S2177.6;Pg_S3150.3;Pg_S3289.18;Pg_S3522.3;Pg_S4014.12;Pg_S4048.2;Pg_S4189.2;Pg_S4616.19;Pg_S4768.10;Pg_S5173.8;Pg_S5190.1;Pg_S5931.8;Pg_S5981.3;Pg_S6212.4;Pg_S7180.4;Pg_S8152.1	29	down
GO:2000762	regulation of phenylpropanoid metabolic process	6/936	17/24906	9.39	2.40318683533986e-05	0.000467552865242165	Pg_S0403.18/Pg_S0724.1/Pg_S0916.16/Pg_S2127.6/Pg_S4092.7/Pg_S4377.14	Pg_S0403.18;Pg_S0724.1;Pg_S0916.16;Pg_S2127.6;Pg_S4092.7;Pg_S4377.14	6	down
GO:0010218	response to far red light	7/936	25/24906	7.45	2.74769158997288e-05	0.000525517463773581	Pg_S0008.38/Pg_S1067.30/Pg_S1779.8/Pg_S3522.3/Pg_S3650.3/Pg_S4189.2/Pg_S4616.19	Pg_S0008.38;Pg_S1067.30;Pg_S1779.8;Pg_S3522.3;Pg_S3650.3;Pg_S4189.2;Pg_S4616.19	7	down
GO:0071229	cellular response to acid chemical	18/936	158/24906	3.03	2.90404986135591e-05	0.000546165166907638	Pg_S0008.38/Pg_S0204.43/Pg_S0302.15/Pg_S0534.74/Pg_S0738.31/Pg_S0930.28/Pg_S1067.30/Pg_S1304.8/Pg_S1779.8/Pg_S1913.5/Pg_S3522.3/Pg_S4048.2/Pg_S4189.2/Pg_S4616.19/Pg_S5173.8/Pg_S6212.4/Pg_S7180.4/Pg_S8152.1	Pg_S0008.38;Pg_S0204.43;Pg_S0302.15;Pg_S0534.74;Pg_S0738.31;Pg_S0930.28;Pg_S1067.30;Pg_S1304.8;Pg_S1779.8;Pg_S1913.5;Pg_S3522.3;Pg_S4048.2;Pg_S4189.2;Pg_S4616.19;Pg_S5173.8;Pg_S6212.4;Pg_S7180.4;Pg_S8152.1	18	down
GO:0009966	regulation of signal transduction	27/936	301/24906	2.39	2.97169275646284e-05	0.00054972469972876	NewGene_14949/NewGene_2212/Pg_S0008.38/Pg_S0403.18/Pg_S0495.4/Pg_S0724.1/Pg_S0916.16/Pg_S1067.30/Pg_S1304.8/Pg_S1779.8/Pg_S1913.5/Pg_S2093.35/Pg_S2127.6/Pg_S2768.10/Pg_S3222.7/Pg_S3417.1/Pg_S3522.3/Pg_S3767.8/Pg_S4048.2/Pg_S4092.7/Pg_S4189.2/Pg_S4377.14/Pg_S4616.19/Pg_S4721.4/Pg_S4830.8/Pg_S6212.4/Pg_S8019.4	--;--;Pg_S0008.38;Pg_S0403.18;Pg_S0495.4;Pg_S0724.1;Pg_S0916.16;Pg_S1067.30;Pg_S1304.8;Pg_S1779.8;Pg_S1913.5;Pg_S2093.35;Pg_S2127.6;Pg_S2768.10;Pg_S3222.7;Pg_S3417.1;Pg_S3522.3;Pg_S3767.8;Pg_S4048.2;Pg_S4092.7;Pg_S4189.2;Pg_S4377.14;Pg_S4616.19;Pg_S4721.4;Pg_S4830.8;Pg_S6212.4;Pg_S8019.4	27	down
GO:0031146	SCF-dependent proteasomal ubiquitin-dependent protein catabolic process	9/936	44/24906	5.44	3.11985637503143e-05	0.000567824453995534	Pg_S0008.38/Pg_S1067.30/Pg_S1214.39/Pg_S1590.12/Pg_S1779.8/Pg_S2148.15/Pg_S3522.3/Pg_S4189.2/Pg_S4616.19	Pg_S0008.38;Pg_S1067.30;Pg_S1214.39;Pg_S1590.12;Pg_S1779.8;Pg_S2148.15;Pg_S3522.3;Pg_S4189.2;Pg_S4616.19	9	down
GO:0023051	regulation of signaling	27/936	303/24906	2.37	3.33676498340797e-05	0.000597662834120859	NewGene_14949/NewGene_2212/Pg_S0008.38/Pg_S0403.18/Pg_S0495.4/Pg_S0724.1/Pg_S0916.16/Pg_S1067.30/Pg_S1304.8/Pg_S1779.8/Pg_S1913.5/Pg_S2093.35/Pg_S2127.6/Pg_S2768.10/Pg_S3222.7/Pg_S3417.1/Pg_S3522.3/Pg_S3767.8/Pg_S4048.2/Pg_S4092.7/Pg_S4189.2/Pg_S4377.14/Pg_S4616.19/Pg_S4721.4/Pg_S4830.8/Pg_S6212.4/Pg_S8019.4	--;--;Pg_S0008.38;Pg_S0403.18;Pg_S0495.4;Pg_S0724.1;Pg_S0916.16;Pg_S1067.30;Pg_S1304.8;Pg_S1779.8;Pg_S1913.5;Pg_S2093.35;Pg_S2127.6;Pg_S2768.10;Pg_S3222.7;Pg_S3417.1;Pg_S3522.3;Pg_S3767.8;Pg_S4048.2;Pg_S4092.7;Pg_S4189.2;Pg_S4377.14;Pg_S4616.19;Pg_S4721.4;Pg_S4830.8;Pg_S6212.4;Pg_S8019.4	27	down
GO:0070887	cellular response to chemical stimulus	37/936	481/24906	2.05	3.47234134825926e-05	0.000612228606140449	NewGene_16278/Pg_S0008.38/Pg_S0204.43/Pg_S0302.15/Pg_S0503.10/Pg_S0534.74/Pg_S0734.4/Pg_S0738.31/Pg_S0800.5/Pg_S0895.8/Pg_S0930.28/Pg_S1067.30/Pg_S1304.8/Pg_S1746.1/Pg_S1756.2/Pg_S1779.8/Pg_S1913.5/Pg_S2177.6/Pg_S2190.6/Pg_S3150.3/Pg_S3289.18/Pg_S3522.3/Pg_S4014.12/Pg_S4048.2/Pg_S4189.2/Pg_S4412.6/Pg_S4616.19/Pg_S4768.10/Pg_S5173.8/Pg_S5190.1/Pg_S5931.8/Pg_S5937.1/Pg_S5981.3/Pg_S6159.1/Pg_S6212.4…	--;Pg_S0008.38;Pg_S0204.43;Pg_S0302.15;Pg_S0503.10;Pg_S0534.74;Pg_S0734.4;Pg_S0738.31;Pg_S0800.5;Pg_S0895.8;Pg_S0930.28;Pg_S1067.30;Pg_S1304.8;Pg_S1746.1;Pg_S1756.2;Pg_S1779.8;Pg_S1913.5;Pg_S2177.6;Pg_S2190.6;Pg_S3150.3;Pg_S3289.18;Pg_S3522.3;Pg_S4014.12;Pg_S4048.2;Pg_S4189.2;Pg_S4412.6;Pg_S4616.19;Pg_S4768.10;Pg_S5173.8;Pg_S5190.1;Pg_S5931.8;Pg_S5937.1;Pg_S5981.3;Pg_S6159.1;Pg_S6212.4;Pg_S7180.4…	37	down
GO:0048437	floral organ development	14/936	105/24906	3.55	3.8914367091738e-05	0.000675566016556165	NewGene_10551/NewGene_12685/Pg_S0008.38/Pg_S0534.74/Pg_S0738.31/Pg_S0930.28/Pg_S1067.30/Pg_S1779.8/Pg_S3522.3/Pg_S3591.4/Pg_S4189.2/Pg_S4616.19/Pg_S4911.5/Pg_S7180.4	--;--;Pg_S0008.38;Pg_S0534.74;Pg_S0738.31;Pg_S0930.28;Pg_S1067.30;Pg_S1779.8;Pg_S3522.3;Pg_S3591.4;Pg_S4189.2;Pg_S4616.19;Pg_S4911.5;Pg_S7180.4	14	down
GO:0009968	negative regulation of signal transduction	13/936	93/24906	3.72	4.41372516695835e-05	0.00075462733317055	NewGene_2212/Pg_S0403.18/Pg_S0495.4/Pg_S0724.1/Pg_S0916.16/Pg_S1304.8/Pg_S1913.5/Pg_S2127.6/Pg_S3417.1/Pg_S4048.2/Pg_S4092.7/Pg_S4377.14/Pg_S6212.4	--;Pg_S0403.18;Pg_S0495.4;Pg_S0724.1;Pg_S0916.16;Pg_S1304.8;Pg_S1913.5;Pg_S2127.6;Pg_S3417.1;Pg_S4048.2;Pg_S4092.7;Pg_S4377.14;Pg_S6212.4	13	down
GO:0009755	hormone-mediated signaling pathway	20/936	194/24906	2.74	4.59024062766744e-05	0.00077309315834399	NewGene_16278/Pg_S0008.38/Pg_S0204.43/Pg_S0302.15/Pg_S0534.74/Pg_S0738.31/Pg_S0930.28/Pg_S1067.30/Pg_S1304.8/Pg_S1779.8/Pg_S1913.5/Pg_S3522.3/Pg_S4048.2/Pg_S4189.2/Pg_S4616.19/Pg_S5173.8/Pg_S5981.3/Pg_S6212.4/Pg_S7180.4/Pg_S8152.1	--;Pg_S0008.38;Pg_S0204.43;Pg_S0302.15;Pg_S0534.74;Pg_S0738.31;Pg_S0930.28;Pg_S1067.30;Pg_S1304.8;Pg_S1779.8;Pg_S1913.5;Pg_S3522.3;Pg_S4048.2;Pg_S4189.2;Pg_S4616.19;Pg_S5173.8;Pg_S5981.3;Pg_S6212.4;Pg_S7180.4;Pg_S8152.1	20	down
GO:0010648	negative regulation of cell communication	13/936	94/24906	3.68	4.9483047880231e-05	0.000809242217049696	NewGene_2212/Pg_S0403.18/Pg_S0495.4/Pg_S0724.1/Pg_S0916.16/Pg_S1304.8/Pg_S1913.5/Pg_S2127.6/Pg_S3417.1/Pg_S4048.2/Pg_S4092.7/Pg_S4377.14/Pg_S6212.4	--;Pg_S0403.18;Pg_S0495.4;Pg_S0724.1;Pg_S0916.16;Pg_S1304.8;Pg_S1913.5;Pg_S2127.6;Pg_S3417.1;Pg_S4048.2;Pg_S4092.7;Pg_S4377.14;Pg_S6212.4	13	down
GO:0023057	negative regulation of signaling	13/936	94/24906	3.68	4.9483047880231e-05	0.000809242217049696	NewGene_2212/Pg_S0403.18/Pg_S0495.4/Pg_S0724.1/Pg_S0916.16/Pg_S1304.8/Pg_S1913.5/Pg_S2127.6/Pg_S3417.1/Pg_S4048.2/Pg_S4092.7/Pg_S4377.14/Pg_S6212.4	--;Pg_S0403.18;Pg_S0495.4;Pg_S0724.1;Pg_S0916.16;Pg_S1304.8;Pg_S1913.5;Pg_S2127.6;Pg_S3417.1;Pg_S4048.2;Pg_S4092.7;Pg_S4377.14;Pg_S6212.4	13	down
GO:0010646	regulation of cell communication	27/936	314/24906	2.29	6.17132855318043e-05	0.000994836723159311	NewGene_14949/NewGene_2212/Pg_S0008.38/Pg_S0403.18/Pg_S0495.4/Pg_S0724.1/Pg_S0916.16/Pg_S1067.30/Pg_S1304.8/Pg_S1779.8/Pg_S1913.5/Pg_S2093.35/Pg_S2127.6/Pg_S2768.10/Pg_S3222.7/Pg_S3417.1/Pg_S3522.3/Pg_S3767.8/Pg_S4048.2/Pg_S4092.7/Pg_S4189.2/Pg_S4377.14/Pg_S4616.19/Pg_S4721.4/Pg_S4830.8/Pg_S6212.4/Pg_S8019.4	--;--;Pg_S0008.38;Pg_S0403.18;Pg_S0495.4;Pg_S0724.1;Pg_S0916.16;Pg_S1067.30;Pg_S1304.8;Pg_S1779.8;Pg_S1913.5;Pg_S2093.35;Pg_S2127.6;Pg_S2768.10;Pg_S3222.7;Pg_S3417.1;Pg_S3522.3;Pg_S3767.8;Pg_S4048.2;Pg_S4092.7;Pg_S4189.2;Pg_S4377.14;Pg_S4616.19;Pg_S4721.4;Pg_S4830.8;Pg_S6212.4;Pg_S8019.4	27	down
GO:1901701	cellular response to oxygen-containing compound	23/936	247/24906	2.48	6.38536463642718e-05	0.00101484223724981	NewGene_16278/Pg_S0008.38/Pg_S0204.43/Pg_S0302.15/Pg_S0534.74/Pg_S0734.4/Pg_S0738.31/Pg_S0800.5/Pg_S0930.28/Pg_S1067.30/Pg_S1304.8/Pg_S1779.8/Pg_S1913.5/Pg_S3150.3/Pg_S3522.3/Pg_S4048.2/Pg_S4189.2/Pg_S4616.19/Pg_S5173.8/Pg_S5981.3/Pg_S6212.4/Pg_S7180.4/Pg_S8152.1	--;Pg_S0008.38;Pg_S0204.43;Pg_S0302.15;Pg_S0534.74;Pg_S0734.4;Pg_S0738.31;Pg_S0800.5;Pg_S0930.28;Pg_S1067.30;Pg_S1304.8;Pg_S1779.8;Pg_S1913.5;Pg_S3150.3;Pg_S3522.3;Pg_S4048.2;Pg_S4189.2;Pg_S4616.19;Pg_S5173.8;Pg_S5981.3;Pg_S6212.4;Pg_S7180.4;Pg_S8152.1	23	down
GO:0032446	protein modification by small protein conjugation	26/936	299/24906	2.31	6.9676186146721e-05	0.00109200104604218	NewGene_10756/NewGene_2212/NewGene_3325/NewGene_4671/Pg_S0051.6/Pg_S0051.7/Pg_S0403.65/Pg_S0917.27/Pg_S1326.3/Pg_S1815.1/Pg_S2768.10/Pg_S3053.4/Pg_S3068.9/Pg_S3222.7/Pg_S3289.18/Pg_S3332.11/Pg_S3456.6/Pg_S3767.2/Pg_S4721.4/Pg_S4768.10/Pg_S4793.3/Pg_S4830.8/Pg_S5058.16/Pg_S5970.6/Pg_S7676.5/Pg_S8019.4	--;--;--;--;Pg_S0051.6;Pg_S0051.7;Pg_S0403.65;Pg_S0917.27;Pg_S1326.3;Pg_S1815.1;Pg_S2768.10;Pg_S3053.4;Pg_S3068.9;Pg_S3222.7;Pg_S3289.18;Pg_S3332.11;Pg_S3456.6;Pg_S3767.2;Pg_S4721.4;Pg_S4768.10;Pg_S4793.3;Pg_S4830.8;Pg_S5058.16;Pg_S5970.6;Pg_S7676.5;Pg_S8019.4	26	down
GO:0009644	response to high light intensity	10/936	60/24906	4.43	7.33086032419899e-05	0.00113319138681201	NewGene_10551/NewGene_12685/Pg_S0225.4/Pg_S0812.10/Pg_S0947.7/Pg_S3071.1/Pg_S3650.3/Pg_S4040.3/Pg_S4686.2/Pg_S5150.1	--;--;Pg_S0225.4;Pg_S0812.10;Pg_S0947.7;Pg_S3071.1;Pg_S3650.3;Pg_S4040.3;Pg_S4686.2;Pg_S5150.1	10	down
GO:0019538	protein metabolic process	53/936	812/24906	1.74	7.52104948019656e-05	0.00114687980693751	NewGene_10756/NewGene_16278/NewGene_2212/NewGene_3325/NewGene_4671/Pg_S0008.38/Pg_S0051.6/Pg_S0051.7/Pg_S0292.10/Pg_S0403.18/Pg_S0403.65/Pg_S0649.9/Pg_S0661.1/Pg_S0724.1/Pg_S0738.31/Pg_S0808.18/Pg_S0916.16/Pg_S0917.27/Pg_S1067.30/Pg_S1084.1/Pg_S1242.11/Pg_S1326.3/Pg_S1501.24/Pg_S1779.8/Pg_S1815.1/Pg_S1960.37/Pg_S2127.6/Pg_S2768.10/Pg_S3053.4/Pg_S3068.9/Pg_S3222.7/Pg_S3289.18/Pg_S3332.11/Pg_S3456.…	--;--;--;--;--;Pg_S0008.38;Pg_S0051.6;Pg_S0051.7;Pg_S0292.10;Pg_S0403.18;Pg_S0403.65;Pg_S0649.9;Pg_S0661.1;Pg_S0724.1;Pg_S0738.31;Pg_S0808.18;Pg_S0916.16;Pg_S0917.27;Pg_S1067.30;Pg_S1084.1;Pg_S1242.11;Pg_S1326.3;Pg_S1501.24;Pg_S1779.8;Pg_S1815.1;Pg_S1960.37;Pg_S2127.6;Pg_S2768.10;Pg_S3053.4;Pg_S3068.9;Pg_S3222.7;Pg_S3289.18;Pg_S3332.11;Pg_S3456.6;Pg_S3522.3;Pg_S3588.4;Pg_S3767.2;Pg_S4092.7;Pg_S41…	53	down
GO:0032870	cellular response to hormone stimulus	23/936	251/24906	2.44	8.16150882307272e-05	0.00122794911695915	NewGene_16278/Pg_S0008.38/Pg_S0204.43/Pg_S0302.15/Pg_S0534.74/Pg_S0734.4/Pg_S0738.31/Pg_S0800.5/Pg_S0930.28/Pg_S1067.30/Pg_S1304.8/Pg_S1779.8/Pg_S1913.5/Pg_S3150.3/Pg_S3522.3/Pg_S4048.2/Pg_S4189.2/Pg_S4616.19/Pg_S5173.8/Pg_S5981.3/Pg_S6212.4/Pg_S7180.4/Pg_S8152.1	--;Pg_S0008.38;Pg_S0204.43;Pg_S0302.15;Pg_S0534.74;Pg_S0734.4;Pg_S0738.31;Pg_S0800.5;Pg_S0930.28;Pg_S1067.30;Pg_S1304.8;Pg_S1779.8;Pg_S1913.5;Pg_S3150.3;Pg_S3522.3;Pg_S4048.2;Pg_S4189.2;Pg_S4616.19;Pg_S5173.8;Pg_S5981.3;Pg_S6212.4;Pg_S7180.4;Pg_S8152.1	23	down
GO:0006720	isoprenoid metabolic process	8/936	39/24906	5.46	8.42485630960399e-05	0.00125089279278331	Pg_S0061.86/Pg_S0734.4/Pg_S0800.5/Pg_S2768.10/Pg_S3150.3/Pg_S3222.7/Pg_S4830.8/Pg_S8019.4	Pg_S0061.86;Pg_S0734.4;Pg_S0800.5;Pg_S2768.10;Pg_S3150.3;Pg_S3222.7;Pg_S4830.8;Pg_S8019.4	8	down
GO:0030162	regulation of proteolysis	12/936	86/24906	3.71	8.75701008595639e-05	0.00126845679922968	NewGene_3325/Pg_S0403.18/Pg_S0724.1/Pg_S0738.31/Pg_S0916.16/Pg_S1326.3/Pg_S2127.6/Pg_S2641.23/Pg_S3053.4/Pg_S4092.7/Pg_S4377.14/Pg_S4793.3	--;Pg_S0403.18;Pg_S0724.1;Pg_S0738.31;Pg_S0916.16;Pg_S1326.3;Pg_S2127.6;Pg_S2641.23;Pg_S3053.4;Pg_S4092.7;Pg_S4377.14;Pg_S4793.3	12	down
GO:0048367	shoot system development	25/936	286/24906	2.33	8.76797097228726e-05	0.00126845679922968	NewGene_10551/NewGene_12685/NewGene_4671/Pg_S0008.38/Pg_S0403.65/Pg_S0534.74/Pg_S0734.4/Pg_S0738.31/Pg_S0800.5/Pg_S0930.28/Pg_S1067.30/Pg_S1779.8/Pg_S1799.18/Pg_S2390.7/Pg_S2496.24/Pg_S3150.3/Pg_S3356.10/Pg_S3522.3/Pg_S3591.4/Pg_S4179.3/Pg_S4189.2/Pg_S4616.19/Pg_S4911.5/Pg_S5058.16/Pg_S7180.4	--;--;--;Pg_S0008.38;Pg_S0403.65;Pg_S0534.74;Pg_S0734.4;Pg_S0738.31;Pg_S0800.5;Pg_S0930.28;Pg_S1067.30;Pg_S1779.8;Pg_S1799.18;Pg_S2390.7;Pg_S2496.24;Pg_S3150.3;Pg_S3356.10;Pg_S3522.3;Pg_S3591.4;Pg_S4179.3;Pg_S4189.2;Pg_S4616.19;Pg_S4911.5;Pg_S5058.16;Pg_S7180.4	25	down
GO:0006508	proteolysis	31/936	393/24906	2.1	9.26590584611498e-05	0.0013235244592985	NewGene_10756/Pg_S0008.38/Pg_S0403.18/Pg_S0649.9/Pg_S0724.1/Pg_S0738.31/Pg_S0808.18/Pg_S0916.16/Pg_S0917.27/Pg_S1067.30/Pg_S1242.11/Pg_S1501.24/Pg_S1779.8/Pg_S2127.6/Pg_S2768.10/Pg_S3068.9/Pg_S3222.7/Pg_S3289.18/Pg_S3456.6/Pg_S3522.3/Pg_S4092.7/Pg_S4189.2/Pg_S4198.1/Pg_S4377.14/Pg_S4616.19/Pg_S4721.4/Pg_S4768.10/Pg_S4830.8/Pg_S5970.6/Pg_S7676.5/Pg_S8019.4	--;Pg_S0008.38;Pg_S0403.18;Pg_S0649.9;Pg_S0724.1;Pg_S0738.31;Pg_S0808.18;Pg_S0916.16;Pg_S0917.27;Pg_S1067.30;Pg_S1242.11;Pg_S1501.24;Pg_S1779.8;Pg_S2127.6;Pg_S2768.10;Pg_S3068.9;Pg_S3222.7;Pg_S3289.18;Pg_S3456.6;Pg_S3522.3;Pg_S4092.7;Pg_S4189.2;Pg_S4198.1;Pg_S4377.14;Pg_S4616.19;Pg_S4721.4;Pg_S4768.10;Pg_S4830.8;Pg_S5970.6;Pg_S7676.5;Pg_S8019.4	31	down
GO:0009056	catabolic process	33/936	430/24906	2.04	9.44557195313248e-05	0.00133232278075763	NewGene_10756/Pg_S0008.38/Pg_S0403.18/Pg_S0649.9/Pg_S0724.1/Pg_S0738.31/Pg_S0808.18/Pg_S0916.16/Pg_S0917.27/Pg_S1067.30/Pg_S1242.11/Pg_S1501.24/Pg_S1663.5/Pg_S1779.8/Pg_S2127.6/Pg_S2768.10/Pg_S3068.9/Pg_S3222.7/Pg_S3289.18/Pg_S3326.21/Pg_S3456.6/Pg_S3522.3/Pg_S4092.7/Pg_S4189.2/Pg_S4198.1/Pg_S4377.14/Pg_S4616.19/Pg_S4721.4/Pg_S4768.10/Pg_S4830.8/Pg_S5970.6/Pg_S7676.5/Pg_S8019.4	--;Pg_S0008.38;Pg_S0403.18;Pg_S0649.9;Pg_S0724.1;Pg_S0738.31;Pg_S0808.18;Pg_S0916.16;Pg_S0917.27;Pg_S1067.30;Pg_S1242.11;Pg_S1501.24;Pg_S1663.5;Pg_S1779.8;Pg_S2127.6;Pg_S2768.10;Pg_S3068.9;Pg_S3222.7;Pg_S3289.18;Pg_S3326.21;Pg_S3456.6;Pg_S3522.3;Pg_S4092.7;Pg_S4189.2;Pg_S4198.1;Pg_S4377.14;Pg_S4616.19;Pg_S4721.4;Pg_S4768.10;Pg_S4830.8;Pg_S5970.6;Pg_S7676.5;Pg_S8019.4	33	down
GO:0048585	negative regulation of response to stimulus	19/936	189/24906	2.67	9.87934372451182e-05	0.00137630363517566	NewGene_2212/Pg_S0008.38/Pg_S0403.18/Pg_S0495.4/Pg_S0724.1/Pg_S0916.16/Pg_S1067.30/Pg_S1304.8/Pg_S1779.8/Pg_S1913.5/Pg_S2127.6/Pg_S3417.1/Pg_S3522.3/Pg_S4048.2/Pg_S4092.7/Pg_S4189.2/Pg_S4377.14/Pg_S4616.19/Pg_S6212.4	--;Pg_S0008.38;Pg_S0403.18;Pg_S0495.4;Pg_S0724.1;Pg_S0916.16;Pg_S1067.30;Pg_S1304.8;Pg_S1779.8;Pg_S1913.5;Pg_S2127.6;Pg_S3417.1;Pg_S3522.3;Pg_S4048.2;Pg_S4092.7;Pg_S4189.2;Pg_S4377.14;Pg_S4616.19;Pg_S6212.4	19	down
GO:0099402	plant organ development	31/936	395/24906	2.09	0.000101631564798726	0.00139857557720455	NewGene_10551/NewGene_12685/NewGene_16278/NewGene_4671/Pg_S0008.38/Pg_S0051.6/Pg_S0051.7/Pg_S0102.23/Pg_S0403.65/Pg_S0534.74/Pg_S0738.31/Pg_S0930.28/Pg_S1067.30/Pg_S1779.8/Pg_S1799.18/Pg_S1939.16/Pg_S2390.7/Pg_S2496.24/Pg_S2636.5/Pg_S3332.11/Pg_S3356.10/Pg_S3522.3/Pg_S3591.4/Pg_S3767.2/Pg_S4179.3/Pg_S4189.2/Pg_S4616.19/Pg_S4911.5/Pg_S5058.16/Pg_S7180.4/Pg_S8152.1	--;--;--;--;Pg_S0008.38;Pg_S0051.6;Pg_S0051.7;Pg_S0102.23;Pg_S0403.65;Pg_S0534.74;Pg_S0738.31;Pg_S0930.28;Pg_S1067.30;Pg_S1779.8;Pg_S1799.18;Pg_S1939.16;Pg_S2390.7;Pg_S2496.24;Pg_S2636.5;Pg_S3332.11;Pg_S3356.10;Pg_S3522.3;Pg_S3591.4;Pg_S3767.2;Pg_S4179.3;Pg_S4189.2;Pg_S4616.19;Pg_S4911.5;Pg_S5058.16;Pg_S7180.4;Pg_S8152.1	31	down
GO:0044248	cellular catabolic process	32/936	414/24906	2.06	0.000105029944627172	0.00142792771896422	NewGene_10756/Pg_S0008.38/Pg_S0403.18/Pg_S0649.9/Pg_S0724.1/Pg_S0738.31/Pg_S0808.18/Pg_S0916.16/Pg_S0917.27/Pg_S1067.30/Pg_S1242.11/Pg_S1501.24/Pg_S1663.5/Pg_S1779.8/Pg_S2127.6/Pg_S2768.10/Pg_S3068.9/Pg_S3222.7/Pg_S3289.18/Pg_S3456.6/Pg_S3522.3/Pg_S4092.7/Pg_S4189.2/Pg_S4198.1/Pg_S4377.14/Pg_S4616.19/Pg_S4721.4/Pg_S4768.10/Pg_S4830.8/Pg_S5970.6/Pg_S7676.5/Pg_S8019.4	--;Pg_S0008.38;Pg_S0403.18;Pg_S0649.9;Pg_S0724.1;Pg_S0738.31;Pg_S0808.18;Pg_S0916.16;Pg_S0917.27;Pg_S1067.30;Pg_S1242.11;Pg_S1501.24;Pg_S1663.5;Pg_S1779.8;Pg_S2127.6;Pg_S2768.10;Pg_S3068.9;Pg_S3222.7;Pg_S3289.18;Pg_S3456.6;Pg_S3522.3;Pg_S4092.7;Pg_S4189.2;Pg_S4198.1;Pg_S4377.14;Pg_S4616.19;Pg_S4721.4;Pg_S4768.10;Pg_S4830.8;Pg_S5970.6;Pg_S7676.5;Pg_S8019.4	32	down
GO:0016567	protein ubiquitination	27/936	326/24906	2.2	0.000115874238036663	0.00155660630545492	NewGene_10756/NewGene_2212/NewGene_3325/NewGene_4671/Pg_S0051.6/Pg_S0051.7/Pg_S0403.65/Pg_S0917.27/Pg_S1326.3/Pg_S1815.1/Pg_S2768.10/Pg_S3053.4/Pg_S3068.9/Pg_S3222.7/Pg_S3289.18/Pg_S3332.11/Pg_S3456.6/Pg_S3767.2/Pg_S4721.4/Pg_S4768.10/Pg_S4793.3/Pg_S4830.8/Pg_S5058.16/Pg_S5970.6/Pg_S6547.1/Pg_S7676.5/Pg_S8019.4	--;--;--;--;Pg_S0051.6;Pg_S0051.7;Pg_S0403.65;Pg_S0917.27;Pg_S1326.3;Pg_S1815.1;Pg_S2768.10;Pg_S3053.4;Pg_S3068.9;Pg_S3222.7;Pg_S3289.18;Pg_S3332.11;Pg_S3456.6;Pg_S3767.2;Pg_S4721.4;Pg_S4768.10;Pg_S4793.3;Pg_S4830.8;Pg_S5058.16;Pg_S5970.6;Pg_S6547.1;Pg_S7676.5;Pg_S8019.4	27	down
GO:1901564	organonitrogen compound metabolic process	59/936	950/24906	1.65	0.000117852905955292	0.00156456117875013	NewGene_10756/NewGene_16278/NewGene_2212/NewGene_3325/NewGene_4671/Pg_S0008.38/Pg_S0051.6/Pg_S0051.7/Pg_S0292.10/Pg_S0403.18/Pg_S0403.65/Pg_S0649.9/Pg_S0661.1/Pg_S0724.1/Pg_S0738.31/Pg_S0808.18/Pg_S0916.16/Pg_S0917.27/Pg_S0988.8/Pg_S1067.30/Pg_S1084.1/Pg_S1242.11/Pg_S1304.8/Pg_S1326.3/Pg_S1501.24/Pg_S1663.5/Pg_S1779.8/Pg_S1815.1/Pg_S1913.5/Pg_S1960.37/Pg_S2127.6/Pg_S2768.10/Pg_S2938.8/Pg_S3053.4/…	--;--;--;--;--;Pg_S0008.38;Pg_S0051.6;Pg_S0051.7;Pg_S0292.10;Pg_S0403.18;Pg_S0403.65;Pg_S0649.9;Pg_S0661.1;Pg_S0724.1;Pg_S0738.31;Pg_S0808.18;Pg_S0916.16;Pg_S0917.27;Pg_S0988.8;Pg_S1067.30;Pg_S1084.1;Pg_S1242.11;Pg_S1304.8;Pg_S1326.3;Pg_S1501.24;Pg_S1663.5;Pg_S1779.8;Pg_S1815.1;Pg_S1913.5;Pg_S1960.37;Pg_S2127.6;Pg_S2768.10;Pg_S2938.8;Pg_S3053.4;Pg_S3068.9;Pg_S3222.7;Pg_S3289.18;Pg_S3332.11;Pg_S34…	59	down
GO:0071495	cellular response to endogenous stimulus	23/936	258/24906	2.37	0.000123512861129913	0.00162063386941574	NewGene_16278/Pg_S0008.38/Pg_S0204.43/Pg_S0302.15/Pg_S0534.74/Pg_S0734.4/Pg_S0738.31/Pg_S0800.5/Pg_S0930.28/Pg_S1067.30/Pg_S1304.8/Pg_S1779.8/Pg_S1913.5/Pg_S3150.3/Pg_S3522.3/Pg_S4048.2/Pg_S4189.2/Pg_S4616.19/Pg_S5173.8/Pg_S5981.3/Pg_S6212.4/Pg_S7180.4/Pg_S8152.1	--;Pg_S0008.38;Pg_S0204.43;Pg_S0302.15;Pg_S0534.74;Pg_S0734.4;Pg_S0738.31;Pg_S0800.5;Pg_S0930.28;Pg_S1067.30;Pg_S1304.8;Pg_S1779.8;Pg_S1913.5;Pg_S3150.3;Pg_S3522.3;Pg_S4048.2;Pg_S4189.2;Pg_S4616.19;Pg_S5173.8;Pg_S5981.3;Pg_S6212.4;Pg_S7180.4;Pg_S8152.1	23	down
GO:0010099	regulation of photomorphogenesis	5/936	15/24906	8.87	0.00016257102138049	0.00210860417325935	NewGene_4671/Pg_S0403.65/Pg_S5058.16/Pg_S8378.1/Pg_S8378.2	--;Pg_S0403.65;Pg_S5058.16;Pg_S8378.1;Pg_S8378.2	5	down
GO:1901419	regulation of response to alcohol	11/936	79/24906	3.71	0.000174172520532799	0.00220831392088895	NewGene_2212/Pg_S0495.4/Pg_S1304.8/Pg_S1913.5/Pg_S2768.10/Pg_S3222.7/Pg_S3417.1/Pg_S3767.8/Pg_S4721.4/Pg_S4830.8/Pg_S8019.4	--;Pg_S0495.4;Pg_S1304.8;Pg_S1913.5;Pg_S2768.10;Pg_S3222.7;Pg_S3417.1;Pg_S3767.8;Pg_S4721.4;Pg_S4830.8;Pg_S8019.4	11	down
GO:1905957	regulation of cellular response to alcohol	11/936	79/24906	3.71	0.000174172520532799	0.00220831392088895	NewGene_2212/Pg_S0495.4/Pg_S1304.8/Pg_S1913.5/Pg_S2768.10/Pg_S3222.7/Pg_S3417.1/Pg_S3767.8/Pg_S4721.4/Pg_S4830.8/Pg_S8019.4	--;Pg_S0495.4;Pg_S1304.8;Pg_S1913.5;Pg_S2768.10;Pg_S3222.7;Pg_S3417.1;Pg_S3767.8;Pg_S4721.4;Pg_S4830.8;Pg_S8019.4	11	down
GO:0070647	protein modification by small protein conjugation or removal	26/936	319/24906	2.17	0.000198384286643259	0.00248734450621724	NewGene_10756/NewGene_2212/NewGene_3325/NewGene_4671/Pg_S0051.6/Pg_S0051.7/Pg_S0403.65/Pg_S0917.27/Pg_S1326.3/Pg_S1815.1/Pg_S2768.10/Pg_S3053.4/Pg_S3068.9/Pg_S3222.7/Pg_S3289.18/Pg_S3332.11/Pg_S3456.6/Pg_S3767.2/Pg_S4721.4/Pg_S4768.10/Pg_S4793.3/Pg_S4830.8/Pg_S5058.16/Pg_S5970.6/Pg_S7676.5/Pg_S8019.4	--;--;--;--;Pg_S0051.6;Pg_S0051.7;Pg_S0403.65;Pg_S0917.27;Pg_S1326.3;Pg_S1815.1;Pg_S2768.10;Pg_S3053.4;Pg_S3068.9;Pg_S3222.7;Pg_S3289.18;Pg_S3332.11;Pg_S3456.6;Pg_S3767.2;Pg_S4721.4;Pg_S4768.10;Pg_S4793.3;Pg_S4830.8;Pg_S5058.16;Pg_S5970.6;Pg_S7676.5;Pg_S8019.4	26	down
GO:1902348	cellular response to strigolactone	3/936	4/24906	19.96	0.00020571061748684	0.00255085924749442	Pg_S0734.4/Pg_S0800.5/Pg_S3150.3	Pg_S0734.4;Pg_S0800.5;Pg_S3150.3	3	down
GO:0048583	regulation of response to stimulus	35/936	488/24906	1.91	0.000219408613378879	0.00269114454853727	NewGene_14949/NewGene_2212/NewGene_4671/NewGene_8153/Pg_S0008.38/Pg_S0403.18/Pg_S0403.65/Pg_S0495.4/Pg_S0581.12/Pg_S0724.1/Pg_S0738.31/Pg_S0916.16/Pg_S1067.30/Pg_S1304.8/Pg_S1459.19/Pg_S1779.8/Pg_S1913.5/Pg_S2093.35/Pg_S2127.6/Pg_S2768.10/Pg_S3222.7/Pg_S3417.1/Pg_S3522.3/Pg_S3767.8/Pg_S4048.2/Pg_S4092.7/Pg_S4189.2/Pg_S4377.14/Pg_S4616.19/Pg_S4721.4/Pg_S4830.8/Pg_S5058.16/Pg_S6212.4/Pg_S7676.5/Pg_…	--;--;--;--;Pg_S0008.38;Pg_S0403.18;Pg_S0403.65;Pg_S0495.4;Pg_S0581.12;Pg_S0724.1;Pg_S0738.31;Pg_S0916.16;Pg_S1067.30;Pg_S1304.8;Pg_S1459.19;Pg_S1779.8;Pg_S1913.5;Pg_S2093.35;Pg_S2127.6;Pg_S2768.10;Pg_S3222.7;Pg_S3417.1;Pg_S3522.3;Pg_S3767.8;Pg_S4048.2;Pg_S4092.7;Pg_S4189.2;Pg_S4377.14;Pg_S4616.19;Pg_S4721.4;Pg_S4830.8;Pg_S5058.16;Pg_S6212.4;Pg_S7676.5;Pg_S8019.4	35	down
GO:0033993	response to lipid	26/936	322/24906	2.15	0.000229825026400774	0.00278859567970153	NewGene_15964/NewGene_16278/Pg_S0204.43/Pg_S0302.15/Pg_S0734.4/Pg_S0800.5/Pg_S1304.8/Pg_S1497.18/Pg_S1663.5/Pg_S1913.5/Pg_S2093.35/Pg_S2115.13/Pg_S2390.7/Pg_S2768.10/Pg_S2938.8/Pg_S3053.4/Pg_S3150.3/Pg_S3222.7/Pg_S4048.2/Pg_S4793.3/Pg_S4830.8/Pg_S5173.8/Pg_S5981.3/Pg_S6212.4/Pg_S8019.4/Pg_S8152.1	--;--;Pg_S0204.43;Pg_S0302.15;Pg_S0734.4;Pg_S0800.5;Pg_S1304.8;Pg_S1497.18;Pg_S1663.5;Pg_S1913.5;Pg_S2093.35;Pg_S2115.13;Pg_S2390.7;Pg_S2768.10;Pg_S2938.8;Pg_S3053.4;Pg_S3150.3;Pg_S3222.7;Pg_S4048.2;Pg_S4793.3;Pg_S4830.8;Pg_S5173.8;Pg_S5981.3;Pg_S6212.4;Pg_S8019.4;Pg_S8152.1	26	down
GO:0010035	response to inorganic substance	29/936	380/24906	2.03	0.000268828156803266	0.00322714203911647	NewGene_10551/NewGene_12685/Pg_S0147.3/Pg_S0204.43/Pg_S0225.4/Pg_S0302.15/Pg_S0534.74/Pg_S0760.21/Pg_S0812.10/Pg_S0817.13/Pg_S0930.28/Pg_S0947.7/Pg_S1119.3/Pg_S1663.5/Pg_S1815.1/Pg_S1852.5/Pg_S2190.6/Pg_S2993.2/Pg_S3071.1/Pg_S4040.3/Pg_S4162.11/Pg_S4686.2/Pg_S4686.4/Pg_S5150.1/Pg_S5173.8/Pg_S5937.1/Pg_S6159.1/Pg_S6601.1/Pg_S7180.4	--;--;Pg_S0147.3;Pg_S0204.43;Pg_S0225.4;Pg_S0302.15;Pg_S0534.74;Pg_S0760.21;Pg_S0812.10;Pg_S0817.13;Pg_S0930.28;Pg_S0947.7;Pg_S1119.3;Pg_S1663.5;Pg_S1815.1;Pg_S1852.5;Pg_S2190.6;Pg_S2993.2;Pg_S3071.1;Pg_S4040.3;Pg_S4162.11;Pg_S4686.2;Pg_S4686.4;Pg_S5150.1;Pg_S5173.8;Pg_S5937.1;Pg_S6159.1;Pg_S6601.1;Pg_S7180.4	29	down
GO:0009787	regulation of abscisic acid-activated signaling pathway	11/936	85/24906	3.44	0.000335284829935016	0.00398255221817548	NewGene_2212/Pg_S0495.4/Pg_S1304.8/Pg_S1913.5/Pg_S2768.10/Pg_S3222.7/Pg_S3417.1/Pg_S3767.8/Pg_S4721.4/Pg_S4830.8/Pg_S8019.4	--;Pg_S0495.4;Pg_S1304.8;Pg_S1913.5;Pg_S2768.10;Pg_S3222.7;Pg_S3417.1;Pg_S3767.8;Pg_S4721.4;Pg_S4830.8;Pg_S8019.4	11	down
GO:0009687	abscisic acid metabolic process	4/936	10/24906	10.64	0.000347109167575422	0.00399678869646458	Pg_S2768.10/Pg_S3222.7/Pg_S4830.8/Pg_S8019.4	Pg_S2768.10;Pg_S3222.7;Pg_S4830.8;Pg_S8019.4	4	down
GO:0043288	apocarotenoid metabolic process	4/936	10/24906	10.64	0.000347109167575422	0.00399678869646458	Pg_S2768.10/Pg_S3222.7/Pg_S4830.8/Pg_S8019.4	Pg_S2768.10;Pg_S3222.7;Pg_S4830.8;Pg_S8019.4	4	down
GO:1902644	tertiary alcohol metabolic process	4/936	10/24906	10.64	0.000347109167575422	0.00399678869646458	Pg_S2768.10/Pg_S3222.7/Pg_S4830.8/Pg_S8019.4	Pg_S2768.10;Pg_S3222.7;Pg_S4830.8;Pg_S8019.4	4	down
GO:0006721	terpenoid metabolic process	7/936	37/24906	5.03	0.000397178572294787	0.0045271178043595	Pg_S0734.4/Pg_S0800.5/Pg_S2768.10/Pg_S3150.3/Pg_S3222.7/Pg_S4830.8/Pg_S8019.4	Pg_S0734.4;Pg_S0800.5;Pg_S2768.10;Pg_S3150.3;Pg_S3222.7;Pg_S4830.8;Pg_S8019.4	7	down
GO:0030258	lipid modification	6/936	27/24906	5.91	0.000416615711782624	0.00470117940032603	NewGene_10551/NewGene_12685/Pg_S2582.1/Pg_S3582.11/Pg_S7308.1/Pg_S7360.1	--;--;Pg_S2582.1;Pg_S3582.11;Pg_S7308.1;Pg_S7360.1	6	down
GO:0044255	cellular lipid metabolic process	14/936	132/24906	2.82	0.000456619701655825	0.00509728564576282	NewGene_10551/NewGene_12685/Pg_S0061.86/Pg_S0734.4/Pg_S0800.5/Pg_S2582.1/Pg_S2768.10/Pg_S3150.3/Pg_S3222.7/Pg_S3582.11/Pg_S4830.8/Pg_S7308.1/Pg_S7360.1/Pg_S8019.4	--;--;Pg_S0061.86;Pg_S0734.4;Pg_S0800.5;Pg_S2582.1;Pg_S2768.10;Pg_S3150.3;Pg_S3222.7;Pg_S3582.11;Pg_S4830.8;Pg_S7308.1;Pg_S7360.1;Pg_S8019.4	14	down
GO:0046677	response to antibiotic	13/936	117/24906	2.96	0.000460752778987329	0.00509728564576282	NewGene_10551/NewGene_12685/Pg_S0225.4/Pg_S0947.7/Pg_S1119.3/Pg_S1852.5/Pg_S2902.12/Pg_S3071.1/Pg_S4040.3/Pg_S4686.2/Pg_S4686.4/Pg_S5150.1/Pg_S5521.2	--;--;Pg_S0225.4;Pg_S0947.7;Pg_S1119.3;Pg_S1852.5;Pg_S2902.12;Pg_S3071.1;Pg_S4040.3;Pg_S4686.2;Pg_S4686.4;Pg_S5150.1;Pg_S5521.2	13	down
GO:0044110	growth involved in symbiotic interaction	3/936	5/24906	15.97	0.000499853267506421	0.00542350913731663	Pg_S1107.8/Pg_S1107.9/Pg_S8698.2	Pg_S1107.8;Pg_S1107.9;Pg_S8698.2	3	down
GO:0044117	growth of symbiont in host	3/936	5/24906	15.97	0.000499853267506421	0.00542350913731663	Pg_S1107.8/Pg_S1107.9/Pg_S8698.2	Pg_S1107.8;Pg_S1107.9;Pg_S8698.2	3	down
GO:0023052	signaling	31/936	435/24906	1.9	0.000545782632116979	0.00586545344991881	NewGene_14949/NewGene_16278/NewGene_4671/Pg_S0008.38/Pg_S0204.43/Pg_S0302.15/Pg_S0403.65/Pg_S0534.74/Pg_S0581.12/Pg_S0738.31/Pg_S0930.28/Pg_S1067.30/Pg_S1295.35/Pg_S1304.8/Pg_S1779.8/Pg_S1913.5/Pg_S2093.35/Pg_S3522.3/Pg_S3843.12/Pg_S4014.12/Pg_S4048.2/Pg_S4189.2/Pg_S4616.19/Pg_S5058.16/Pg_S5173.8/Pg_S5931.8/Pg_S5981.3/Pg_S6212.4/Pg_S6247.1/Pg_S7180.4/Pg_S8152.1	--;--;--;Pg_S0008.38;Pg_S0204.43;Pg_S0302.15;Pg_S0403.65;Pg_S0534.74;Pg_S0581.12;Pg_S0738.31;Pg_S0930.28;Pg_S1067.30;Pg_S1295.35;Pg_S1304.8;Pg_S1779.8;Pg_S1913.5;Pg_S2093.35;Pg_S3522.3;Pg_S3843.12;Pg_S4014.12;Pg_S4048.2;Pg_S4189.2;Pg_S4616.19;Pg_S5058.16;Pg_S5173.8;Pg_S5931.8;Pg_S5981.3;Pg_S6212.4;Pg_S6247.1;Pg_S7180.4;Pg_S8152.1	31	down
GO:0050794	regulation of cellular process	96/936	1832/24906	1.39	0.000577486231530346	0.00614761906852563	NewGene_14949/NewGene_15964/NewGene_16278/NewGene_2212/NewGene_3325/NewGene_4671/NewGene_6430/NewGene_8153/Pg_S0008.38/Pg_S0102.23/Pg_S0147.3/Pg_S0204.43/Pg_S0302.15/Pg_S0403.18/Pg_S0403.65/Pg_S0495.4/Pg_S0503.10/Pg_S0534.74/Pg_S0581.12/Pg_S0724.1/Pg_S0738.31/Pg_S0760.21/Pg_S0817.13/Pg_S0895.8/Pg_S0905.51/Pg_S0916.16/Pg_S0930.28/Pg_S0988.44/Pg_S0992.36/Pg_S1067.30/Pg_S1290.34/Pg_S1295.35/Pg_S1304…	--;--;--;--;--;--;--;--;Pg_S0008.38;Pg_S0102.23;Pg_S0147.3;Pg_S0204.43;Pg_S0302.15;Pg_S0403.18;Pg_S0403.65;Pg_S0495.4;Pg_S0503.10;Pg_S0534.74;Pg_S0581.12;Pg_S0724.1;Pg_S0738.31;Pg_S0760.21;Pg_S0817.13;Pg_S0895.8;Pg_S0905.51;Pg_S0916.16;Pg_S0930.28;Pg_S0988.44;Pg_S0992.36;Pg_S1067.30;Pg_S1290.34;Pg_S1295.35;Pg_S1304.8;Pg_S1326.3;Pg_S1497.18;Pg_S1746.1;Pg_S1756.2;Pg_S1779.8;Pg_S1819.2;Pg_S1913.5;Pg…	96	down
GO:0009642	response to light intensity	10/936	78/24906	3.41	0.000666112713419353	0.00702481877801816	NewGene_10551/NewGene_12685/Pg_S0225.4/Pg_S0812.10/Pg_S0947.7/Pg_S3071.1/Pg_S3650.3/Pg_S4040.3/Pg_S4686.2/Pg_S5150.1	--;--;Pg_S0225.4;Pg_S0812.10;Pg_S0947.7;Pg_S3071.1;Pg_S3650.3;Pg_S4040.3;Pg_S4686.2;Pg_S5150.1	10	down
GO:0009636	response to toxic substance	14/936	138/24906	2.7	0.000714541883347623	0.00743042692073186	Pg_S0225.4/Pg_S0503.10/Pg_S0947.7/Pg_S1119.3/Pg_S1663.5/Pg_S1852.5/Pg_S2190.6/Pg_S3071.1/Pg_S4040.3/Pg_S4412.6/Pg_S4686.2/Pg_S4686.4/Pg_S5150.1/Pg_S5937.1	Pg_S0225.4;Pg_S0503.10;Pg_S0947.7;Pg_S1119.3;Pg_S1663.5;Pg_S1852.5;Pg_S2190.6;Pg_S3071.1;Pg_S4040.3;Pg_S4412.6;Pg_S4686.2;Pg_S4686.4;Pg_S5150.1;Pg_S5937.1	14	down
GO:0000079	regulation of cyclin-dependent protein serine/threonine kinase activity	5/936	20/24906	6.65	0.000717743197427037	0.00743042692073186	Pg_S3649.13/Pg_S4484.4/Pg_S4969.2/Pg_S4969.4/Pg_S6339.3	Pg_S3649.13;Pg_S4484.4;Pg_S4969.2;Pg_S4969.4;Pg_S6339.3	5	down
GO:0043086	negative regulation of catalytic activity	10/936	80/24906	3.33	0.000814869571188152	0.0083592361752507	NewGene_3325/Pg_S0204.43/Pg_S0302.15/Pg_S1326.3/Pg_S2641.23/Pg_S3053.4/Pg_S3591.4/Pg_S4793.3/Pg_S4911.5/Pg_S5173.8	--;Pg_S0204.43;Pg_S0302.15;Pg_S1326.3;Pg_S2641.23;Pg_S3053.4;Pg_S3591.4;Pg_S4793.3;Pg_S4911.5;Pg_S5173.8	10	down
GO:0051716	cellular response to stimulus	51/936	857/24906	1.58	0.000878363138722118	0.00892940051882513	NewGene_13531/NewGene_14949/NewGene_16278/NewGene_4671/Pg_S0008.38/Pg_S0204.43/Pg_S0302.15/Pg_S0403.65/Pg_S0503.10/Pg_S0534.74/Pg_S0581.12/Pg_S0734.4/Pg_S0738.31/Pg_S0800.5/Pg_S0895.8/Pg_S0930.28/Pg_S1067.30/Pg_S1295.35/Pg_S1304.8/Pg_S1746.1/Pg_S1756.2/Pg_S1779.8/Pg_S1913.5/Pg_S2093.35/Pg_S2177.6/Pg_S2190.6/Pg_S2903.23/Pg_S3150.3/Pg_S3289.18/Pg_S3522.3/Pg_S3650.3/Pg_S3767.8/Pg_S3843.12/Pg_S4014.1…	--;--;--;--;Pg_S0008.38;Pg_S0204.43;Pg_S0302.15;Pg_S0403.65;Pg_S0503.10;Pg_S0534.74;Pg_S0581.12;Pg_S0734.4;Pg_S0738.31;Pg_S0800.5;Pg_S0895.8;Pg_S0930.28;Pg_S1067.30;Pg_S1295.35;Pg_S1304.8;Pg_S1746.1;Pg_S1756.2;Pg_S1779.8;Pg_S1913.5;Pg_S2093.35;Pg_S2177.6;Pg_S2190.6;Pg_S2903.23;Pg_S3150.3;Pg_S3289.18;Pg_S3522.3;Pg_S3650.3;Pg_S3767.8;Pg_S3843.12;Pg_S4014.12;Pg_S4048.2;Pg_S4189.2;Pg_S4412.6;Pg_S4616…	51	down
GO:0010110	regulation of photosynthesis, dark reaction	3/936	6/24906	13.3	0.00097172260579734	0.00945269177327358	Pg_S0895.8/Pg_S1746.1/Pg_S1756.2	Pg_S0895.8;Pg_S1746.1;Pg_S1756.2	3	down
GO:0034059	response to anoxia	3/936	6/24906	13.3	0.00097172260579734	0.00945269177327358	Pg_S0895.8/Pg_S1746.1/Pg_S1756.2	Pg_S0895.8;Pg_S1746.1;Pg_S1756.2	3	down
GO:0071454	cellular response to anoxia	3/936	6/24906	13.3	0.00097172260579734	0.00945269177327358	Pg_S0895.8/Pg_S1746.1/Pg_S1756.2	Pg_S0895.8;Pg_S1746.1;Pg_S1756.2	3	down
GO:0080152	regulation of reductive pentose-phosphate cycle	3/936	6/24906	13.3	0.00097172260579734	0.00945269177327358	Pg_S0895.8/Pg_S1746.1/Pg_S1756.2	Pg_S0895.8;Pg_S1746.1;Pg_S1756.2	3	down
GO:0080153	negative regulation of reductive pentose-phosphate cycle	3/936	6/24906	13.3	0.00097172260579734	0.00945269177327358	Pg_S0895.8/Pg_S1746.1/Pg_S1756.2	Pg_S0895.8;Pg_S1746.1;Pg_S1756.2	3	down
GO:0090567	reproductive shoot system development	14/936	143/24906	2.61	0.001014925285554	0.00978857315442096	NewGene_10551/NewGene_12685/Pg_S0008.38/Pg_S0534.74/Pg_S0738.31/Pg_S0930.28/Pg_S1067.30/Pg_S1779.8/Pg_S3522.3/Pg_S3591.4/Pg_S4189.2/Pg_S4616.19/Pg_S4911.5/Pg_S7180.4	--;--;Pg_S0008.38;Pg_S0534.74;Pg_S0738.31;Pg_S0930.28;Pg_S1067.30;Pg_S1779.8;Pg_S3522.3;Pg_S3591.4;Pg_S4189.2;Pg_S4616.19;Pg_S4911.5;Pg_S7180.4	14	down
GO:2000116	regulation of cysteine-type endopeptidase activity	4/936	13/24906	8.19	0.00107970934708566	0.0102199199480672	NewGene_3325/Pg_S1326.3/Pg_S3053.4/Pg_S4793.3	--;Pg_S1326.3;Pg_S3053.4;Pg_S4793.3	4	down
GO:2000117	negative regulation of cysteine-type endopeptidase activity	4/936	13/24906	8.19	0.00107970934708566	0.0102199199480672	NewGene_3325/Pg_S1326.3/Pg_S3053.4/Pg_S4793.3	--;Pg_S1326.3;Pg_S3053.4;Pg_S4793.3	4	down
GO:0010286	heat acclimation	6/936	32/24906	4.99	0.00108681984522357	0.0102199199480672	Pg_S0225.4/Pg_S0947.7/Pg_S2902.12/Pg_S4686.2/Pg_S5150.1/Pg_S5521.2	Pg_S0225.4;Pg_S0947.7;Pg_S2902.12;Pg_S4686.2;Pg_S5150.1;Pg_S5521.2	6	down
GO:0048731	system development	44/936	721/24906	1.62	0.00118742961163374	0.011073723737898	NewGene_10551/NewGene_12685/NewGene_16278/NewGene_4671/Pg_S0008.38/Pg_S0051.6/Pg_S0051.7/Pg_S0102.23/Pg_S0158.16/Pg_S0403.65/Pg_S0447.9/Pg_S0534.74/Pg_S0734.4/Pg_S0738.31/Pg_S0800.5/Pg_S0930.28/Pg_S1067.30/Pg_S1779.8/Pg_S1799.18/Pg_S1939.16/Pg_S2390.7/Pg_S2496.24/Pg_S2636.5/Pg_S3150.3/Pg_S3289.18/Pg_S3332.11/Pg_S3356.10/Pg_S3522.3/Pg_S3591.4/Pg_S3713.15/Pg_S3767.2/Pg_S4179.3/Pg_S4189.2/Pg_S4271.1…	--;--;--;--;Pg_S0008.38;Pg_S0051.6;Pg_S0051.7;Pg_S0102.23;Pg_S0158.16;Pg_S0403.65;Pg_S0447.9;Pg_S0534.74;Pg_S0734.4;Pg_S0738.31;Pg_S0800.5;Pg_S0930.28;Pg_S1067.30;Pg_S1779.8;Pg_S1799.18;Pg_S1939.16;Pg_S2390.7;Pg_S2496.24;Pg_S2636.5;Pg_S3150.3;Pg_S3289.18;Pg_S3332.11;Pg_S3356.10;Pg_S3522.3;Pg_S3591.4;Pg_S3713.15;Pg_S3767.2;Pg_S4179.3;Pg_S4189.2;Pg_S4271.1;Pg_S4616.19;Pg_S4644.7;Pg_S4684.15;Pg_S476…	44	down
GO:0009611	response to wounding	12/936	114/24906	2.8	0.00121507876579519	0.0112386922944991	NewGene_10551/NewGene_12685/NewGene_13531/NewGene_16278/Pg_S0008.38/Pg_S1067.30/Pg_S1779.8/Pg_S2115.15/Pg_S2390.7/Pg_S3522.3/Pg_S4189.2/Pg_S4616.19	--;--;--;--;Pg_S0008.38;Pg_S1067.30;Pg_S1779.8;Pg_S2115.15;Pg_S2390.7;Pg_S3522.3;Pg_S4189.2;Pg_S4616.19	12	down
GO:0007154	cell communication	33/936	497/24906	1.77	0.00122985621845777	0.0112828914521757	NewGene_13531/NewGene_14949/NewGene_16278/NewGene_4671/Pg_S0008.38/Pg_S0204.43/Pg_S0302.15/Pg_S0403.65/Pg_S0534.74/Pg_S0581.12/Pg_S0738.31/Pg_S0930.28/Pg_S1067.30/Pg_S1295.35/Pg_S1304.8/Pg_S1779.8/Pg_S1913.5/Pg_S2093.35/Pg_S2903.23/Pg_S3522.3/Pg_S3843.12/Pg_S4014.12/Pg_S4048.2/Pg_S4189.2/Pg_S4616.19/Pg_S5058.16/Pg_S5173.8/Pg_S5931.8/Pg_S5981.3/Pg_S6212.4/Pg_S6247.1/Pg_S7180.4/Pg_S8152.1	--;--;--;--;Pg_S0008.38;Pg_S0204.43;Pg_S0302.15;Pg_S0403.65;Pg_S0534.74;Pg_S0581.12;Pg_S0738.31;Pg_S0930.28;Pg_S1067.30;Pg_S1295.35;Pg_S1304.8;Pg_S1779.8;Pg_S1913.5;Pg_S2093.35;Pg_S2903.23;Pg_S3522.3;Pg_S3843.12;Pg_S4014.12;Pg_S4048.2;Pg_S4189.2;Pg_S4616.19;Pg_S5058.16;Pg_S5173.8;Pg_S5931.8;Pg_S5981.3;Pg_S6212.4;Pg_S6247.1;Pg_S7180.4;Pg_S8152.1	33	down
GO:0071396	cellular response to lipid	13/936	130/24906	2.66	0.00124727558913061	0.0113504196226486	NewGene_16278/Pg_S0204.43/Pg_S0302.15/Pg_S0734.4/Pg_S0800.5/Pg_S1304.8/Pg_S1913.5/Pg_S3150.3/Pg_S4048.2/Pg_S5173.8/Pg_S5981.3/Pg_S6212.4/Pg_S8152.1	--;Pg_S0204.43;Pg_S0302.15;Pg_S0734.4;Pg_S0800.5;Pg_S1304.8;Pg_S1913.5;Pg_S3150.3;Pg_S4048.2;Pg_S5173.8;Pg_S5981.3;Pg_S6212.4;Pg_S8152.1	13	down
GO:0006970	response to osmotic stress	18/936	214/24906	2.24	0.00126508274254209	0.0114203680000431	NewGene_11569/NewGene_16721/Pg_S0204.43/Pg_S0302.15/Pg_S2390.7/Pg_S2768.10/Pg_S2993.2/Pg_S3222.7/Pg_S3767.8/Pg_S4684.15/Pg_S4721.4/Pg_S4830.8/Pg_S5173.8/Pg_S5273.12/Pg_S5953.5/Pg_S5981.3/Pg_S8019.4/Pg_S9608.1	--;--;Pg_S0204.43;Pg_S0302.15;Pg_S2390.7;Pg_S2768.10;Pg_S2993.2;Pg_S3222.7;Pg_S3767.8;Pg_S4684.15;Pg_S4721.4;Pg_S4830.8;Pg_S5173.8;Pg_S5273.12;Pg_S5953.5;Pg_S5981.3;Pg_S8019.4;Pg_S9608.1	18	down
GO:0065007	biological regulation	107/936	2137/24906	1.33	0.00134990115669303	0.0120893403506677	NewGene_14949/NewGene_15964/NewGene_16278/NewGene_2212/NewGene_3325/NewGene_4671/NewGene_6430/NewGene_8153/Pg_S0008.38/Pg_S0102.23/Pg_S0147.3/Pg_S0204.43/Pg_S0302.15/Pg_S0327.40/Pg_S0403.18/Pg_S0403.65/Pg_S0466.3/Pg_S0495.4/Pg_S0503.10/Pg_S0534.74/Pg_S0581.12/Pg_S0724.1/Pg_S0734.4/Pg_S0738.31/Pg_S0760.21/Pg_S0800.5/Pg_S0817.13/Pg_S0895.8/Pg_S0905.51/Pg_S0916.16/Pg_S0916.23/Pg_S0930.28/Pg_S0988.44…	--;--;--;--;--;--;--;--;Pg_S0008.38;Pg_S0102.23;Pg_S0147.3;Pg_S0204.43;Pg_S0302.15;Pg_S0327.40;Pg_S0403.18;Pg_S0403.65;Pg_S0466.3;Pg_S0495.4;Pg_S0503.10;Pg_S0534.74;Pg_S0581.12;Pg_S0724.1;Pg_S0734.4;Pg_S0738.31;Pg_S0760.21;Pg_S0800.5;Pg_S0817.13;Pg_S0895.8;Pg_S0905.51;Pg_S0916.16;Pg_S0916.23;Pg_S0930.28;Pg_S0988.44;Pg_S0992.36;Pg_S1067.30;Pg_S1290.34;Pg_S1295.35;Pg_S1304.8;Pg_S1326.3;Pg_S1459.19;…	107	down
GO:0045471	response to ethanol	2/936	2/24906	26.61	0.00141090226213018	0.0122707517222163	Pg_S1119.3/Pg_S4686.4	Pg_S1119.3;Pg_S4686.4	2	down
GO:0046688	response to copper ion	2/936	2/24906	26.61	0.00141090226213018	0.0122707517222163	Pg_S1119.3/Pg_S4686.4	Pg_S1119.3;Pg_S4686.4	2	down
GO:0071629	cytoplasm protein quality control by the ubiquitin-proteasome system	2/936	2/24906	26.61	0.00141090226213018	0.0122707517222163	Pg_S3289.18/Pg_S4768.10	Pg_S3289.18;Pg_S4768.10	2	down
GO:0032504	multicellular organism reproduction	12/936	116/24906	2.75	0.00141365469934115	0.0122707517222163	NewGene_10551/NewGene_12685/Pg_S0008.38/Pg_S1067.30/Pg_S1779.8/Pg_S3289.18/Pg_S3522.3/Pg_S4189.2/Pg_S4271.1/Pg_S4616.19/Pg_S4768.10/Pg_S7676.5	--;--;Pg_S0008.38;Pg_S1067.30;Pg_S1779.8;Pg_S3289.18;Pg_S3522.3;Pg_S4189.2;Pg_S4271.1;Pg_S4616.19;Pg_S4768.10;Pg_S7676.5	12	down
GO:0010951	negative regulation of endopeptidase activity	4/936	14/24906	7.6	0.00146685843139331	0.0125396510243511	NewGene_3325/Pg_S1326.3/Pg_S3053.4/Pg_S4793.3	--;Pg_S1326.3;Pg_S3053.4;Pg_S4793.3	4	down
GO:0052548	regulation of endopeptidase activity	4/936	14/24906	7.6	0.00146685843139331	0.0125396510243511	NewGene_3325/Pg_S1326.3/Pg_S3053.4/Pg_S4793.3	--;Pg_S1326.3;Pg_S3053.4;Pg_S4793.3	4	down
GO:0009867	jasmonic acid mediated signaling pathway	7/936	46/24906	4.05	0.00154047465407385	0.0130699551180622	Pg_S0008.38/Pg_S0738.31/Pg_S1067.30/Pg_S1779.8/Pg_S3522.3/Pg_S4189.2/Pg_S4616.19	Pg_S0008.38;Pg_S0738.31;Pg_S1067.30;Pg_S1779.8;Pg_S3522.3;Pg_S4189.2;Pg_S4616.19	7	down
GO:0046685	response to arsenic-containing substance	3/936	7/24906	11.4	0.00165300528235267	0.0139200444829699	Pg_S1119.3/Pg_S3588.4/Pg_S4686.4	Pg_S1119.3;Pg_S3588.4;Pg_S4686.4	3	down
GO:0071395	cellular response to jasmonic acid stimulus	7/936	47/24906	3.96	0.00175226798443223	0.0146466376554492	Pg_S0008.38/Pg_S0738.31/Pg_S1067.30/Pg_S1779.8/Pg_S3522.3/Pg_S4189.2/Pg_S4616.19	Pg_S0008.38;Pg_S0738.31;Pg_S1067.30;Pg_S1779.8;Pg_S3522.3;Pg_S4189.2;Pg_S4616.19	7	down
GO:0010118	stomatal movement	6/936	36/24906	4.43	0.00205629243555386	0.0170614976076915	Pg_S0008.38/Pg_S1067.30/Pg_S1779.8/Pg_S3522.3/Pg_S4189.2/Pg_S4616.19	Pg_S0008.38;Pg_S1067.30;Pg_S1779.8;Pg_S3522.3;Pg_S4189.2;Pg_S4616.19	6	down
GO:0008150	biological_process	207/936	4591/24906	1.2	0.0021109483165951	0.0173871424924314	NewGene_10551/NewGene_10756/NewGene_11034/NewGene_12685/NewGene_13531/NewGene_14949/NewGene_15964/NewGene_16278/NewGene_2212/NewGene_2609/NewGene_3325/NewGene_4671/NewGene_6430/NewGene_8153/NewGene_8370/Pg_S0008.38/Pg_S0051.6/Pg_S0051.7/Pg_S0061.86/Pg_S0072.7/Pg_S0077.31/Pg_S0102.23/Pg_S0147.3/Pg_S0148.28/Pg_S0158.16/Pg_S0204.43/Pg_S0225.4/Pg_S0266.5/Pg_S0277.15/Pg_S0277.6/Pg_S0292.10/Pg_S0302.15…	--;--;--;--;--;--;--;--;--;--;--;--;--;--;--;Pg_S0008.38;Pg_S0051.6;Pg_S0051.7;Pg_S0061.86;Pg_S0072.7;Pg_S0077.31;Pg_S0102.23;Pg_S0147.3;Pg_S0148.28;Pg_S0158.16;Pg_S0204.43;Pg_S0225.4;Pg_S0266.5;Pg_S0277.15;Pg_S0277.6;Pg_S0292.10;Pg_S0302.15;Pg_S0318.37;Pg_S0327.40;Pg_S0403.18;Pg_S0403.65;Pg_S0447.9;Pg_S0466.3;Pg_S0495.4;Pg_S0503.10;Pg_S0534.74;Pg_S0544.30;Pg_S0581.12;Pg_S0649.9;Pg_S0661.1;Pg_S07…	207	down
GO:0044092	negative regulation of molecular function	11/936	106/24906	2.76	0.00214549511605605	0.0175436366469267	NewGene_15964/NewGene_3325/Pg_S0204.43/Pg_S0302.15/Pg_S1326.3/Pg_S2641.23/Pg_S3053.4/Pg_S3591.4/Pg_S4793.3/Pg_S4911.5/Pg_S5173.8	--;--;Pg_S0204.43;Pg_S0302.15;Pg_S1326.3;Pg_S2641.23;Pg_S3053.4;Pg_S3591.4;Pg_S4793.3;Pg_S4911.5;Pg_S5173.8	11	down
GO:0007165	signal transduction	40/936	662/24906	1.61	0.0023174073264239	0.0188130303212906	NewGene_14949/NewGene_16278/NewGene_4671/Pg_S0008.38/Pg_S0204.43/Pg_S0222.38/Pg_S0302.15/Pg_S0403.65/Pg_S0534.74/Pg_S0581.12/Pg_S0614.23/Pg_S0738.31/Pg_S0930.28/Pg_S1038.43/Pg_S1067.30/Pg_S1295.35/Pg_S1304.8/Pg_S1459.14/Pg_S1779.8/Pg_S1911.1/Pg_S1913.5/Pg_S2093.35/Pg_S3522.3/Pg_S3843.12/Pg_S3979.8/Pg_S4014.12/Pg_S4048.2/Pg_S4066.2/Pg_S4189.2/Pg_S4616.19/Pg_S5058.16/Pg_S5173.8/Pg_S5931.8/Pg_S5981.…	--;--;--;Pg_S0008.38;Pg_S0204.43;Pg_S0222.38;Pg_S0302.15;Pg_S0403.65;Pg_S0534.74;Pg_S0581.12;Pg_S0614.23;Pg_S0738.31;Pg_S0930.28;Pg_S1038.43;Pg_S1067.30;Pg_S1295.35;Pg_S1304.8;Pg_S1459.14;Pg_S1779.8;Pg_S1911.1;Pg_S1913.5;Pg_S2093.35;Pg_S3522.3;Pg_S3843.12;Pg_S3979.8;Pg_S4014.12;Pg_S4048.2;Pg_S4066.2;Pg_S4189.2;Pg_S4616.19;Pg_S5058.16;Pg_S5173.8;Pg_S5931.8;Pg_S5981.3;Pg_S6035.3;Pg_S6212.4;Pg_S6247…	40	down
GO:0006066	alcohol metabolic process	4/936	16/24906	6.65	0.00251180414734395	0.0202192499674035	Pg_S2768.10/Pg_S3222.7/Pg_S4830.8/Pg_S8019.4	Pg_S2768.10;Pg_S3222.7;Pg_S4830.8;Pg_S8019.4	4	down
GO:0047484	regulation of response to osmotic stress	5/936	26/24906	5.12	0.00252646318389337	0.0202192499674035	Pg_S2768.10/Pg_S3222.7/Pg_S4721.4/Pg_S4830.8/Pg_S8019.4	Pg_S2768.10;Pg_S3222.7;Pg_S4721.4;Pg_S4830.8;Pg_S8019.4	5	down
GO:0022622	root system development	17/936	213/24906	2.12	0.00295632181795217	0.0234927871671217	Pg_S0008.38/Pg_S0051.6/Pg_S0051.7/Pg_S0102.23/Pg_S0534.74/Pg_S0930.28/Pg_S1067.30/Pg_S1779.8/Pg_S1939.16/Pg_S2636.5/Pg_S3522.3/Pg_S3767.2/Pg_S4179.3/Pg_S4189.2/Pg_S4616.19/Pg_S7180.4/Pg_S8152.1	Pg_S0008.38;Pg_S0051.6;Pg_S0051.7;Pg_S0102.23;Pg_S0534.74;Pg_S0930.28;Pg_S1067.30;Pg_S1779.8;Pg_S1939.16;Pg_S2636.5;Pg_S3522.3;Pg_S3767.2;Pg_S4179.3;Pg_S4189.2;Pg_S4616.19;Pg_S7180.4;Pg_S8152.1	17	down
GO:0044260	cellular macromolecule metabolic process	56/936	1019/24906	1.46	0.00300559357855611	0.0236974379867614	NewGene_10756/NewGene_16278/NewGene_2212/NewGene_3325/NewGene_4671/NewGene_8153/Pg_S0008.38/Pg_S0051.6/Pg_S0051.7/Pg_S0292.10/Pg_S0403.18/Pg_S0403.65/Pg_S0649.9/Pg_S0661.1/Pg_S0724.1/Pg_S0738.31/Pg_S0808.18/Pg_S0916.16/Pg_S0917.27/Pg_S1067.30/Pg_S1084.1/Pg_S1242.11/Pg_S1326.3/Pg_S1501.24/Pg_S1779.8/Pg_S1815.1/Pg_S1960.37/Pg_S2127.6/Pg_S2768.10/Pg_S3053.4/Pg_S3068.9/Pg_S3222.7/Pg_S3289.18/Pg_S3326…	--;--;--;--;--;--;Pg_S0008.38;Pg_S0051.6;Pg_S0051.7;Pg_S0292.10;Pg_S0403.18;Pg_S0403.65;Pg_S0649.9;Pg_S0661.1;Pg_S0724.1;Pg_S0738.31;Pg_S0808.18;Pg_S0916.16;Pg_S0917.27;Pg_S1067.30;Pg_S1084.1;Pg_S1242.11;Pg_S1326.3;Pg_S1501.24;Pg_S1779.8;Pg_S1815.1;Pg_S1960.37;Pg_S2127.6;Pg_S2768.10;Pg_S3053.4;Pg_S3068.9;Pg_S3222.7;Pg_S3289.18;Pg_S3326.21;Pg_S3332.11;Pg_S3456.6;Pg_S3522.3;Pg_S3583.18;Pg_S3588.4;P…	56	down
GO:0042546	cell wall biogenesis	10/936	95/24906	2.8	0.00302407604159418	0.0236974379867614	NewGene_2765/Pg_S0760.2/Pg_S0859.35/Pg_S1016.24/Pg_S1671.5/Pg_S3009.20/Pg_S3590.12/Pg_S5234.12/Pg_S5401.8/Pg_S6001.10	--;Pg_S0760.2;Pg_S0859.35;Pg_S1016.24;Pg_S1671.5;Pg_S3009.20;Pg_S3590.12;Pg_S5234.12;Pg_S5401.8;Pg_S6001.10	10	down
GO:0009908	flower development	15/936	179/24906	2.23	0.00320991766528655	0.0249802666946438	NewGene_10551/NewGene_12685/Pg_S0008.38/Pg_S0534.74/Pg_S0738.31/Pg_S0930.28/Pg_S1067.30/Pg_S1779.8/Pg_S1939.18/Pg_S3522.3/Pg_S3591.4/Pg_S4189.2/Pg_S4616.19/Pg_S4911.5/Pg_S7180.4	--;--;Pg_S0008.38;Pg_S0534.74;Pg_S0738.31;Pg_S0930.28;Pg_S1067.30;Pg_S1779.8;Pg_S1939.18;Pg_S3522.3;Pg_S3591.4;Pg_S4189.2;Pg_S4616.19;Pg_S4911.5;Pg_S7180.4	15	down
GO:0009753	response to jasmonic acid	10/936	96/24906	2.77	0.0032647485548813	0.0251250489432718	NewGene_10551/NewGene_12685/Pg_S0008.38/Pg_S0738.31/Pg_S1067.30/Pg_S1779.8/Pg_S2115.15/Pg_S3522.3/Pg_S4189.2/Pg_S4616.19	--;--;Pg_S0008.38;Pg_S0738.31;Pg_S1067.30;Pg_S1779.8;Pg_S2115.15;Pg_S3522.3;Pg_S4189.2;Pg_S4616.19	10	down
GO:0007275	multicellular organism development	55/936	1001/24906	1.46	0.00327305325086558	0.0251250489432718	NewGene_10551/NewGene_12685/NewGene_15964/NewGene_16278/NewGene_4671/Pg_S0008.38/Pg_S0051.6/Pg_S0051.7/Pg_S0102.23/Pg_S0158.16/Pg_S0204.30/Pg_S0204.43/Pg_S0302.15/Pg_S0403.65/Pg_S0447.9/Pg_S0534.74/Pg_S0734.4/Pg_S0738.31/Pg_S0800.5/Pg_S0857.20/Pg_S0917.27/Pg_S0930.28/Pg_S1067.30/Pg_S1779.8/Pg_S1799.18/Pg_S1939.16/Pg_S2390.7/Pg_S2496.24/Pg_S2636.5/Pg_S3068.9/Pg_S3150.3/Pg_S3289.18/Pg_S3332.11/Pg_S…	--;--;--;--;--;Pg_S0008.38;Pg_S0051.6;Pg_S0051.7;Pg_S0102.23;Pg_S0158.16;Pg_S0204.30;Pg_S0204.43;Pg_S0302.15;Pg_S0403.65;Pg_S0447.9;Pg_S0534.74;Pg_S0734.4;Pg_S0738.31;Pg_S0800.5;Pg_S0857.20;Pg_S0917.27;Pg_S0930.28;Pg_S1067.30;Pg_S1779.8;Pg_S1799.18;Pg_S1939.16;Pg_S2390.7;Pg_S2496.24;Pg_S2636.5;Pg_S3068.9;Pg_S3150.3;Pg_S3289.18;Pg_S3332.11;Pg_S3356.10;Pg_S3456.6;Pg_S3522.3;Pg_S3591.4;Pg_S3713.15;P…	55	down
GO:0048608	reproductive structure development	27/936	409/24906	1.76	0.00353412732749087	0.026764991134371	NewGene_10551/NewGene_12685/NewGene_16278/NewGene_4671/Pg_S0008.38/Pg_S0403.65/Pg_S0447.9/Pg_S0534.74/Pg_S0738.31/Pg_S0930.28/Pg_S1067.30/Pg_S1779.8/Pg_S1939.16/Pg_S2390.7/Pg_S3289.18/Pg_S3522.3/Pg_S3591.4/Pg_S3713.15/Pg_S4189.2/Pg_S4271.1/Pg_S4616.19/Pg_S4684.15/Pg_S4768.10/Pg_S4786.2/Pg_S4911.5/Pg_S5058.16/Pg_S7180.4	--;--;--;--;Pg_S0008.38;Pg_S0403.65;Pg_S0447.9;Pg_S0534.74;Pg_S0738.31;Pg_S0930.28;Pg_S1067.30;Pg_S1779.8;Pg_S1939.16;Pg_S2390.7;Pg_S3289.18;Pg_S3522.3;Pg_S3591.4;Pg_S3713.15;Pg_S4189.2;Pg_S4271.1;Pg_S4616.19;Pg_S4684.15;Pg_S4768.10;Pg_S4786.2;Pg_S4911.5;Pg_S5058.16;Pg_S7180.4	27	down
GO:0061458	reproductive system development	27/936	409/24906	1.76	0.00353412732749087	0.026764991134371	NewGene_10551/NewGene_12685/NewGene_16278/NewGene_4671/Pg_S0008.38/Pg_S0403.65/Pg_S0447.9/Pg_S0534.74/Pg_S0738.31/Pg_S0930.28/Pg_S1067.30/Pg_S1779.8/Pg_S1939.16/Pg_S2390.7/Pg_S3289.18/Pg_S3522.3/Pg_S3591.4/Pg_S3713.15/Pg_S4189.2/Pg_S4271.1/Pg_S4616.19/Pg_S4684.15/Pg_S4768.10/Pg_S4786.2/Pg_S4911.5/Pg_S5058.16/Pg_S7180.4	--;--;--;--;Pg_S0008.38;Pg_S0403.65;Pg_S0447.9;Pg_S0534.74;Pg_S0738.31;Pg_S0930.28;Pg_S1067.30;Pg_S1779.8;Pg_S1939.16;Pg_S2390.7;Pg_S3289.18;Pg_S3522.3;Pg_S3591.4;Pg_S3713.15;Pg_S4189.2;Pg_S4271.1;Pg_S4616.19;Pg_S4684.15;Pg_S4768.10;Pg_S4786.2;Pg_S4911.5;Pg_S5058.16;Pg_S7180.4	27	down
GO:0048519	negative regulation of biological process	40/936	680/24906	1.57	0.00368666517847235	0.0274724044868795	NewGene_15964/NewGene_2212/NewGene_3325/NewGene_8153/Pg_S0008.38/Pg_S0204.43/Pg_S0302.15/Pg_S0403.18/Pg_S0495.4/Pg_S0724.1/Pg_S0895.8/Pg_S0916.16/Pg_S0992.36/Pg_S1067.30/Pg_S1304.8/Pg_S1326.3/Pg_S1746.1/Pg_S1756.2/Pg_S1779.8/Pg_S1913.5/Pg_S1960.37/Pg_S2093.35/Pg_S2127.6/Pg_S2177.6/Pg_S3053.4/Pg_S3417.1/Pg_S3441.1/Pg_S3522.3/Pg_S4048.2/Pg_S4092.7/Pg_S4162.11/Pg_S4189.2/Pg_S4377.14/Pg_S4616.19/Pg_S…	--;--;--;--;Pg_S0008.38;Pg_S0204.43;Pg_S0302.15;Pg_S0403.18;Pg_S0495.4;Pg_S0724.1;Pg_S0895.8;Pg_S0916.16;Pg_S0992.36;Pg_S1067.30;Pg_S1304.8;Pg_S1326.3;Pg_S1746.1;Pg_S1756.2;Pg_S1779.8;Pg_S1913.5;Pg_S1960.37;Pg_S2093.35;Pg_S2127.6;Pg_S2177.6;Pg_S3053.4;Pg_S3417.1;Pg_S3441.1;Pg_S3522.3;Pg_S4048.2;Pg_S4092.7;Pg_S4162.11;Pg_S4189.2;Pg_S4377.14;Pg_S4616.19;Pg_S4653.7;Pg_S4793.3;Pg_S5173.8;Pg_S6161.9;P…	40	down
GO:1901334	lactone metabolic process	3/936	9/24906	8.87	0.00374926564965529	0.0274724044868795	Pg_S0734.4/Pg_S0800.5/Pg_S3150.3	Pg_S0734.4;Pg_S0800.5;Pg_S3150.3	3	down
GO:1901336	lactone biosynthetic process	3/936	9/24906	8.87	0.00374926564965529	0.0274724044868795	Pg_S0734.4/Pg_S0800.5/Pg_S3150.3	Pg_S0734.4;Pg_S0800.5;Pg_S3150.3	3	down
GO:1901600	strigolactone metabolic process	3/936	9/24906	8.87	0.00374926564965529	0.0274724044868795	Pg_S0734.4/Pg_S0800.5/Pg_S3150.3	Pg_S0734.4;Pg_S0800.5;Pg_S3150.3	3	down
GO:1905156	negative regulation of photosynthesis	3/936	9/24906	8.87	0.00374926564965529	0.0274724044868795	Pg_S0895.8/Pg_S1746.1/Pg_S1756.2	Pg_S0895.8;Pg_S1746.1;Pg_S1756.2	3	down
GO:0005975	carbohydrate metabolic process	50/936	898/24906	1.48	0.00381120589299615	0.027746096552067	NewGene_10575/NewGene_11166/NewGene_16110/NewGene_5792/NewGene_8398/Pg_S0039.1/Pg_S0101.6/Pg_S0108.18/Pg_S0129.14/Pg_S0144.26/Pg_S0232.32/Pg_S0277.6/Pg_S0408.4/Pg_S0491.15/Pg_S0759.7/Pg_S0762.22/Pg_S0891.7/Pg_S0895.25/Pg_S1171.38/Pg_S1296.3/Pg_S1345.1/Pg_S1974.11/Pg_S2020.26/Pg_S2400.4/Pg_S2902.12/Pg_S2935.1/Pg_S2946.15/Pg_S3090.7/Pg_S3098.31/Pg_S3132.21/Pg_S3326.18/Pg_S3326.21/Pg_S3583.5/Pg_S402…	--;--;--;--;--;Pg_S0039.1;Pg_S0101.6;Pg_S0108.18;Pg_S0129.14;Pg_S0144.26;Pg_S0232.32;Pg_S0277.6;Pg_S0408.4;Pg_S0491.15;Pg_S0759.7;Pg_S0762.22;Pg_S0891.7;Pg_S0895.25;Pg_S1171.38;Pg_S1296.3;Pg_S1345.1;Pg_S1974.11;Pg_S2020.26;Pg_S2400.4;Pg_S2902.12;Pg_S2935.1;Pg_S2946.15;Pg_S3090.7;Pg_S3098.31;Pg_S3132.21;Pg_S3326.18;Pg_S3326.21;Pg_S3583.5;Pg_S4021.9;Pg_S4110.10;Pg_S4183.5;Pg_S4286.10;Pg_S4390.7;Pg_…	50	down
GO:0010016	shoot system morphogenesis	8/936	68/24906	3.13	0.00388806939355684	0.0281242266524489	Pg_S0734.4/Pg_S0738.31/Pg_S0800.5/Pg_S1590.12/Pg_S1799.18/Pg_S2148.15/Pg_S2390.7/Pg_S3150.3	Pg_S0734.4;Pg_S0738.31;Pg_S0800.5;Pg_S1590.12;Pg_S1799.18;Pg_S2148.15;Pg_S2390.7;Pg_S3150.3	8	down
GO:0048364	root development	18/936	238/24906	2.01	0.0040197630487679	0.0288916258014025	Pg_S0008.38/Pg_S0051.6/Pg_S0051.7/Pg_S0102.23/Pg_S0534.74/Pg_S0804.9/Pg_S0930.28/Pg_S1067.30/Pg_S1779.8/Pg_S1939.16/Pg_S2636.5/Pg_S3522.3/Pg_S3767.2/Pg_S4179.3/Pg_S4189.2/Pg_S4616.19/Pg_S7180.4/Pg_S8152.1	Pg_S0008.38;Pg_S0051.6;Pg_S0051.7;Pg_S0102.23;Pg_S0534.74;Pg_S0804.9;Pg_S0930.28;Pg_S1067.30;Pg_S1779.8;Pg_S1939.16;Pg_S2636.5;Pg_S3522.3;Pg_S3767.2;Pg_S4179.3;Pg_S4189.2;Pg_S4616.19;Pg_S7180.4;Pg_S8152.1	18	down
GO:0034605	cellular response to heat	6/936	41/24906	3.89	0.00404965416995451	0.0289222469699616	Pg_S0895.8/Pg_S1746.1/Pg_S1756.2/Pg_S3650.3/Pg_S5190.1/Pg_S5242.4	Pg_S0895.8;Pg_S1746.1;Pg_S1756.2;Pg_S3650.3;Pg_S5190.1;Pg_S5242.4	6	down
GO:0030148	sphingolipid biosynthetic process	2/936	3/24906	17.74	0.00412687778600269	0.0292884011029121	NewGene_15741/Pg_S7315.3	--;Pg_S7315.3	2	down
GO:0036211	protein modification process	34/936	559/24906	1.62	0.00428718423758575	0.0302359309387627	NewGene_10756/NewGene_16278/NewGene_2212/NewGene_3325/NewGene_4671/Pg_S0051.6/Pg_S0051.7/Pg_S0403.65/Pg_S0661.1/Pg_S0917.27/Pg_S1084.1/Pg_S1326.3/Pg_S1815.1/Pg_S1960.37/Pg_S2768.10/Pg_S3053.4/Pg_S3068.9/Pg_S3222.7/Pg_S3289.18/Pg_S3332.11/Pg_S3456.6/Pg_S3588.4/Pg_S3767.2/Pg_S4721.4/Pg_S4768.10/Pg_S4793.3/Pg_S4830.8/Pg_S5058.16/Pg_S5970.6/Pg_S6161.9/Pg_S7308.1/Pg_S7360.1/Pg_S7676.5/Pg_S8019.4	--;--;--;--;--;Pg_S0051.6;Pg_S0051.7;Pg_S0403.65;Pg_S0661.1;Pg_S0917.27;Pg_S1084.1;Pg_S1326.3;Pg_S1815.1;Pg_S1960.37;Pg_S2768.10;Pg_S3053.4;Pg_S3068.9;Pg_S3222.7;Pg_S3289.18;Pg_S3332.11;Pg_S3456.6;Pg_S3588.4;Pg_S3767.2;Pg_S4721.4;Pg_S4768.10;Pg_S4793.3;Pg_S4830.8;Pg_S5058.16;Pg_S5970.6;Pg_S6161.9;Pg_S7308.1;Pg_S7360.1;Pg_S7676.5;Pg_S8019.4	34	down
GO:0010200	response to chitin	7/936	55/24906	3.39	0.00436472498388115	0.0305354902899082	Pg_S0760.21/Pg_S0817.13/Pg_S2768.10/Pg_S3222.7/Pg_S4830.8/Pg_S6159.1/Pg_S8019.4	Pg_S0760.21;Pg_S0817.13;Pg_S2768.10;Pg_S3222.7;Pg_S4830.8;Pg_S6159.1;Pg_S8019.4	7	down
GO:0048609	multicellular organismal reproductive process	10/936	100/24906	2.66	0.0043837798093441	0.0305354902899082	NewGene_10551/NewGene_12685/Pg_S0008.38/Pg_S1067.30/Pg_S1779.8/Pg_S3522.3/Pg_S4189.2/Pg_S4271.1/Pg_S4616.19/Pg_S7676.5	--;--;Pg_S0008.38;Pg_S1067.30;Pg_S1779.8;Pg_S3522.3;Pg_S4189.2;Pg_S4271.1;Pg_S4616.19;Pg_S7676.5	10	down
GO:0080134	regulation of response to stress	16/936	205/24906	2.08	0.00479201011759211	0.033071182950235	NewGene_8153/Pg_S0008.38/Pg_S0581.12/Pg_S0738.31/Pg_S1067.30/Pg_S1459.19/Pg_S1779.8/Pg_S2768.10/Pg_S3222.7/Pg_S3522.3/Pg_S4189.2/Pg_S4616.19/Pg_S4721.4/Pg_S4830.8/Pg_S7676.5/Pg_S8019.4	--;Pg_S0008.38;Pg_S0581.12;Pg_S0738.31;Pg_S1067.30;Pg_S1459.19;Pg_S1779.8;Pg_S2768.10;Pg_S3222.7;Pg_S3522.3;Pg_S4189.2;Pg_S4616.19;Pg_S4721.4;Pg_S4830.8;Pg_S7676.5;Pg_S8019.4	16	down
GO:0051346	negative regulation of hydrolase activity	7/936	56/24906	3.33	0.00482995794304687	0.033071182950235	NewGene_3325/Pg_S0204.43/Pg_S0302.15/Pg_S1326.3/Pg_S3053.4/Pg_S4793.3/Pg_S5173.8	--;Pg_S0204.43;Pg_S0302.15;Pg_S1326.3;Pg_S3053.4;Pg_S4793.3;Pg_S5173.8	7	down
GO:0051865	protein autoubiquitination	5/936	30/24906	4.43	0.00483573500694901	0.033071182950235	NewGene_3325/Pg_S1326.3/Pg_S1815.1/Pg_S3289.18/Pg_S4768.10	--;Pg_S1326.3;Pg_S1815.1;Pg_S3289.18;Pg_S4768.10	5	down
GO:0050789	regulation of biological process	99/936	2038/24906	1.29	0.00495804564235238	0.0337033920646908	NewGene_14949/NewGene_15964/NewGene_16278/NewGene_2212/NewGene_3325/NewGene_4671/NewGene_6430/NewGene_8153/Pg_S0008.38/Pg_S0102.23/Pg_S0147.3/Pg_S0204.43/Pg_S0302.15/Pg_S0327.40/Pg_S0403.18/Pg_S0403.65/Pg_S0495.4/Pg_S0503.10/Pg_S0534.74/Pg_S0581.12/Pg_S0724.1/Pg_S0738.31/Pg_S0760.21/Pg_S0817.13/Pg_S0895.8/Pg_S0905.51/Pg_S0916.16/Pg_S0930.28/Pg_S0988.44/Pg_S0992.36/Pg_S1067.30/Pg_S1290.34/Pg_S1295…	--;--;--;--;--;--;--;--;Pg_S0008.38;Pg_S0102.23;Pg_S0147.3;Pg_S0204.43;Pg_S0302.15;Pg_S0327.40;Pg_S0403.18;Pg_S0403.65;Pg_S0495.4;Pg_S0503.10;Pg_S0534.74;Pg_S0581.12;Pg_S0724.1;Pg_S0738.31;Pg_S0760.21;Pg_S0817.13;Pg_S0895.8;Pg_S0905.51;Pg_S0916.16;Pg_S0930.28;Pg_S0988.44;Pg_S0992.36;Pg_S1067.30;Pg_S1290.34;Pg_S1295.35;Pg_S1304.8;Pg_S1326.3;Pg_S1459.19;Pg_S1497.18;Pg_S1746.1;Pg_S1756.2;Pg_S1779.8;…	99	down
GO:0046373	L-arabinose metabolic process	3/936	10/24906	7.98	0.0052073327134038	0.0347696086500709	Pg_S0402.52/Pg_S0431.44/Pg_S6965.1	Pg_S0402.52;Pg_S0431.44;Pg_S6965.1	3	down
GO:0080022	primary root development	3/936	10/24906	7.98	0.0052073327134038	0.0347696086500709	Pg_S0534.74/Pg_S0930.28/Pg_S7180.4	Pg_S0534.74;Pg_S0930.28;Pg_S7180.4	3	down
GO:1902347	response to strigolactone	3/936	10/24906	7.98	0.0052073327134038	0.0347696086500709	Pg_S0734.4/Pg_S0800.5/Pg_S3150.3	Pg_S0734.4;Pg_S0800.5;Pg_S3150.3	3	down
GO:0010466	negative regulation of peptidase activity	4/936	20/24906	5.32	0.00593398759923201	0.0389570085687806	NewGene_3325/Pg_S1326.3/Pg_S3053.4/Pg_S4793.3	--;Pg_S1326.3;Pg_S3053.4;Pg_S4793.3	4	down
GO:0052547	regulation of peptidase activity	4/936	20/24906	5.32	0.00593398759923201	0.0389570085687806	NewGene_3325/Pg_S1326.3/Pg_S3053.4/Pg_S4793.3	--;Pg_S1326.3;Pg_S3053.4;Pg_S4793.3	4	down
GO:0002376	immune system process	12/936	138/24906	2.31	0.00593803656729361	0.0389570085687806	Pg_S0008.38/Pg_S0158.16/Pg_S0581.12/Pg_S0738.31/Pg_S1067.30/Pg_S1779.8/Pg_S2177.6/Pg_S3522.3/Pg_S4189.2/Pg_S4616.19/Pg_S4644.7/Pg_S7676.5	Pg_S0008.38;Pg_S0158.16;Pg_S0581.12;Pg_S0738.31;Pg_S1067.30;Pg_S1779.8;Pg_S2177.6;Pg_S3522.3;Pg_S4189.2;Pg_S4616.19;Pg_S4644.7;Pg_S7676.5	12	down

## Sheet: GO-down-MF（CK vs -Fe)
ID	Description	GeneRatio	BgRatio	Rich_factor	pvalue	qvalue	geneID	gene_name	Count	regulated
GO:0020037	heme binding	96/1587	795/40586	3.09	1.31604422969461e-22	5.88756629073906e-20	NewGene_1036/NewGene_15357/NewGene_17120/NewGene_5009/NewGene_736/Pg_S0047.6/Pg_S0085.74/Pg_S0093.88/Pg_S0102.43/Pg_S0106.2/Pg_S0266.27/Pg_S0277.30/Pg_S0280.17/Pg_S0280.33/Pg_S0325.7/Pg_S0659.8/Pg_S0741.11/Pg_S0762.28/Pg_S0808.39/Pg_S0913.3/Pg_S0925.33/Pg_S0987.13/Pg_S1011.1/Pg_S1029.19/Pg_S1029.39/Pg_S1059.54/Pg_S1095.38/Pg_S1095.39/Pg_S1178.1/Pg_S1212.28/Pg_S1231.10/Pg_S1231.9/Pg_S1237.6/Pg_S14…	--;--;--;--;--;Pg_S0047.6;Pg_S0085.74;Pg_S0093.88;Pg_S0102.43;Pg_S0106.2;Pg_S0266.27;Pg_S0277.30;Pg_S0280.17;Pg_S0280.33;Pg_S0325.7;Pg_S0659.8;Pg_S0741.11;Pg_S0762.28;Pg_S0808.39;Pg_S0913.3;Pg_S0925.33;Pg_S0987.13;Pg_S1011.1;Pg_S1029.19;Pg_S1029.39;Pg_S1059.54;Pg_S1095.38;Pg_S1095.39;Pg_S1178.1;Pg_S1212.28;Pg_S1231.10;Pg_S1231.9;Pg_S1237.6;Pg_S1425.1;Pg_S1497.20;Pg_S1562.26;Pg_S1616.7;Pg_S1715.11…	96	down
GO:0016705	oxidoreductase activity, acting on paired donors, with incorporation or reduction of molecular oxygen	68/1587	586/40586	2.97	1.6830998508843e-15	3.76482861382014e-13	NewGene_1036/NewGene_15357/NewGene_5009/NewGene_736/Pg_S0047.6/Pg_S0093.88/Pg_S0102.43/Pg_S0106.2/Pg_S0266.27/Pg_S0280.33/Pg_S0325.7/Pg_S0439.27/Pg_S0659.8/Pg_S0741.11/Pg_S0762.28/Pg_S0808.39/Pg_S0913.3/Pg_S0925.33/Pg_S1029.19/Pg_S1059.54/Pg_S1212.28/Pg_S1231.10/Pg_S1231.9/Pg_S1237.6/Pg_S1358.8/Pg_S1425.1/Pg_S1497.20/Pg_S1562.26/Pg_S1616.7/Pg_S1715.11/Pg_S1770.12/Pg_S1812.26/Pg_S1864.6/Pg_S1906.5…	--;--;--;--;Pg_S0047.6;Pg_S0093.88;Pg_S0102.43;Pg_S0106.2;Pg_S0266.27;Pg_S0280.33;Pg_S0325.7;Pg_S0439.27;Pg_S0659.8;Pg_S0741.11;Pg_S0762.28;Pg_S0808.39;Pg_S0913.3;Pg_S0925.33;Pg_S1029.19;Pg_S1059.54;Pg_S1212.28;Pg_S1231.10;Pg_S1231.9;Pg_S1237.6;Pg_S1358.8;Pg_S1425.1;Pg_S1497.20;Pg_S1562.26;Pg_S1616.7;Pg_S1715.11;Pg_S1770.12;Pg_S1812.26;Pg_S1864.6;Pg_S1906.5;Pg_S1907.21;Pg_S1952.7;Pg_S1964.1;Pg_S1…	68	down
GO:0004497	monooxygenase activity	59/1587	476/40586	3.17	6.81369446253861e-15	1.01607724441365e-12	NewGene_1036/NewGene_15357/NewGene_5009/NewGene_736/Pg_S0047.6/Pg_S0093.88/Pg_S0102.43/Pg_S0106.2/Pg_S0266.27/Pg_S0280.33/Pg_S0325.7/Pg_S0741.11/Pg_S0762.28/Pg_S0808.39/Pg_S0913.3/Pg_S0925.33/Pg_S1029.19/Pg_S1059.54/Pg_S1212.28/Pg_S1231.10/Pg_S1231.9/Pg_S1237.6/Pg_S1425.1/Pg_S1616.7/Pg_S1715.11/Pg_S1770.12/Pg_S1812.26/Pg_S1906.5/Pg_S1907.21/Pg_S1952.7/Pg_S1964.1/Pg_S1964.5/Pg_S2295.13/Pg_S2307.11…	--;--;--;--;Pg_S0047.6;Pg_S0093.88;Pg_S0102.43;Pg_S0106.2;Pg_S0266.27;Pg_S0280.33;Pg_S0325.7;Pg_S0741.11;Pg_S0762.28;Pg_S0808.39;Pg_S0913.3;Pg_S0925.33;Pg_S1029.19;Pg_S1059.54;Pg_S1212.28;Pg_S1231.10;Pg_S1231.9;Pg_S1237.6;Pg_S1425.1;Pg_S1616.7;Pg_S1715.11;Pg_S1770.12;Pg_S1812.26;Pg_S1906.5;Pg_S1907.21;Pg_S1952.7;Pg_S1964.1;Pg_S1964.5;Pg_S2295.13;Pg_S2307.11;Pg_S2614.4;Pg_S2967.5;Pg_S2991.9;Pg_S33…	59	down
GO:0005506	iron ion binding	72/1587	696/40586	2.65	8.93296462874285e-14	9.99081570319924e-12	NewGene_1036/NewGene_15357/NewGene_5009/NewGene_736/Pg_S0047.6/Pg_S0093.88/Pg_S0102.43/Pg_S0106.2/Pg_S0266.27/Pg_S0280.33/Pg_S0325.7/Pg_S0378.7/Pg_S0439.27/Pg_S0659.8/Pg_S0741.11/Pg_S0760.46/Pg_S0762.28/Pg_S0808.39/Pg_S0913.3/Pg_S0925.33/Pg_S1029.19/Pg_S1059.54/Pg_S1212.28/Pg_S1231.10/Pg_S1231.9/Pg_S1237.6/Pg_S1358.8/Pg_S1425.1/Pg_S1497.20/Pg_S1562.26/Pg_S1616.7/Pg_S1715.11/Pg_S1770.12/Pg_S1812.2…	--;--;--;--;Pg_S0047.6;Pg_S0093.88;Pg_S0102.43;Pg_S0106.2;Pg_S0266.27;Pg_S0280.33;Pg_S0325.7;Pg_S0378.7;Pg_S0439.27;Pg_S0659.8;Pg_S0741.11;Pg_S0760.46;Pg_S0762.28;Pg_S0808.39;Pg_S0913.3;Pg_S0925.33;Pg_S1029.19;Pg_S1059.54;Pg_S1212.28;Pg_S1231.10;Pg_S1231.9;Pg_S1237.6;Pg_S1358.8;Pg_S1425.1;Pg_S1497.20;Pg_S1562.26;Pg_S1616.7;Pg_S1715.11;Pg_S1770.12;Pg_S1812.26;Pg_S1864.6;Pg_S1906.5;Pg_S1907.21;Pg_S…	72	down
GO:0004601	peroxidase activity	30/1587	197/40586	3.89	2.04035585384359e-10	1.825581553439e-08	NewGene_13878/NewGene_14084/NewGene_17120/Pg_S0085.74/Pg_S0277.30/Pg_S0280.17/Pg_S0987.13/Pg_S1011.1/Pg_S1029.39/Pg_S1095.38/Pg_S1095.39/Pg_S1178.1/Pg_S1750.12/Pg_S1799.20/Pg_S2160.12/Pg_S2277.4/Pg_S2369.19/Pg_S2468.20/Pg_S2668.6/Pg_S2677.23/Pg_S2946.30/Pg_S3049.7/Pg_S3574.7/Pg_S3754.1/Pg_S4066.7/Pg_S4698.2/Pg_S5101.11/Pg_S6095.2/Pg_S7580.3/Pg_S8072.1	--;--;--;Pg_S0085.74;Pg_S0277.30;Pg_S0280.17;Pg_S0987.13;Pg_S1011.1;Pg_S1029.39;Pg_S1095.38;Pg_S1095.39;Pg_S1178.1;Pg_S1750.12;Pg_S1799.20;Pg_S2160.12;Pg_S2277.4;Pg_S2369.19;Pg_S2468.20;Pg_S2668.6;Pg_S2677.23;Pg_S2946.30;Pg_S3049.7;Pg_S3574.7;Pg_S3754.1;Pg_S4066.7;Pg_S4698.2;Pg_S5101.11;Pg_S6095.2;Pg_S7580.3;Pg_S8072.1	30	down
GO:0003993	acid phosphatase activity	15/1587	81/40586	4.74	5.13364700978069e-07	3.82771926167859e-05	NewGene_4791/Pg_S0740.39/Pg_S1171.2/Pg_S2014.19/Pg_S2162.12/Pg_S2206.4/Pg_S2207.36/Pg_S3109.4/Pg_S3732.7/Pg_S4123.1/Pg_S5395.12/Pg_S5491.10/Pg_S6329.4/Pg_S6364.3/Pg_S6867.3	--;Pg_S0740.39;Pg_S1171.2;Pg_S2014.19;Pg_S2162.12;Pg_S2206.4;Pg_S2207.36;Pg_S3109.4;Pg_S3732.7;Pg_S4123.1;Pg_S5395.12;Pg_S5491.10;Pg_S6329.4;Pg_S6364.3;Pg_S6867.3	15	down
GO:0022857	transmembrane transporter activity	51/1587	629/40586	2.07	9.5648009505447e-07	6.11284271275413e-05	NewGene_2164/NewGene_4408/NewGene_4807/Pg_S0159.6/Pg_S0400.26/Pg_S0431.8/Pg_S0439.7/Pg_S0741.10/Pg_S0845.13/Pg_S0857.28/Pg_S0902.2/Pg_S0988.48/Pg_S1195.10/Pg_S1244.4/Pg_S1399.3/Pg_S1799.14/Pg_S1885.32/Pg_S1935.37/Pg_S2057.23/Pg_S2115.15/Pg_S2207.39/Pg_S2208.1/Pg_S2266.3/Pg_S2306.8/Pg_S2390.7/Pg_S2472.12/Pg_S2549.15/Pg_S2598.1/Pg_S2677.26/Pg_S2763.11/Pg_S2763.12/Pg_S2873.12/Pg_S3012.2/Pg_S3035.25/…	--;--;--;Pg_S0159.6;Pg_S0400.26;Pg_S0431.8;Pg_S0439.7;Pg_S0741.10;Pg_S0845.13;Pg_S0857.28;Pg_S0902.2;Pg_S0988.48;Pg_S1195.10;Pg_S1244.4;Pg_S1399.3;Pg_S1799.14;Pg_S1885.32;Pg_S1935.37;Pg_S2057.23;Pg_S2115.15;Pg_S2207.39;Pg_S2208.1;Pg_S2266.3;Pg_S2306.8;Pg_S2390.7;Pg_S2472.12;Pg_S2549.15;Pg_S2598.1;Pg_S2677.26;Pg_S2763.11;Pg_S2763.12;Pg_S2873.12;Pg_S3012.2;Pg_S3035.25;Pg_S3085.14;Pg_S3092.21;Pg_S35…	51	down
GO:0016747	transferase activity, transferring acyl groups other than amino-acyl groups	31/1587	311/40586	2.55	2.15723909610933e-06	0.00012063508103243	NewGene_4945/NewGene_8944/Pg_S0077.31/Pg_S0171.30/Pg_S0252.2/Pg_S0411.6/Pg_S0519.27/Pg_S0849.41/Pg_S1852.5/Pg_S1865.16/Pg_S2105.7/Pg_S2282.10/Pg_S2282.9/Pg_S2303.8/Pg_S2435.6/Pg_S2476.11/Pg_S3013.2/Pg_S3220.1/Pg_S3613.14/Pg_S3967.1/Pg_S4379.10/Pg_S4867.1/Pg_S5316.6/Pg_S6086.3/Pg_S6224.1/Pg_S6240.3/Pg_S6260.1/Pg_S6517.1/Pg_S7193.4/Pg_S7457.4/Pg_S8646.1	--;--;Pg_S0077.31;Pg_S0171.30;Pg_S0252.2;Pg_S0411.6;Pg_S0519.27;Pg_S0849.41;Pg_S1852.5;Pg_S1865.16;Pg_S2105.7;Pg_S2282.10;Pg_S2282.9;Pg_S2303.8;Pg_S2435.6;Pg_S2476.11;Pg_S3013.2;Pg_S3220.1;Pg_S3613.14;Pg_S3967.1;Pg_S4379.10;Pg_S4867.1;Pg_S5316.6;Pg_S6086.3;Pg_S6224.1;Pg_S6240.3;Pg_S6260.1;Pg_S6517.1;Pg_S7193.4;Pg_S7457.4;Pg_S8646.1	31	down
GO:0046872	metal ion binding	143/1587	2540/40586	1.44	7.55848429895708e-06	0.000375714131819504	NewGene_14846/NewGene_15701/NewGene_15930/NewGene_16575/NewGene_17120/NewGene_18142/NewGene_2773/NewGene_4791/NewGene_551/Pg_S0020.3/Pg_S0058.6/Pg_S0085.74/Pg_S0144.38/Pg_S0244.61/Pg_S0277.30/Pg_S0280.17/Pg_S0333.6/Pg_S0350.19/Pg_S0466.3/Pg_S0519.29/Pg_S0539.11/Pg_S0577.7/Pg_S0637.16/Pg_S0651.3/Pg_S0682.52/Pg_S0684.27/Pg_S0785.58/Pg_S0895.8/Pg_S0902.19/Pg_S0916.23/Pg_S0987.13/Pg_S0988.1/Pg_S0988.…	--;--;--;--;--;--;--;--;--;Pg_S0020.3;Pg_S0058.6;Pg_S0085.74;Pg_S0144.38;Pg_S0244.61;Pg_S0277.30;Pg_S0280.17;Pg_S0333.6;Pg_S0350.19;Pg_S0466.3;Pg_S0519.29;Pg_S0539.11;Pg_S0577.7;Pg_S0637.16;Pg_S0651.3;Pg_S0682.52;Pg_S0684.27;Pg_S0785.58;Pg_S0895.8;Pg_S0902.19;Pg_S0916.23;Pg_S0987.13;Pg_S0988.1;Pg_S0988.2;Pg_S1011.1;Pg_S1029.39;Pg_S1081.12;Pg_S1091.13;Pg_S1095.39;Pg_S1178.1;Pg_S1305.28;Pg_S1323.1;…	143	down
GO:0016762	xyloglucan:xyloglucosyl transferase activity	11/1587	61/40586	4.61	2.18166671775285e-05	0.000976008794784172	NewGene_2765/Pg_S0760.2/Pg_S0859.35/Pg_S1016.24/Pg_S1671.5/Pg_S3009.20/Pg_S3590.12/Pg_S5234.12/Pg_S5401.8/Pg_S6001.10/Pg_S6302.2	--;Pg_S0760.2;Pg_S0859.35;Pg_S1016.24;Pg_S1671.5;Pg_S3009.20;Pg_S3590.12;Pg_S5234.12;Pg_S5401.8;Pg_S6001.10;Pg_S6302.2	11	down
GO:0003700	DNA-binding transcription factor activity	94/1587	1559/40586	1.54	2.44922454450235e-05	0.000996096106615788	Pg_S0087.3/Pg_S0107.2/Pg_S0192.5/Pg_S0437.20/Pg_S0437.8/Pg_S0439.12/Pg_S0495.4/Pg_S0575.51/Pg_S0650.3/Pg_S0659.10/Pg_S0745.21/Pg_S0760.21/Pg_S0779.1/Pg_S0812.41/Pg_S0817.13/Pg_S0872.6/Pg_S0905.51/Pg_S0988.44/Pg_S1055.27/Pg_S1059.3/Pg_S1164.6/Pg_S1238.9/Pg_S1296.5/Pg_S1304.8/Pg_S1311.19/Pg_S1418.3/Pg_S1450.35/Pg_S1507.32/Pg_S1563.18/Pg_S1652.6/Pg_S1668.14/Pg_S1819.2/Pg_S1913.5/Pg_S1939.16/Pg_S1939…	Pg_S0087.3;Pg_S0107.2;Pg_S0192.5;Pg_S0437.20;--;Pg_S0439.12;Pg_S0495.4;Pg_S0575.51;Pg_S0650.3;Pg_S0659.10;Pg_S0745.21;Pg_S0760.21;Pg_S0779.1;Pg_S0812.41;Pg_S0817.13;Pg_S0872.6;Pg_S0905.51;Pg_S0988.44;Pg_S1055.27;Pg_S1059.3;Pg_S1164.6;Pg_S1238.9;Pg_S1296.5;Pg_S1304.8;Pg_S1311.19;Pg_S1418.3;Pg_S1450.35;Pg_S1507.32;Pg_S1563.18;Pg_S1652.6;Pg_S1668.14;Pg_S1819.2;Pg_S1913.5;Pg_S1939.16;Pg_S1939.18;Pg_S…	94	down
GO:0008171	O-methyltransferase activity	9/1587	42/40586	5.48	2.89729406993764e-05	0.00108013156116096	Pg_S0077.9/Pg_S1106.44/Pg_S1242.32/Pg_S1446.7/Pg_S1446.8/Pg_S3328.5/Pg_S5713.7/Pg_S5719.2/Pg_S5719.3	Pg_S0077.9;Pg_S1106.44;Pg_S1242.32;Pg_S1446.7;Pg_S1446.8;Pg_S3328.5;Pg_S5713.7;Pg_S5719.2;Pg_S5719.3	9	down
GO:0047063	L-ascorbate-cytochrome-b5 reductase activity	3/1587	3/40586	25.57	5.96777891429908e-05	0.00205368910006244	Pg_S4267.7/Pg_S4531.2/Pg_S8510.1	Pg_S4267.7;Pg_S4531.2;Pg_S8510.1	3	down
GO:0004866	endopeptidase inhibitor activity	5/1587	15/40586	8.52	0.000196392186289132	0.00627569016337451	NewGene_3325/Pg_S0845.16/Pg_S1326.3/Pg_S2009.6/Pg_S4028.8	--;Pg_S0845.16;Pg_S1326.3;Pg_S2009.6;Pg_S4028.8	5	down
GO:0019787	ubiquitin-like protein transferase activity	23/1587	268/40586	2.19	0.0003909281458279	0.0111832259258181	NewGene_10756/NewGene_4671/Pg_S0051.6/Pg_S0051.7/Pg_S0403.65/Pg_S0917.27/Pg_S1815.1/Pg_S2768.10/Pg_S3053.4/Pg_S3068.9/Pg_S3222.7/Pg_S3289.18/Pg_S3332.11/Pg_S3456.6/Pg_S3767.2/Pg_S4721.4/Pg_S4768.10/Pg_S4793.3/Pg_S4830.8/Pg_S5058.16/Pg_S5970.6/Pg_S7676.5/Pg_S8019.4	--;--;Pg_S0051.6;Pg_S0051.7;Pg_S0403.65;Pg_S0917.27;Pg_S1815.1;Pg_S2768.10;Pg_S3053.4;Pg_S3068.9;Pg_S3222.7;Pg_S3289.18;Pg_S3332.11;Pg_S3456.6;Pg_S3767.2;Pg_S4721.4;Pg_S4768.10;Pg_S4793.3;Pg_S4830.8;Pg_S5058.16;Pg_S5970.6;Pg_S7676.5;Pg_S8019.4	23	down
GO:0042910	xenobiotic transmembrane transporter activity	12/1587	97/40586	3.16	0.000405765689197675	0.0111832259258181	NewGene_7072/Pg_S0264.8/Pg_S0297.45/Pg_S1831.8/Pg_S2618.12/Pg_S2749.15/Pg_S2768.5/Pg_S2896.2/Pg_S3162.6/Pg_S3388.14/Pg_S4237.4/Pg_S5925.1	--;Pg_S0264.8;Pg_S0297.45;Pg_S1831.8;Pg_S2618.12;Pg_S2749.15;Pg_S2768.5;Pg_S2896.2;Pg_S3162.6;Pg_S3388.14;Pg_S4237.4;Pg_S5925.1	12	down
GO:0016671	oxidoreductase activity, acting on a sulfur group of donors, disulfide as acceptor	7/1587	36/40586	4.97	0.000425029205336901	0.0111832259258181	Pg_S0503.10/Pg_S0661.5/Pg_S2190.6/Pg_S3589.4/Pg_S4412.6/Pg_S5937.1/Pg_S6540.1	Pg_S0503.10;Pg_S0661.5;Pg_S2190.6;Pg_S3589.4;Pg_S4412.6;Pg_S5937.1;Pg_S6540.1	7	down
GO:0008810	cellulase activity	9/1587	59/40586	3.9	0.000449960384309388	0.0111832259258181	NewGene_8398/Pg_S0192.24/Pg_S0544.45/Pg_S2082.3/Pg_S3597.4/Pg_S3698.4/Pg_S3783.16/Pg_S6031.4/Pg_S7170.3	--;Pg_S0192.24;Pg_S0544.45;Pg_S2082.3;Pg_S3597.4;Pg_S3698.4;Pg_S3783.16;Pg_S6031.4;Pg_S7170.3	9	down
GO:0016822	hydrolase activity, acting on acid carbon-carbon bonds	3/1587	5/40586	15.34	0.000562383684036528	0.0114986697513236	Pg_S1107.8/Pg_S1107.9/Pg_S8698.2	Pg_S1107.8;Pg_S1107.9;Pg_S8698.2	3	down
GO:0016823	hydrolase activity, acting on acid carbon-carbon bonds, in ketonic substances	3/1587	5/40586	15.34	0.000562383684036528	0.0114986697513236	Pg_S1107.8/Pg_S1107.9/Pg_S8698.2	Pg_S1107.8;Pg_S1107.9;Pg_S8698.2	3	down
GO:0034820	4,9-DSHA hydrolase activity	3/1587	5/40586	15.34	0.000562383684036528	0.0114986697513236	Pg_S1107.8/Pg_S1107.9/Pg_S8698.2	Pg_S1107.8;Pg_S1107.9;Pg_S8698.2	3	down
GO:0016491	oxidoreductase activity	66/1587	1111/40586	1.52	0.000565463994829794	0.0114986697513236	NewGene_10551/NewGene_12685/NewGene_13303/NewGene_15701/NewGene_6666/Pg_S0058.6/Pg_S0102.42/Pg_S0144.38/Pg_S0244.61/Pg_S0245.10/Pg_S0378.7/Pg_S0503.10/Pg_S0519.29/Pg_S0620.5/Pg_S0635.17/Pg_S0760.46/Pg_S0902.19/Pg_S0988.1/Pg_S0988.2/Pg_S1189.1/Pg_S1268.3/Pg_S1323.1/Pg_S1501.25/Pg_S1753.5/Pg_S1849.16/Pg_S2010.24/Pg_S2144.3/Pg_S2190.6/Pg_S2241.13/Pg_S2241.36/Pg_S2826.12/Pg_S2848.15/Pg_S2953.27/Pg_S3…	--;--;--;--;--;Pg_S0058.6;Pg_S0102.42;Pg_S0144.38;Pg_S0244.61;Pg_S0245.10;Pg_S0378.7;Pg_S0503.10;Pg_S0519.29;Pg_S0620.5;Pg_S0635.17;Pg_S0760.46;Pg_S0902.19;Pg_S0988.1;Pg_S0988.2;Pg_S1189.1;Pg_S1268.3;Pg_S1323.1;Pg_S1501.25;Pg_S1753.5;Pg_S1849.16;Pg_S2010.24;Pg_S2144.3;Pg_S2190.6;Pg_S2241.13;Pg_S2241.36;Pg_S2826.12;Pg_S2848.15;Pg_S2953.27;Pg_S3171.5;Pg_S3247.5;Pg_S3506.1;Pg_S3567.17;Pg_S3588.4;Pg_…	66	down
GO:0015211	purine nucleoside transmembrane transporter activity	6/1587	28/40586	5.48	0.00063578815642726	0.0119923227011671	Pg_S0804.28/Pg_S0804.29/Pg_S0885.13/Pg_S1419.9/Pg_S1613.18/Pg_S2096.26	Pg_S0804.28;Pg_S0804.29;Pg_S0885.13;Pg_S1419.9;Pg_S1613.18;Pg_S2096.26	6	down
GO:0015297	antiporter activity	12/1587	102/40586	3.01	0.000643352841380256	0.0119923227011671	NewGene_7072/Pg_S0264.8/Pg_S0297.45/Pg_S1831.8/Pg_S2618.12/Pg_S2749.15/Pg_S2768.5/Pg_S2896.2/Pg_S3162.6/Pg_S3388.14/Pg_S4237.4/Pg_S5925.1	--;Pg_S0264.8;Pg_S0297.45;Pg_S1831.8;Pg_S2618.12;Pg_S2749.15;Pg_S2768.5;Pg_S2896.2;Pg_S3162.6;Pg_S3388.14;Pg_S4237.4;Pg_S5925.1	12	down
GO:0015267	channel activity	12/1587	103/40586	2.98	0.000702692148787087	0.0125744910835584	Pg_S0247.48/Pg_S0534.32/Pg_S0760.18/Pg_S0798.3/Pg_S1097.34/Pg_S1135.30/Pg_S1845.4/Pg_S2992.1/Pg_S3523.2/Pg_S3584.4/Pg_S5290.5/Pg_S6535.1	Pg_S0247.48;Pg_S0534.32;Pg_S0760.18;Pg_S0798.3;Pg_S1097.34;Pg_S1135.30;Pg_S1845.4;Pg_S2992.1;Pg_S3523.2;Pg_S3584.4;Pg_S5290.5;Pg_S6535.1	12	down
GO:0043178	alcohol binding	6/1587	30/40586	5.11	0.000937341475592548	0.016128345227807	Pg_S0204.43/Pg_S0302.15/Pg_S0534.74/Pg_S0930.28/Pg_S5173.8/Pg_S7180.4	Pg_S0204.43;Pg_S0302.15;Pg_S0534.74;Pg_S0930.28;Pg_S5173.8;Pg_S7180.4	6	down
GO:0033897	ribonuclease T2 activity	6/1587	31/40586	4.95	0.00112419169261376	0.0186269578698186	NewGene_13449/NewGene_13531/Pg_S0429.35/Pg_S3289.16/Pg_S4706.12/Pg_S4768.16	--;--;Pg_S0429.35;Pg_S3289.16;Pg_S4706.12;Pg_S4768.16	6	down
GO:0009815	1-aminocyclopropane-1-carboxylate oxidase activity	2/1587	2/40586	25.57	0.00152805261487643	0.0235724995035383	Pg_S3864.2/Pg_S7278.4	Pg_S3864.2;Pg_S7278.4	2	down
GO:0036033	mediator complex binding	2/1587	2/40586	25.57	0.00152805261487643	0.0235724995035383	Pg_S2898.2/Pg_S4644.20	Pg_S2898.2;Pg_S4644.20	2	down
GO:0005199	structural constituent of cell wall	5/1587	23/40586	5.56	0.00169567357730784	0.0252863603633626	NewGene_12247/Pg_S0379.8/Pg_S1649.1/Pg_S1952.4/Pg_S3273.2	--;Pg_S0379.8;Pg_S1649.1;Pg_S1952.4;Pg_S3273.2	5	down
GO:0042562	hormone binding	6/1587	34/40586	4.51	0.00185833725315076	0.0268181097653336	Pg_S0204.43/Pg_S0302.15/Pg_S0534.74/Pg_S0930.28/Pg_S5173.8/Pg_S7180.4	Pg_S0204.43;Pg_S0302.15;Pg_S0534.74;Pg_S0930.28;Pg_S5173.8;Pg_S7180.4	6	down
GO:0019901	protein kinase binding	9/1587	72/40586	3.2	0.00193862965190746	0.0271025526993641	Pg_S3649.13/Pg_S4484.4/Pg_S4969.2/Pg_S4969.4/Pg_S6161.9/Pg_S6339.3/Pg_S7308.1/Pg_S7360.1/Pg_S7607.6	Pg_S3649.13;Pg_S4484.4;Pg_S4969.2;Pg_S4969.4;Pg_S6161.9;Pg_S6339.3;Pg_S7308.1;Pg_S7360.1;Pg_S7607.6	9	down
GO:0043565	sequence-specific DNA binding	45/1587	732/40586	1.57	0.00209554795209264	0.0284085448050836	NewGene_6487/Pg_S0151.6/Pg_S0192.5/Pg_S0291.16/Pg_S0437.20/Pg_S0437.8/Pg_S0550.7/Pg_S0659.10/Pg_S0724.27/Pg_S0809.9/Pg_S0812.41/Pg_S0833.16/Pg_S0967.45/Pg_S1145.25/Pg_S1304.8/Pg_S1314.9/Pg_S1507.32/Pg_S1637.11/Pg_S1913.5/Pg_S1963.27/Pg_S2020.9/Pg_S2044.14/Pg_S2160.4/Pg_S2162.13/Pg_S2569.13/Pg_S2668.5/Pg_S2868.18/Pg_S3065.8/Pg_S3139.1/Pg_S3224.1/Pg_S3843.20/Pg_S3972.9/Pg_S4179.4/Pg_S4382.3/Pg_S438…	--;Pg_S0151.6;Pg_S0192.5;Pg_S0291.16;Pg_S0437.20;--;Pg_S0550.7;Pg_S0659.10;Pg_S0724.27;Pg_S0809.9;Pg_S0812.41;Pg_S0833.16;Pg_S0967.45;Pg_S1145.25;Pg_S1304.8;Pg_S1314.9;Pg_S1507.32;Pg_S1637.11;Pg_S1913.5;Pg_S1963.27;Pg_S2020.9;Pg_S2044.14;Pg_S2160.4;Pg_S2162.13;Pg_S2569.13;Pg_S2668.5;Pg_S2868.18;Pg_S3065.8;Pg_S3139.1;Pg_S3224.1;Pg_S3843.20;Pg_S3972.9;Pg_S4179.4;Pg_S4382.3;Pg_S4388.3;Pg_S4883.15;Pg…	45	down
GO:0004857	enzyme inhibitor activity	17/1587	200/40586	2.17	0.00234342337737321	0.0308345181233317	NewGene_3325/Pg_S0204.43/Pg_S0302.15/Pg_S0373.6/Pg_S0516.10/Pg_S0878.4/Pg_S1326.3/Pg_S2641.23/Pg_S2835.7/Pg_S3099.11/Pg_S3591.4/Pg_S3904.13/Pg_S3971.8/Pg_S4911.5/Pg_S5173.8/Pg_S5954.7/Pg_S6003.9	--;Pg_S0204.43;Pg_S0302.15;Pg_S0373.6;Pg_S0516.10;Pg_S0878.4;Pg_S1326.3;Pg_S2641.23;Pg_S2835.7;Pg_S3099.11;Pg_S3591.4;Pg_S3904.13;Pg_S3971.8;Pg_S4911.5;Pg_S5173.8;Pg_S5954.7;Pg_S6003.9	17	down
GO:0010011	auxin binding	4/1587	16/40586	6.39	0.0029061744344733	0.0371465905158241	Pg_S0399.4/Pg_S0534.74/Pg_S0930.28/Pg_S7180.4	Pg_S0399.4;Pg_S0534.74;Pg_S0930.28;Pg_S7180.4	4	down

## Sheet: GO-down-CC（CK vs -Fe)
ID	Description	GeneRatio	BgRatio	Rich_factor	pvalue	qvalue	geneID	gene_name	Count	regulated
GO:0005576	extracellular region	56/1112	452/27517	3.07	1.04019037916009e-13	2.43076067551094e-11	NewGene_11746/NewGene_13531/NewGene_1417/NewGene_14949/NewGene_17120/NewGene_3890/Pg_S0085.74/Pg_S0100.19/Pg_S0232.32/Pg_S0277.30/Pg_S0280.17/Pg_S0429.27/Pg_S0605.6/Pg_S0759.7/Pg_S0872.9/Pg_S0878.4/Pg_S0987.13/Pg_S1011.1/Pg_S1029.39/Pg_S1095.39/Pg_S1178.1/Pg_S1255.8/Pg_S1423.8/Pg_S1750.12/Pg_S1799.20/Pg_S1908.20/Pg_S2093.35/Pg_S2115.3/Pg_S2229.8/Pg_S2277.4/Pg_S2369.19/Pg_S2400.4/Pg_S2468.20/Pg_S2…	--;--;--;--;--;--;Pg_S0085.74;Pg_S0100.19;Pg_S0232.32;Pg_S0277.30;Pg_S0280.17;Pg_S0429.27;Pg_S0605.6;Pg_S0759.7;Pg_S0872.9;Pg_S0878.4;Pg_S0987.13;Pg_S1011.1;Pg_S1029.39;Pg_S1095.39;Pg_S1178.1;Pg_S1255.8;Pg_S1423.8;Pg_S1750.12;Pg_S1799.20;Pg_S1908.20;Pg_S2093.35;Pg_S2115.3;Pg_S2229.8;Pg_S2277.4;Pg_S2369.19;Pg_S2400.4;Pg_S2468.20;Pg_S2668.6;Pg_S2677.23;Pg_S2946.30;Pg_S3049.7;Pg_S3132.21;Pg_S3326.21…	56	down
GO:0048046	apoplast	31/1112	262/27517	2.93	9.63847312726056e-08	1.1261794917115e-05	NewGene_14949/NewGene_2765/Pg_S0034.11/Pg_S0116.19/Pg_S0175.17/Pg_S0252.38/Pg_S0760.2/Pg_S0859.35/Pg_S1016.24/Pg_S1544.4/Pg_S1671.5/Pg_S2093.35/Pg_S2623.6/Pg_S2672.6/Pg_S3009.20/Pg_S3326.21/Pg_S3590.12/Pg_S4616.21/Pg_S4916.1/Pg_S4916.2/Pg_S4945.3/Pg_S5234.12/Pg_S5273.1/Pg_S5394.5/Pg_S5401.8/Pg_S6001.10/Pg_S6302.2/Pg_S6696.3/Pg_S6958.1/Pg_S7055.3/Pg_S8354.4	--;--;Pg_S0034.11;Pg_S0116.19;Pg_S0175.17;Pg_S0252.38;Pg_S0760.2;Pg_S0859.35;Pg_S1016.24;Pg_S1544.4;Pg_S1671.5;Pg_S2093.35;Pg_S2623.6;Pg_S2672.6;Pg_S3009.20;Pg_S3326.21;Pg_S3590.12;Pg_S4616.21;Pg_S4916.1;Pg_S4916.2;Pg_S4945.3;Pg_S5234.12;Pg_S5273.1;Pg_S5394.5;Pg_S5401.8;Pg_S6001.10;Pg_S6302.2;Pg_S6696.3;Pg_S6958.1;Pg_S7055.3;Pg_S8354.4	31	down
GO:0005618	cell wall	35/1112	370/27517	2.34	3.21445101539321e-06	0.000250388815935892	NewGene_11746/NewGene_13531/NewGene_16278/NewGene_2765/Pg_S0100.19/Pg_S0147.3/Pg_S0175.17/Pg_S0429.27/Pg_S0605.6/Pg_S0760.2/Pg_S0859.35/Pg_S0872.9/Pg_S0878.4/Pg_S1016.24/Pg_S1107.8/Pg_S1107.9/Pg_S1347.23/Pg_S1423.8/Pg_S1671.5/Pg_S2093.35/Pg_S2115.3/Pg_S3009.20/Pg_S3590.12/Pg_S3731.7/Pg_S4179.3/Pg_S4409.12/Pg_S4706.5/Pg_S5234.12/Pg_S5394.5/Pg_S5401.8/Pg_S6001.10/Pg_S6302.2/Pg_S6583.7/Pg_S8582.1/Pg…	--;--;--;--;Pg_S0100.19;Pg_S0147.3;Pg_S0175.17;Pg_S0429.27;Pg_S0605.6;Pg_S0760.2;Pg_S0859.35;Pg_S0872.9;Pg_S0878.4;Pg_S1016.24;Pg_S1107.8;Pg_S1107.9;Pg_S1347.23;Pg_S1423.8;Pg_S1671.5;Pg_S2093.35;Pg_S2115.3;Pg_S3009.20;Pg_S3590.12;Pg_S3731.7;Pg_S4179.3;Pg_S4409.12;Pg_S4706.5;Pg_S5234.12;Pg_S5394.5;Pg_S5401.8;Pg_S6001.10;Pg_S6302.2;Pg_S6583.7;Pg_S8582.1;Pg_S8698.2	35	down
GO:0019005	SCF ubiquitin ligase complex	14/1112	104/27517	3.33	7.6569110279141e-05	0.00447324802157087	Pg_S0327.40/Pg_S0403.18/Pg_S0534.74/Pg_S0724.1/Pg_S0738.31/Pg_S0916.16/Pg_S0930.28/Pg_S1590.12/Pg_S2127.6/Pg_S2148.15/Pg_S4092.7/Pg_S4271.1/Pg_S4377.14/Pg_S7180.4	Pg_S0327.40;Pg_S0403.18;Pg_S0534.74;Pg_S0724.1;Pg_S0738.31;Pg_S0916.16;Pg_S0930.28;Pg_S1590.12;Pg_S2127.6;Pg_S2148.15;Pg_S4092.7;Pg_S4271.1;Pg_S4377.14;Pg_S7180.4	14	down
GO:0000151	ubiquitin ligase complex	21/1112	233/27517	2.23	0.000539879536715345	0.0252322646633277	NewGene_1091/NewGene_2212/NewGene_4768/Pg_S0327.40/Pg_S0403.18/Pg_S0534.74/Pg_S0724.1/Pg_S0738.31/Pg_S0808.18/Pg_S0916.16/Pg_S0930.28/Pg_S1242.11/Pg_S1960.37/Pg_S2127.6/Pg_S2496.17/Pg_S4092.7/Pg_S4271.1/Pg_S4377.14/Pg_S4653.7/Pg_S7180.4/Pg_S7676.5	--;--;--;Pg_S0327.40;Pg_S0403.18;Pg_S0534.74;Pg_S0724.1;Pg_S0738.31;Pg_S0808.18;Pg_S0916.16;Pg_S0930.28;Pg_S1242.11;Pg_S1960.37;Pg_S2127.6;Pg_S2496.17;Pg_S4092.7;Pg_S4271.1;Pg_S4377.14;Pg_S4653.7;Pg_S7180.4;Pg_S7676.5	21	down
GO:0009536	plastid	45/1112	674/27517	1.65	0.000748244534859391	0.0291421555682079	NewGene_10551/NewGene_11034/NewGene_12685/Pg_S0061.86/Pg_S0225.4/Pg_S0255.6/Pg_S0292.10/Pg_S0397.36/Pg_S0738.5/Pg_S0895.8/Pg_S0947.7/Pg_S0988.8/Pg_S0992.36/Pg_S1119.3/Pg_S1290.34/Pg_S1457.3/Pg_S1468.18/Pg_S1746.1/Pg_S1756.2/Pg_S2053.5/Pg_S2053.6/Pg_S2115.15/Pg_S2190.6/Pg_S2296.3/Pg_S2938.8/Pg_S2993.2/Pg_S3326.21/Pg_S3425.1/Pg_S3588.4/Pg_S3650.3/Pg_S4526.10/Pg_S4686.2/Pg_S4686.4/Pg_S5039.9/Pg_S515…	--;--;--;Pg_S0061.86;Pg_S0225.4;Pg_S0255.6;Pg_S0292.10;Pg_S0397.36;Pg_S0738.5;Pg_S0895.8;Pg_S0947.7;Pg_S0988.8;Pg_S0992.36;Pg_S1119.3;Pg_S1290.34;Pg_S1457.3;Pg_S1468.18;Pg_S1746.1;Pg_S1756.2;Pg_S2053.5;Pg_S2053.6;Pg_S2115.15;Pg_S2190.6;Pg_S2296.3;Pg_S2938.8;Pg_S2993.2;Pg_S3326.21;Pg_S3425.1;Pg_S3588.4;Pg_S3650.3;Pg_S4526.10;Pg_S4686.2;Pg_S4686.4;Pg_S5039.9;Pg_S5150.1;Pg_S5279.8;Pg_S5688.1;Pg_S569…	45	down

## Sheet: GO-down-CC（CK vs -Zn)
ID	Description	GeneRatio	BgRatio	Rich_factor	pvalue	qvalue	geneID	gene_name	Count	regulated
GO:0005385	zinc ion transmembrane transporter activity	4/253	18/40622	35.68	4.19778000407542e-06	0.000795368842877449	Pg_S1736.9/Pg_S4278.4/Pg_S4752.1/Pg_S4778.2	Pg_S1736.9;Pg_S4278.4;Pg_S4752.1;Pg_S4778.2	4	down
GO:0004375	glycine dehydrogenase (decarboxylating) activity	2/253	4/40622	80.28	0.000229919480407113	0.0180024819172008	Pg_S4278.2/Pg_S4752.8	Pg_S4278.2;Pg_S4752.8	2	down
GO:0004609	phosphatidylserine decarboxylase activity	2/253	5/40622	64.22	0.000381622127345802	0.0180024819172008	Pg_S3138.8/Pg_S3138.9	Pg_S3138.8;Pg_S3138.9	2	down
GO:0008964	phosphoenolpyruvate carboxylase activity	3/253	24/40622	20.07	0.000438611476824198	0.0180024819172008	NewGene_3995/Pg_S1183.3/Pg_S2692.25	--;Pg_S1183.3;Pg_S2692.25	3	down
GO:0016788	hydrolase activity, acting on ester bonds	17/253	1091/40622	2.5	0.000542949881976379	0.0180024819172008	Pg_S0011.9/Pg_S0810.59/Pg_S0992.36/Pg_S0993.3/Pg_S1014.17/Pg_S1077.3/Pg_S1304.12/Pg_S1621.12/Pg_S1671.41/Pg_S2124.2/Pg_S2162.23/Pg_S3276.9/Pg_S3303.16/Pg_S3873.3/Pg_S6477.4/Pg_S7105.6/Pg_S7308.7	Pg_S0011.9;Pg_S0810.59;Pg_S0992.36;Pg_S0993.3;Pg_S1014.17;Pg_S1077.3;Pg_S1304.12;Pg_S1621.12;Pg_S1671.41;Pg_S2124.2;Pg_S2162.23;Pg_S3276.9;Pg_S3303.16;Pg_S3873.3;Pg_S6477.4;Pg_S7105.6;Pg_S7308.7	17	down
GO:0048365	Rac GTPase binding	2/253	6/40622	53.52	0.000570078594044691	0.0180024819172008	Pg_S0728.2/Pg_S0862.4	Pg_S0728.2;Pg_S0862.4	2	down
GO:0008381	mechanosensitive ion channel activity	2/253	9/40622	35.68	0.00135139139431347	0.036259861920648	Pg_S0004.12/Pg_S0004.13	Pg_S0004.12;Pg_S0004.13	2	down
GO:0045735	nutrient reservoir activity	4/253	79/40622	8.13	0.00153097194776069	0.036259861920648	Pg_S0508.2/Pg_S1389.30/Pg_S1960.8/Pg_S2518.17	Pg_S0508.2;Pg_S1389.30;Pg_S1960.8;Pg_S2518.17	4	down
GO:0004519	endonuclease activity	13/253	817/40622	2.55	0.00200500341786439	0.038994853243296	Pg_S0810.59/Pg_S0992.36/Pg_S1014.17/Pg_S1077.3/Pg_S1621.12/Pg_S2124.2/Pg_S2162.23/Pg_S3276.9/Pg_S3303.16/Pg_S3873.3/Pg_S6477.4/Pg_S7105.6/Pg_S7308.7	Pg_S0810.59;Pg_S0992.36;Pg_S1014.17;Pg_S1077.3;Pg_S1621.12;Pg_S2124.2;Pg_S2162.23;Pg_S3276.9;Pg_S3303.16;Pg_S3873.3;Pg_S6477.4;Pg_S7105.6;Pg_S7308.7	13	down
GO:0016787	hydrolase activity	22/253	1794/40622	1.97	0.00205806169895173	0.038994853243296	Pg_S0413.8/Pg_S0810.59/Pg_S0992.36/Pg_S1014.17/Pg_S1077.3/Pg_S1304.12/Pg_S1621.12/Pg_S1671.41/Pg_S2124.2/Pg_S2162.23/Pg_S2375.9/Pg_S2848.7/Pg_S3276.9/Pg_S3303.16/Pg_S3757.1/Pg_S3873.3/Pg_S4228.1/Pg_S6477.4/Pg_S7105.6/Pg_S7163.4/Pg_S7308.7/Pg_S7592.1	Pg_S0413.8;Pg_S0810.59;Pg_S0992.36;Pg_S1014.17;Pg_S1077.3;Pg_S1304.12;Pg_S1621.12;Pg_S1671.41;Pg_S2124.2;Pg_S2162.23;Pg_S2375.9;Pg_S2848.7;Pg_S3276.9;Pg_S3303.16;Pg_S3757.1;Pg_S3873.3;Pg_S4228.1;Pg_S6477.4;Pg_S7105.6;Pg_S7163.4;Pg_S7308.7;Pg_S7592.1	22	down

## Sheet: note
GeneRatio ' refers to the proportion of genes annotated to the GO item in the list of target differentially expressed genes ;
'BgRatio ' refers to the proportion of genes whose background genes are annotated to the GO item ;
Rich _ factor ' is the ratio of GeneRatio to BgRatio, which is used to measure the enrichment of GO entries.
