# Supplementary material for: Comparative transcriptome and physiological analyses unveil differential responses of Panax ginseng adventitious roots to iron vs. zinc deficiency
Source: Front Plant Sci. 2026 Jan 30;17:1744224. doi: 10.3389/fpls.2026.1744224 (PMC12901382; doi:10.3389/fpls.2026.1744224)
Supplement: Supplementary Table 2 — List of up-regulated and down-regulated DEGs enriched in KEGG pathways. [file Table2.xlsx]

## Sheet: KEGG-UP(CK vs -Fe)
ID	Description	GeneRatio	BgRatio	Rich_factor	pvalue	qvalue	geneID	Count	regulated
ko04626	Plant-pathogen interaction	255/1474	1578/21856	2.4	1.3675733974674e-41	1.65548358640791e-39	NewGene_10327/NewGene_7602/Pg_S0026.13/Pg_S0034.32/Pg_S0093.25/Pg_S0093.4/Pg_S0093.47/Pg_S0112.3/Pg_S0121.60/Pg_S0124.18/Pg_S0133.2/Pg_S0159.29/Pg_S0161.5/Pg_S0164.31/Pg_S0171.1/Pg_S0187.9/Pg_S0190.17/Pg_S0219.59/Pg_S0227.7/Pg_S0247.31/Pg_S0253.5/Pg_S0263.20/Pg_S0263.24/Pg_S0276.23/Pg_S0276.30/Pg_S0277.28/Pg_S0280.51/Pg_S0285.6/Pg_S0288.38/Pg_S0302.18/Pg_S0326.11/Pg_S0358.23/Pg_S0360.23/Pg_S0413.…	255	up
ko04075	Plant hormone signal transduction	170/1474	1536/21856	1.64	5.08357203116044e-11	3.07689886096553e-09	NewGene_1179/NewGene_11844/NewGene_15027/NewGene_3193/NewGene_7306/NewGene_8260/Pg_S0015.19/Pg_S0022.19/Pg_S0026.13/Pg_S0093.74/Pg_S0109.21/Pg_S0171.1/Pg_S0213.62/Pg_S0219.37/Pg_S0252.34/Pg_S0280.22/Pg_S0288.13/Pg_S0288.15/Pg_S0288.32/Pg_S0318.23/Pg_S0326.11/Pg_S0350.23/Pg_S0350.36/Pg_S0374.39/Pg_S0397.15/Pg_S0413.9/Pg_S0439.24/Pg_S0455.13/Pg_S0472.17/Pg_S0493.48/Pg_S0503.2/Pg_S0504.3/Pg_S0572.13…	170	up
ko01040	Biosynthesis of unsaturated fatty acids	35/1474	160/21856	3.24	4.35541260698285e-10	1.75744719229133e-08	Pg_S0730.3/Pg_S0803.5/Pg_S1242.30/Pg_S1242.31/Pg_S1356.2/Pg_S1718.13/Pg_S1718.18/Pg_S1718.20/Pg_S2061.11/Pg_S2061.12/Pg_S2061.13/Pg_S2061.14/Pg_S2061.24/Pg_S2061.25/Pg_S2114.2/Pg_S2182.13/Pg_S2583.24/Pg_S2635.9/Pg_S3845.1/Pg_S3845.2/Pg_S3845.4/Pg_S3845.5/Pg_S3845.6/Pg_S3990.4/Pg_S4172.4/Pg_S4305.3/Pg_S4588.14/Pg_S4588.3/Pg_S4588.5/Pg_S4588.6/Pg_S5464.2/Pg_S5464.3/Pg_S5544.6/Pg_S5544.7/Pg_S6010.6	35	up
ko04016	MAPK signaling pathway - plant	117/1474	1008/21856	1.72	4.59703162844272e-09	1.39120694018661e-07	NewGene_1179/NewGene_4606/NewGene_4608/NewGene_7306/NewGene_7602/Pg_S0026.13/Pg_S0061.62/Pg_S0086.25/Pg_S0093.25/Pg_S0093.4/Pg_S0124.8/Pg_S0171.1/Pg_S0189.1/Pg_S0197.7/Pg_S0199.2/Pg_S0227.7/Pg_S0263.20/Pg_S0285.6/Pg_S0288.38/Pg_S0326.11/Pg_S0358.13/Pg_S0413.9/Pg_S0455.13/Pg_S0472.41/Pg_S0476.28/Pg_S0510.2/Pg_S0575.46/Pg_S0682.25/Pg_S0682.37/Pg_S0718.12/Pg_S0724.60/Pg_S0740.14/Pg_S0785.47/Pg_S0804…	117	up
ko01212	Fatty acid metabolism	43/1474	351/21856	1.82	0.000110185183663275	0.00266764128868982	Pg_S0178.8/Pg_S0730.3/Pg_S0803.5/Pg_S0883.13/Pg_S1242.30/Pg_S1242.31/Pg_S1356.2/Pg_S1652.4/Pg_S1718.13/Pg_S1718.18/Pg_S1718.20/Pg_S2061.11/Pg_S2061.12/Pg_S2061.13/Pg_S2061.14/Pg_S2061.24/Pg_S2061.25/Pg_S2114.2/Pg_S2182.13/Pg_S2325.36/Pg_S2583.24/Pg_S2635.9/Pg_S2769.4/Pg_S3845.1/Pg_S3845.2/Pg_S3845.4/Pg_S3845.5/Pg_S3845.6/Pg_S3990.4/Pg_S4146.1/Pg_S4172.4/Pg_S4305.3/Pg_S4588.14/Pg_S4588.3/Pg_S4588.…	43	up
ko04070	Phosphatidylinositol signaling system	34/1474	292/21856	1.73	0.00134153805366694	0.0270661186266136	Pg_S0065.10/Pg_S0068.11/Pg_S0093.25/Pg_S0213.41/Pg_S0219.47/Pg_S0266.65/Pg_S0293.1/Pg_S0361.1/Pg_S0469.1/Pg_S0810.37/Pg_S0894.3/Pg_S1007.7/Pg_S1059.23/Pg_S1746.10/Pg_S2444.1/Pg_S2971.11/Pg_S3104.9/Pg_S3398.1/Pg_S3420.1/Pg_S3550.8/Pg_S3671.26/Pg_S3761.2/Pg_S3960.1/Pg_S4135.5/Pg_S4385.4/Pg_S4427.16/Pg_S4855.8/Pg_S4961.6/Pg_S5573.10/Pg_S5694.6/Pg_S5757.1/Pg_S6270.3/Pg_S6878.2/Pg_S6943.1	34	up
ko04120	Ubiquitin mediated proteolysis	57/1474	582/21856	1.45	0.002988545168844	0.0516816081830165	NewGene_12035/Pg_S0213.74/Pg_S0288.39/Pg_S0318.61/Pg_S0437.12/Pg_S0503.20/Pg_S0708.26/Pg_S1016.19/Pg_S1059.8/Pg_S1092.1/Pg_S1106.40/Pg_S1316.2/Pg_S1349.2/Pg_S1443.4/Pg_S1521.3/Pg_S1671.11/Pg_S1915.22/Pg_S2145.27/Pg_S2145.32/Pg_S2221.4/Pg_S2223.3/Pg_S2300.6/Pg_S2429.1/Pg_S2472.23/Pg_S2583.27/Pg_S2631.12/Pg_S2676.13/Pg_S2946.13/Pg_S2973.11/Pg_S3027.21/Pg_S3313.24/Pg_S3313.25/Pg_S3375.7/Pg_S3485.12/…	57	up
ko00592	alpha-Linolenic acid metabolism	23/1474	206/21856	1.66	0.0120444572405549	0.18225165561366	NewGene_1565/Pg_S0241.2/Pg_S0318.53/Pg_S0384.9/Pg_S0402.55/Pg_S0476.14/Pg_S0710.12/Pg_S0803.5/Pg_S1242.30/Pg_S1242.31/Pg_S1382.6/Pg_S1389.44/Pg_S1410.1/Pg_S2114.2/Pg_S2779.1/Pg_S2779.3/Pg_S2830.1/Pg_S3560.3/Pg_S4121.2/Pg_S5601.8/Pg_S6574.4/Pg_S7205.11/Pg_S7979.1	23	up
ko00360	Phenylalanine metabolism	18/1474	165/21856	1.62	0.0297684497411491	0.400394353243525	Pg_S0085.45/Pg_S0219.57/Pg_S0232.13/Pg_S0302.35/Pg_S1416.46/Pg_S1941.2/Pg_S1960.32/Pg_S1960.33/Pg_S2038.21/Pg_S2207.15/Pg_S2327.12/Pg_S3358.2/Pg_S3606.18/Pg_S5549.7/Pg_S6037.3/Pg_S6512.2/Pg_S7065.3/Pg_S8204.2	18	up
ko00591	Linoleic acid metabolism	9/1474	67/21856	1.99	0.0352944371704327	0.401538811306549	Pg_S1988.1/Pg_S3015.1/Pg_S3059.1/Pg_S3560.3/Pg_S3814.3/Pg_S5601.8/Pg_S5962.1/Pg_S6574.4/Pg_S7979.1	9	up
ko00750	Vitamin B6 metabolism	8/1474	57/21856	2.08	0.0364876572013343	0.401538811306549	Pg_S0895.13/Pg_S1439.10/Pg_S1614.2/Pg_S1974.4/Pg_S4135.6/Pg_S4748.1/Pg_S4915.1/Pg_S4994.7	8	up
ko00950	Isoquinoline alkaloid biosynthesis	13/1474	115/21856	1.68	0.0461340835501149	0.459637160648258	Pg_S0219.57/Pg_S0232.13/Pg_S0302.35/Pg_S1416.46/Pg_S1552.38/Pg_S1941.2/Pg_S2038.21/Pg_S2207.15/Pg_S3358.2/Pg_S5549.7/Pg_S6512.2/Pg_S7065.3/Pg_S8204.2	13	up
ko00960	Tropane, piperidine and pyridine alkaloid biosynthesis	13/1474	117/21856	1.65	0.0517582344401831	0.459637160648258	Pg_S0070.1/Pg_S0219.57/Pg_S0232.13/Pg_S0302.35/Pg_S1416.46/Pg_S1941.2/Pg_S2038.21/Pg_S2207.15/Pg_S3358.2/Pg_S5549.7/Pg_S6512.2/Pg_S7065.3/Pg_S8204.2	13	up
ko00410	beta-Alanine metabolism	17/1474	166/21856	1.52	0.0560913034945687	0.459637160648258	NewGene_3189/Pg_S0219.57/Pg_S0232.13/Pg_S0302.35/Pg_S0379.14/Pg_S1212.1/Pg_S1242.30/Pg_S1242.31/Pg_S1941.2/Pg_S2038.21/Pg_S2114.2/Pg_S2207.15/Pg_S2472.7/Pg_S5549.7/Pg_S6512.2/Pg_S7065.3/Pg_S8204.2	17	up
ko00562	Inositol phosphate metabolism	29/1474	316/21856	1.36	0.056955039471632	0.459637160648258	NewGene_15679/NewGene_18123/NewGene_3189/Pg_S0065.10/Pg_S0068.11/Pg_S0213.41/Pg_S0266.65/Pg_S0293.1/Pg_S0361.1/Pg_S0466.19/Pg_S0469.1/Pg_S0894.3/Pg_S1746.10/Pg_S2330.18/Pg_S2444.1/Pg_S3002.13/Pg_S3104.9/Pg_S3398.1/Pg_S3420.1/Pg_S3550.8/Pg_S3960.1/Pg_S4135.5/Pg_S4427.16/Pg_S4961.6/Pg_S5458.1/Pg_S5694.6/Pg_S5757.1/Pg_S6878.2/Pg_S6943.1	29	up
ko00909	Sesquiterpenoid and triterpenoid biosynthesis	15/1474	146/21856	1.52	0.0680099846822312	0.514549226214249	Pg_S0290.24/Pg_S0292.3/Pg_S0292.4/Pg_S0341.4/Pg_S0408.29/Pg_S0408.31/Pg_S1073.2/Pg_S1237.37/Pg_S1335.17/Pg_S1693.31/Pg_S1972.1/Pg_S2113.14/Pg_S2538.3/Pg_S6398.1/Pg_S7596.4	15	up
ko00270	Cysteine and methionine metabolism	35/1474	404/21856	1.28	0.076900444623333	0.547588305367387	Pg_S0082.1/Pg_S0234.36/Pg_S0256.1/Pg_S0327.4/Pg_S0503.31/Pg_S0810.2/Pg_S0829.6/Pg_S0930.20/Pg_S1005.14/Pg_S1095.28/Pg_S1125.7/Pg_S1290.8/Pg_S1400.29/Pg_S1416.46/Pg_S1563.32/Pg_S1583.37/Pg_S1879.20/Pg_S2104.22/Pg_S2408.5/Pg_S2810.6/Pg_S3217.2/Pg_S3358.2/Pg_S3518.16/Pg_S3590.16/Pg_S3609.1/Pg_S3621.4/Pg_S3866.15/Pg_S3976.17/Pg_S4310.8/Pg_S4430.4/Pg_S4870.7/Pg_S4914.7/Pg_S6725.6/Pg_S6819.3/Pg_S6928.3	35	up
ko00440	Phosphonate and phosphinate metabolism	4/1474	25/21856	2.37	0.0840782296703912	0.565438386672221	Pg_S0190.19/Pg_S0638.8/Pg_S2015.13/Pg_S2015.15	4	up
ko00660	C5-Branched dibasic acid metabolism	5/1474	36/21856	2.06	0.0921142724731023	0.586877636255222	Pg_S0312.5/Pg_S1995.16/Pg_S2223.13/Pg_S3092.4/Pg_S5699.9	5	up
ko00940	Phenylpropanoid biosynthesis	52/1474	643/21856	1.2	0.0992934845098177	0.600986879927844	NewGene_17520/Pg_S0085.45/Pg_S0085.83/Pg_S0123.13/Pg_S0123.14/Pg_S0123.9/Pg_S0245.11/Pg_S0266.63/Pg_S0294.1/Pg_S0358.22/Pg_S0428.4/Pg_S0544.3/Pg_S0622.9/Pg_S0647.1/Pg_S0708.6/Pg_S0870.11/Pg_S1036.5/Pg_S1049.4/Pg_S1106.49/Pg_S1145.24/Pg_S1153.7/Pg_S1389.36/Pg_S1389.37/Pg_S1528.7/Pg_S1679.40/Pg_S1721.2/Pg_S1777.1/Pg_S1960.32/Pg_S1960.33/Pg_S2286.16/Pg_S2306.13/Pg_S2396.8/Pg_S2549.23/Pg_S2673.3/Pg_S…	52	up
ko00500	Starch and sucrose metabolism	63/1474	818/21856	1.14	0.148927461626494	0.851784719411525	NewGene_11193/NewGene_6691/NewGene_7519/NewGene_957/Pg_S0085.32/Pg_S0106.30/Pg_S0163.12/Pg_S0166.8/Pg_S0204.67/Pg_S0274.25/Pg_S0294.1/Pg_S0472.1/Pg_S0544.57/Pg_S0590.7/Pg_S0808.11/Pg_S0889.35/Pg_S0907.15/Pg_S0953.5/Pg_S0981.40/Pg_S1048.4/Pg_S1116.24/Pg_S1220.10/Pg_S1293.9/Pg_S1295.23/Pg_S1322.3/Pg_S1354.28/Pg_S1368.2/Pg_S1443.8/Pg_S1456.4/Pg_S1458.3/Pg_S1668.6/Pg_S1712.5/Pg_S1721.2/Pg_S1751.5/Pg_…	63	up
ko00908	Zeatin biosynthesis	12/1474	128/21856	1.39	0.154802614223486	0.851784719411525	Pg_S0014.6/Pg_S0069.7/Pg_S0450.17/Pg_S0450.18/Pg_S0450.20/Pg_S1647.37/Pg_S1806.20/Pg_S2323.10/Pg_S2602.1/Pg_S3335.14/Pg_S3672.11/Pg_S3672.9	12	up
ko00290	Valine, leucine and isoleucine biosynthesis	7/1474	71/21856	1.46	0.201225946198816	0.95317032737097	Pg_S0312.5/Pg_S1125.7/Pg_S1995.16/Pg_S2223.13/Pg_S3092.4/Pg_S3217.2/Pg_S5699.9	7	up
ko00902	Monoterpenoid biosynthesis	4/1474	36/21856	1.65	0.222634277041811	0.95317032737097	Pg_S0111.16/Pg_S0849.19/Pg_S1814.3/Pg_S1814.4	4	up
ko00943	Isoflavonoid biosynthesis	4/1474	36/21856	1.65	0.222634277041811	0.95317032737097	Pg_S0358.24/Pg_S6691.1/Pg_S6691.3/Pg_S7594.3	4	up
ko00944	Flavone and flavonol biosynthesis	5/1474	52/21856	1.43	0.272341774996734	0.95317032737097	Pg_S2365.2/Pg_S3672.12/Pg_S5860.1/Pg_S6708.4/Pg_S6708.5	5	up
ko00040	Pentose and glucuronate interconversions	38/1474	509/21856	1.11	0.27963182757958	0.95317032737097	NewGene_16836/NewGene_3380/NewGene_765/Pg_S0039.4/Pg_S0106.8/Pg_S0144.18/Pg_S0297.39/Pg_S0411.9/Pg_S0472.10/Pg_S0708.17/Pg_S0808.14/Pg_S0889.41/Pg_S0981.31/Pg_S1204.6/Pg_S1212.22/Pg_S1242.6/Pg_S1766.10/Pg_S1766.11/Pg_S1766.12/Pg_S2020.12/Pg_S2162.16/Pg_S2196.19/Pg_S2811.8/Pg_S2940.12/Pg_S3643.13/Pg_S4342.19/Pg_S4635.11/Pg_S4844.17/Pg_S5101.7/Pg_S5421.1/Pg_S5438.8/Pg_S5535.1/Pg_S5949.5/Pg_S6427.8/…	38	up
ko00966	Glucosinolate biosynthesis	4/1474	42/21856	1.41	0.313835221087973	0.95317032737097	Pg_S0312.5/Pg_S1125.7/Pg_S2223.13/Pg_S3217.2	4	up
ko00564	Glycerophospholipid metabolism	29/1474	392/21856	1.1	0.329102132745682	0.95317032737097	Pg_S0059.4/Pg_S0190.19/Pg_S0219.47/Pg_S0241.2/Pg_S0318.53/Pg_S0384.9/Pg_S0569.2/Pg_S0638.8/Pg_S0810.37/Pg_S0888.17/Pg_S0997.22/Pg_S1049.29/Pg_S1069.10/Pg_S1382.6/Pg_S1505.2/Pg_S2015.13/Pg_S2015.15/Pg_S2158.1/Pg_S2734.13/Pg_S2830.1/Pg_S3125.16/Pg_S4573.1/Pg_S4590.1/Pg_S4677.2/Pg_S5089.14/Pg_S5167.4/Pg_S5573.10/Pg_S5601.8/Pg_S6092.6	29	up
ko00790	Folate biosynthesis	7/1474	84/21856	1.24	0.337984457598247	0.95317032737097	Pg_S0093.86/Pg_S0612.8/Pg_S0727.23/Pg_S1034.44/Pg_S2776.1/Pg_S4268.1/Pg_S4594.3	7	up
ko00601	Glycosphingolipid biosynthesis - lacto and neolacto series	1/1474	6/21856	2.47	0.342288959051458	0.95317032737097	Pg_S0274.23	1	up
ko00250	Alanine, aspartate and glutamate metabolism	12/1474	159/21856	1.12	0.386351864117343	0.95317032737097	Pg_S0379.14/Pg_S0536.6/Pg_S1029.28/Pg_S1212.1/Pg_S1314.17/Pg_S1374.2/Pg_S1844.45/Pg_S2611.6/Pg_S3173.3/Pg_S3275.7/Pg_S4206.2/Pg_S5165.4	12	up
ko00430	Taurine and hypotaurine metabolism	2/1474	20/21856	1.48	0.394643075096053	0.95317032737097	Pg_S0379.14/Pg_S1212.1	2	up
ko00590	Arachidonic acid metabolism	9/1474	118/21856	1.13	0.401294724137029	0.95317032737097	Pg_S0129.19/Pg_S0341.5/Pg_S0341.6/Pg_S0612.8/Pg_S0897.29/Pg_S1116.31/Pg_S1116.32/Pg_S1358.1/Pg_S5601.8	9	up
ko00053	Ascorbate and aldarate metabolism	17/1474	234/21856	1.08	0.411379355576372	0.95317032737097	NewGene_15679/NewGene_3380/Pg_S0509.10/Pg_S0664.22/Pg_S0664.24/Pg_S0808.14/Pg_S0981.31/Pg_S1204.6/Pg_S1242.6/Pg_S2020.12/Pg_S2162.16/Pg_S2472.7/Pg_S3002.13/Pg_S3285.6/Pg_S3868.8/Pg_S4943.6/Pg_S6438.6	17	up
ko00350	Tyrosine metabolism	12/1474	162/21856	1.1	0.411411272486625	0.95317032737097	Pg_S0219.57/Pg_S0232.13/Pg_S0302.35/Pg_S1416.46/Pg_S1941.2/Pg_S2038.21/Pg_S2207.15/Pg_S3358.2/Pg_S5549.7/Pg_S6512.2/Pg_S7065.3/Pg_S8204.2	12	up
ko02010	ABC transporters	24/1474	338/21856	1.05	0.4270603841711	0.95317032737097	NewGene_4713/Pg_S0357.3/Pg_S0357.7/Pg_S0519.50/Pg_S0727.12/Pg_S0907.10/Pg_S1147.1/Pg_S1294.2/Pg_S1503.16/Pg_S1825.10/Pg_S2008.4/Pg_S2104.17/Pg_S2392.4/Pg_S2448.7/Pg_S2692.11/Pg_S3049.22/Pg_S3386.11/Pg_S3388.13/Pg_S3485.8/Pg_S3736.6/Pg_S4568.17/Pg_S5625.5/Pg_S6123.3/Pg_S7804.7	24	up
ko00563	Glycosylphosphatidylinositol (GPI)-anchor biosynthesis	6/1474	81/21856	1.1	0.467578068567072	0.95317032737097	Pg_S0247.37/Pg_S0833.25/Pg_S1319.15/Pg_S1705.6/Pg_S2549.10/Pg_S3171.7	6	up
ko00710	Carbon fixation in photosynthetic organisms	19/1474	277/21856	1.02	0.50382727030624	0.95317032737097	Pg_S0051.3/Pg_S0085.30/Pg_S0244.17/Pg_S0375.3/Pg_S1481.2/Pg_S1481.3/Pg_S1661.6/Pg_S2330.18/Pg_S2692.25/Pg_S2749.2/Pg_S3187.11/Pg_S3346.6/Pg_S3529.4/Pg_S3609.1/Pg_S4765.13/Pg_S5183.4/Pg_S5458.1/Pg_S6819.3/Pg_S8597.3	19	up
ko04712	Circadian rhythm - plant	18/1474	265/21856	1.01	0.522688009221964	0.95317032737097	NewGene_12035/Pg_S0385.4/Pg_S0810.62/Pg_S1075.34/Pg_S2261.1/Pg_S2676.13/Pg_S2776.3/Pg_S3125.25/Pg_S3671.27/Pg_S3720.2/Pg_S4175.6/Pg_S4225.7/Pg_S4484.5/Pg_S4594.5/Pg_S4768.12/Pg_S5826.5/Pg_S6172.7/Pg_S7272.4	18	up
ko00513	Various types of N-glycan biosynthesis	12/1474	176/21856	1.01	0.527331173618368	0.95317032737097	NewGene_11672/Pg_S0085.2/Pg_S0429.34/Pg_S0606.14/Pg_S0997.5/Pg_S1029.21/Pg_S2317.5/Pg_S2347.8/Pg_S3289.15/Pg_S4768.17/Pg_S5204.3/Pg_S5715.1	12	up
ko04144	Endocytosis	57/1474	853/21856	0.99	0.549685364234006	0.95317032737097	NewGene_11599/Pg_S0064.1/Pg_S0131.7/Pg_S0158.12/Pg_S0175.24/Pg_S0263.21/Pg_S0277.5/Pg_S0402.20/Pg_S0402.7/Pg_S0437.10/Pg_S0536.37/Pg_S0543.7/Pg_S0662.53/Pg_S0708.22/Pg_S0760.4/Pg_S0760.6/Pg_S0813.9/Pg_S0960.12/Pg_S1003.19/Pg_S1157.18/Pg_S1195.15/Pg_S1407.13/Pg_S1718.1/Pg_S1749.18/Pg_S1755.11/Pg_S1864.3/Pg_S1881.2/Pg_S1960.24/Pg_S2003.7/Pg_S2044.11/Pg_S2044.5/Pg_S2306.6/Pg_S2529.5/Pg_S2734.13/Pg_S…	57	up
ko00650	Butanoate metabolism	5/1474	73/21856	1.02	0.551956470449964	0.95317032737097	Pg_S0379.14/Pg_S1212.1/Pg_S1995.16/Pg_S3092.4/Pg_S5699.9	5	up
ko00514	Other types of O-glycan biosynthesis	4/1474	58/21856	1.02	0.55567335722252	0.95317032737097	Pg_S2156.4/Pg_S2205.16/Pg_S6021.2/Pg_S7470.4	4	up
ko00860	Porphyrin and chlorophyll metabolism	11/1474	166/21856	0.98	0.568642670893857	0.95317032737097	Pg_S0247.27/Pg_S0760.23/Pg_S0859.30/Pg_S1148.9/Pg_S1425.25/Pg_S1429.11/Pg_S2162.44/Pg_S2708.28/Pg_S3862.23/Pg_S4094.5/Pg_S7220.7	11	up
ko00195	Photosynthesis	12/1474	183/21856	0.97	0.58271666371912	0.95317032737097	Pg_S0240.1/Pg_S0358.28/Pg_S0374.32/Pg_S1199.16/Pg_S1391.2/Pg_S1555.2/Pg_S1555.4/Pg_S2078.2/Pg_S3090.2/Pg_S3948.8/Pg_S4665.8/Pg_S5690.1	12	up
ko03008	Ribosome biogenesis in eukaryotes	27/1474	415/21856	0.96	0.605913805613417	0.95317032737097	NewGene_12120/NewGene_12921/NewGene_14878/Pg_S0164.5/Pg_S0265.18/Pg_S0280.57/Pg_S0408.53/Pg_S0760.41/Pg_S1067.16/Pg_S1092.5/Pg_S1455.1/Pg_S1562.31/Pg_S2056.6/Pg_S2386.14/Pg_S2543.19/Pg_S3259.3/Pg_S3717.14/Pg_S3720.2/Pg_S4155.5/Pg_S4186.3/Pg_S4425.2/Pg_S4984.6/Pg_S6014.5/Pg_S6414.2/Pg_S6802.1/Pg_S6996.1/Pg_S7027.7	27	up
ko00260	Glycine, serine and threonine metabolism	16/1474	250/21856	0.95	0.622797229219314	0.95317032737097	Pg_S0082.1/Pg_S0219.57/Pg_S0232.13/Pg_S0302.35/Pg_S0930.20/Pg_S1758.25/Pg_S1941.2/Pg_S2038.21/Pg_S2207.15/Pg_S3261.8/Pg_S5532.7/Pg_S5549.7/Pg_S6053.11/Pg_S6512.2/Pg_S7065.3/Pg_S8204.2	16	up
ko00942	Anthocyanin biosynthesis	2/1474	31/21856	0.96	0.628010965783754	0.95317032737097	Pg_S2907.3/Pg_S2907.5	2	up
ko00910	Nitrogen metabolism	7/1474	113/21856	0.92	0.64630356526927	0.95317032737097	Pg_S0536.6/Pg_S0747.2/Pg_S1029.28/Pg_S2116.10/Pg_S3173.3/Pg_S4206.2/Pg_S5165.4	7	up
ko00730	Thiamine metabolism	6/1474	99/21856	0.9	0.664820750621389	0.95317032737097	Pg_S0708.14/Pg_S2005.4/Pg_S2190.20/Pg_S4227.1/Pg_S5599.2/Pg_S6130.4	6	up
ko00770	Pantothenate and CoA biosynthesis	8/1474	131/21856	0.91	0.664879557000795	0.95317032737097	Pg_S1125.7/Pg_S1995.16/Pg_S2396.2/Pg_S2472.7/Pg_S3092.4/Pg_S3217.2/Pg_S3683.6/Pg_S5699.9	8	up
ko00071	Fatty acid degradation	13/1474	211/21856	0.91	0.67228590183427	0.95317032737097	Pg_S0129.19/Pg_S0803.5/Pg_S1031.3/Pg_S1242.30/Pg_S1242.31/Pg_S1358.1/Pg_S2114.2/Pg_S2472.7/Pg_S3176.5/Pg_S3652.1/Pg_S4146.1/Pg_S4706.3/Pg_S5506.3	13	up
ko00904	Diterpenoid biosynthesis	10/1474	170/21856	0.87	0.717250455313996	0.95317032737097	Pg_S0374.34/Pg_S1097.2/Pg_S1451.9/Pg_S1507.28/Pg_S1761.10/Pg_S3517.2/Pg_S3825.5/Pg_S5159.2/Pg_S5338.12/Pg_S7088.1	10	up
ko04146	Peroxisome	23/1474	380/21856	0.9	0.735140690905815	0.95317032737097	Pg_S0116.13/Pg_S0341.5/Pg_S0341.6/Pg_S0476.28/Pg_S0573.2/Pg_S0803.5/Pg_S1114.3/Pg_S1157.13/Pg_S1242.30/Pg_S1242.31/Pg_S1465.27/Pg_S1771.9/Pg_S2015.4/Pg_S2114.2/Pg_S3401.2/Pg_S3518.11/Pg_S3828.2/Pg_S4146.1/Pg_S4272.4/Pg_S4769.7/Pg_S5506.3/Pg_S5577.5/Pg_S5611.6	23	up
ko04136	Autophagy - other	7/1474	126/21856	0.82	0.75362700177166	0.95317032737097	Pg_S1290.17/Pg_S1501.38/Pg_S1823.30/Pg_S1915.9/Pg_S2848.13/Pg_S4339.7/Pg_S6161.10	7	up
ko03440	Homologous recombination	17/1474	290/21856	0.87	0.759545721109124	0.95317032737097	NewGene_8497/Pg_S0851.6/Pg_S0925.1/Pg_S1207.2/Pg_S1657.2/Pg_S1758.15/Pg_S2443.3/Pg_S2612.8/Pg_S3028.5/Pg_S3629.3/Pg_S3972.25/Pg_S3972.26/Pg_S4061.4/Pg_S4191.2/Pg_S4768.9/Pg_S5697.1/Pg_S7868.2	17	up
ko00261	Monobactam biosynthesis	2/1474	40/21856	0.74	0.761879411603388	0.95317032737097	Pg_S0082.1/Pg_S0930.20	2	up
ko00300	Lysine biosynthesis	2/1474	40/21856	0.74	0.761879411603388	0.95317032737097	Pg_S0082.1/Pg_S0930.20	2	up
ko00330	Arginine and proline metabolism	10/1474	184/21856	0.81	0.801963969005593	0.95317032737097	NewGene_5439/Pg_S0992.17/Pg_S1290.8/Pg_S1563.32/Pg_S2190.15/Pg_S2208.8/Pg_S2327.12/Pg_S2472.7/Pg_S3866.15/Pg_S4399.22	10	up
ko00520	Amino sugar and nucleotide sugar metabolism	32/1474	546/21856	0.87	0.820376467879573	0.95317032737097	NewGene_3380/Pg_S0106.30/Pg_S0340.17/Pg_S0808.14/Pg_S0849.32/Pg_S0898.11/Pg_S0917.12/Pg_S0981.31/Pg_S1047.4/Pg_S1204.6/Pg_S1242.6/Pg_S1290.1/Pg_S1372.6/Pg_S1373.33/Pg_S1373.34/Pg_S1497.12/Pg_S1607.4/Pg_S1804.3/Pg_S2020.12/Pg_S2162.16/Pg_S2238.12/Pg_S2793.7/Pg_S2990.1/Pg_S3248.4/Pg_S3492.1/Pg_S3793.13/Pg_S4675.1/Pg_S4725.1/Pg_S5348.2/Pg_S5838.6/Pg_S6717.1/Pg_S8336.3	32	up
ko00130	Ubiquinone and other terpenoid-quinone biosynthesis	8/1474	154/21856	0.77	0.822875075537739	0.95317032737097	Pg_S0190.32/Pg_S0605.13/Pg_S1416.46/Pg_S1583.17/Pg_S2011.7/Pg_S3358.2/Pg_S3713.9/Pg_S4037.2	8	up
ko00400	Phenylalanine, tyrosine and tryptophan biosynthesis	8/1474	155/21856	0.77	0.828174095077358	0.95317032737097	Pg_S0672.4/Pg_S1305.40/Pg_S1360.5/Pg_S1416.46/Pg_S2208.13/Pg_S3358.2/Pg_S3830.13/Pg_S8582.3	8	up
ko00280	Valine, leucine and isoleucine degradation	10/1474	191/21856	0.78	0.836567769390928	0.95317032737097	NewGene_3189/Pg_S0803.5/Pg_S1125.7/Pg_S1428.13/Pg_S1502.2/Pg_S1620.1/Pg_S2011.5/Pg_S2472.7/Pg_S3217.2/Pg_S7224.5	10	up
ko00565	Ether lipid metabolism	6/1474	127/21856	0.7	0.864970909417379	0.95317032737097	Pg_S0190.19/Pg_S1637.15/Pg_S2015.13/Pg_S2015.15/Pg_S2734.13/Pg_S5601.8	6	up
ko00906	Carotenoid biosynthesis	6/1474	129/21856	0.69	0.874381814727569	0.95317032737097	Pg_S0033.19/Pg_S1752.1/Pg_S3063.1/Pg_S7780.7/Pg_S8338.4/Pg_S8810.2	6	up
ko00760	Nicotinate and nicotinamide metabolism	4/1474	92/21856	0.64	0.875519759140852	0.95317032737097	Pg_S1314.17/Pg_S1885.22/Pg_S2611.6/Pg_S3338.2	4	up
ko00941	Flavonoid biosynthesis	11/1474	218/21856	0.75	0.876244775979444	0.95317032737097	Pg_S0622.9/Pg_S1528.7/Pg_S2121.6/Pg_S2365.2/Pg_S2396.8/Pg_S4049.4/Pg_S4863.2/Pg_S5168.15/Pg_S5168.16/Pg_S6708.4/Pg_S6708.5	11	up
ko00903	Limonene and pinene degradation	1/1474	31/21856	0.48	0.885372000963434	0.95317032737097	Pg_S2472.7	1	up
ko00100	Steroid biosynthesis	5/1474	113/21856	0.66	0.885691135709434	0.95317032737097	Pg_S0341.4/Pg_S1237.11/Pg_S1693.31/Pg_S3393.5/Pg_S5601.8	5	up
ko00640	Propanoate metabolism	7/1474	152/21856	0.68	0.894031000645414	0.95317032737097	NewGene_3189/Pg_S0178.8/Pg_S0327.4/Pg_S1242.30/Pg_S1242.31/Pg_S1879.20/Pg_S2114.2	7	up
ko00900	Terpenoid backbone biosynthesis	9/1474	189/21856	0.71	0.897269315864355	0.95317032737097	Pg_S0573.2/Pg_S0578.3/Pg_S0785.1/Pg_S0913.16/Pg_S1114.3/Pg_S1295.30/Pg_S1389.43/Pg_S2929.12/Pg_S5599.2	9	up
ko00030	Pentose phosphate pathway	11/1474	226/21856	0.72	0.902052750694266	0.95317032737097	Pg_S0085.30/Pg_S0244.17/Pg_S1164.7/Pg_S1661.6/Pg_S1668.13/Pg_S2209.2/Pg_S2456.11/Pg_S2749.2/Pg_S3187.11/Pg_S5183.4/Pg_S8597.3	11	up
ko03020	RNA polymerase	8/1474	175/21856	0.68	0.910155818258872	0.95317032737097	NewGene_7099/Pg_S0012.21/Pg_S0458.19/Pg_S0523.7/Pg_S0561.4/Pg_S1611.11/Pg_S2967.18/Pg_S3178.21	8	up
ko00340	Histidine metabolism	3/1474	82/21856	0.54	0.921129708863914	0.95317032737097	Pg_S2472.7/Pg_S3973.3/Pg_S6669.4	3	up
ko00905	Brassinosteroid biosynthesis	2/1474	61/21856	0.49	0.923798199239207	0.95317032737097	Pg_S2162.39/Pg_S3560.2	2	up
ko00630	Glyoxylate and dicarboxylate metabolism	16/1474	326/21856	0.73	0.931139715822893	0.95317032737097	NewGene_13689/Pg_S0375.3/Pg_S0476.28/Pg_S0509.16/Pg_S1465.27/Pg_S1481.2/Pg_S1481.3/Pg_S1771.9/Pg_S2951.8/Pg_S2951.9/Pg_S3261.8/Pg_S3463.2/Pg_S3609.1/Pg_S5532.7/Pg_S6053.11/Pg_S6819.3	16	up
ko00740	Riboflavin metabolism	3/1474	85/21856	0.52	0.932072634309882	0.95317032737097	Pg_S0727.23/Pg_S1587.12/Pg_S4268.1	3	up
ko00561	Glycerolipid metabolism	17/1474	345/21856	0.73	0.934013183133485	0.95317032737097	Pg_S0106.8/Pg_S0219.47/Pg_S0708.17/Pg_S0810.37/Pg_S0997.22/Pg_S1049.29/Pg_S1069.10/Pg_S1212.22/Pg_S1752.2/Pg_S2472.7/Pg_S2545.6/Pg_S3125.16/Pg_S3654.1/Pg_S5089.14/Pg_S5167.4/Pg_S5573.10/Pg_S5601.8	17	up
ko00240	Pyrimidine metabolism	11/1474	239/21856	0.68	0.934377852377174	0.95317032737097	Pg_S0429.36/Pg_S0896.16/Pg_S1374.2/Pg_S1844.45/Pg_S2015.8/Pg_S3313.20/Pg_S4053.1/Pg_S5727.11/Pg_S6269.12/Pg_S6994.3/Pg_S7070.1	11	up
ko00220	Arginine biosynthesis	4/1474	107/21856	0.55	0.935853706226013	0.95317032737097	Pg_S1029.28/Pg_S3173.3/Pg_S5036.17/Pg_S5165.4	4	up
ko00061	Fatty acid biosynthesis	7/1474	169/21856	0.61	0.943230530421735	0.95317032737097	Pg_S0178.8/Pg_S0883.13/Pg_S1652.4/Pg_S2769.4/Pg_S4146.1/Pg_S5040.4/Pg_S5506.3	7	up
ko00062	Fatty acid elongation	4/1474	111/21856	0.53	0.946664348289352	0.95317032737097	Pg_S0276.30/Pg_S2325.36/Pg_S2583.24/Pg_S4405.5	4	up
ko00603	Glycosphingolipid biosynthesis - globo and isoglobo series	1/1474	44/21856	0.34	0.953827033949414	0.95317032737097	Pg_S0274.23	1	up
ko00965	Betalain biosynthesis	1/1474	44/21856	0.34	0.953827033949414	0.95317032737097	Pg_S1389.6	1	up
ko00945	Stilbenoid, diarylheptanoid and gingerol biosynthesis	4/1474	116/21856	0.51	0.95782511977246	0.95317032737097	Pg_S0622.9/Pg_S1528.7/Pg_S2396.8/Pg_S4049.4	4	up
ko00051	Fructose and mannose metabolism	12/1474	271/21856	0.66	0.957854584589478	0.95317032737097	Pg_S0085.30/Pg_S0472.10/Pg_S1286.6/Pg_S1497.12/Pg_S1715.26/Pg_S1979.12/Pg_S2330.18/Pg_S2811.8/Pg_S5183.4/Pg_S5458.1/Pg_S8336.3/Pg_S8597.3	12	up
ko00380	Tryptophan metabolism	7/1474	178/21856	0.58	0.959999072863988	0.95317032737097	Pg_S0476.28/Pg_S2327.12/Pg_S2472.7/Pg_S2946.10/Pg_S3322.9/Pg_S4657.7/Pg_S5569.10	7	up
ko00196	Photosynthesis - antenna proteins	1/1474	52/21856	0.29	0.973621542834418	0.95317032737097	Pg_S2715.2	1	up
ko00920	Sulfur metabolism	3/1474	104/21856	0.43	0.974598159853523	0.95317032737097	Pg_S0503.31/Pg_S2468.11/Pg_S4310.8	3	up
ko03018	RNA degradation	24/1474	505/21856	0.7	0.975683583766318	0.95317032737097	NewGene_10487/NewGene_11415/NewGene_9142/Pg_S0207.12/Pg_S0327.33/Pg_S0332.7/Pg_S0386.12/Pg_S0618.2/Pg_S0662.7/Pg_S0881.7/Pg_S1360.12/Pg_S1564.7/Pg_S1713.16/Pg_S1993.29/Pg_S2035.9/Pg_S2830.4/Pg_S2886.1/Pg_S3976.7/Pg_S5405.2/Pg_S5765.4/Pg_S6044.6/Pg_S6326.3/Pg_S6477.1/Pg_S7579.1	24	up
ko00480	Glutathione metabolism	10/1474	250/21856	0.59	0.976283455974046	0.95317032737097	Pg_S0595.8/Pg_S0896.16/Pg_S0897.29/Pg_S1116.31/Pg_S1116.32/Pg_S1164.7/Pg_S1668.13/Pg_S2473.2/Pg_S6351.3/Pg_S6655.9	10	up
ko00510	N-Glycan biosynthesis	7/1474	191/21856	0.54	0.976386153018035	0.95317032737097	NewGene_11672/Pg_S0987.10/Pg_S1761.5/Pg_S2317.5/Pg_S2347.8/Pg_S2513.18/Pg_S5715.1	7	up
ko03060	Protein export	10/1474	255/21856	0.58	0.980298140321892	0.95317032737097	Pg_S0239.11/Pg_S2096.17/Pg_S2313.1/Pg_S2484.12/Pg_S4510.3/Pg_S4516.10/Pg_S4516.9/Pg_S5193.1/Pg_S6183.1/Pg_S6858.1	10	up
ko01230	Biosynthesis of amino acids	45/1474	899/21856	0.74	0.988376264660163	0.95317032737097	Pg_S0082.1/Pg_S0085.30/Pg_S0244.17/Pg_S0312.5/Pg_S0503.31/Pg_S0536.6/Pg_S0672.4/Pg_S0810.2/Pg_S0930.20/Pg_S1125.7/Pg_S1305.40/Pg_S1360.5/Pg_S1400.29/Pg_S1583.37/Pg_S1661.6/Pg_S1758.25/Pg_S1995.16/Pg_S2104.22/Pg_S2208.13/Pg_S2223.13/Pg_S2330.18/Pg_S2456.11/Pg_S2456.9/Pg_S2749.2/Pg_S3092.4/Pg_S3187.11/Pg_S3217.2/Pg_S3261.8/Pg_S3518.16/Pg_S3529.4/Pg_S3590.16/Pg_S3830.13/Pg_S3973.3/Pg_S3976.17/Pg_S42…	45	up
ko00780	Biotin metabolism	1/1474	64/21856	0.23	0.988614070080694	0.95317032737097	Pg_S1652.4	1	up
ko00670	One carbon pool by folate	1/1474	67/21856	0.22	0.990771826185331	0.95317032737097	Pg_S3261.8	1	up
ko00230	Purine metabolism	17/1474	414/21856	0.61	0.991835317534616	0.95317032737097	NewGene_10667/Pg_S0008.19/Pg_S0213.9/Pg_S0408.53/Pg_S0429.36/Pg_S0896.16/Pg_S2354.28/Pg_S2456.11/Pg_S2456.9/Pg_S2496.1/Pg_S2790.11/Pg_S3275.7/Pg_S3995.2/Pg_S4181.14/Pg_S6212.2/Pg_S6994.3/Pg_S7354.2	17	up
ko04130	SNARE interactions in vesicular transport	4/1474	149/21856	0.4	0.99185281283802	0.95317032737097	Pg_S0406.11/Pg_S1059.5/Pg_S4328.4/Pg_S8353.2	4	up
ko01210	2-Oxocarboxylic acid metabolism	9/1474	259/21856	0.52	0.992345650225747	0.95317032737097	Pg_S0312.5/Pg_S0930.20/Pg_S1125.7/Pg_S1995.16/Pg_S2223.13/Pg_S3092.4/Pg_S3217.2/Pg_S5036.17/Pg_S5699.9	9	up
ko00190	Oxidative phosphorylation	17/1474	419/21856	0.6	0.993100997999267	0.95317032737097	Pg_S0052.6/Pg_S0439.36/Pg_S0466.16/Pg_S0703.3/Pg_S1400.10/Pg_S1493.8/Pg_S1903.9/Pg_S1966.4/Pg_S2566.12/Pg_S3090.2/Pg_S3426.9/Pg_S3856.2/Pg_S4103.1/Pg_S4188.2/Pg_S5690.1/Pg_S7067.3/Pg_S7708.1	17	up
ko04141	Protein processing in endoplasmic reticulum	51/1474	1035/21856	0.73	0.99456816545526	0.95317032737097	NewGene_11672/NewGene_11927/NewGene_2250/NewGene_8943/Pg_S0061.77/Pg_S0064.1/Pg_S0086.21/Pg_S0175.24/Pg_S0239.11/Pg_S0240.12/Pg_S0288.14/Pg_S0437.10/Pg_S0459.5/Pg_S0708.22/Pg_S0760.4/Pg_S0760.6/Pg_S1051.11/Pg_S1346.3/Pg_S1443.5/Pg_S1657.11/Pg_S1718.1/Pg_S2044.11/Pg_S2357.4/Pg_S2529.5/Pg_S2631.12/Pg_S2785.4/Pg_S3083.3/Pg_S3265.1/Pg_S3289.14/Pg_S3313.24/Pg_S3370.5/Pg_S3452.1/Pg_S3462.5/Pg_S3485.12/…	51	up
ko00600	Sphingolipid metabolism	12/1474	329/21856	0.54	0.994701440847568	0.95317032737097	NewGene_516/Pg_S0350.3/Pg_S0412.4/Pg_S0901.16/Pg_S1373.22/Pg_S1607.2/Pg_S1693.27/Pg_S2569.7/Pg_S3401.14/Pg_S4339.12/Pg_S4470.5/Pg_S5745.3	12	up
ko03030	DNA replication	6/1474	205/21856	0.43	0.99510628557201	0.95317032737097	Pg_S0244.12/Pg_S0637.17/Pg_S2612.8/Pg_S3629.3/Pg_S3757.4/Pg_S4191.2	6	up
ko03022	Basal transcription factors	4/1474	167/21856	0.36	0.9968553233578	0.95317032737097	Pg_S0808.31/Pg_S4893.13/Pg_S6535.4/Pg_S7753.3	4	up
ko03410	Base excision repair	4/1474	170/21856	0.35	0.997324914001484	0.95317032737097	Pg_S0199.13/Pg_S0747.32/Pg_S2546.1/Pg_S3757.4	4	up
ko00604	Glycosphingolipid biosynthesis - ganglio series	2/1474	118/21856	0.25	0.997526449784188	0.95317032737097	Pg_S0412.4/Pg_S0901.16	2	up
ko00450	Selenocompound metabolism	1/1474	95/21856	0.16	0.998703431685909	0.95317032737097	NewGene_8209	1	up
ko00460	Cyanoamino acid metabolism	6/1474	237/21856	0.38	0.998986010904092	0.95317032737097	Pg_S0294.1/Pg_S1721.2/Pg_S2422.4/Pg_S3261.8/Pg_S3418.5/Pg_S6642.4	6	up
ko00620	Pyruvate metabolism	12/1474	372/21856	0.48	0.999071817119988	0.95317032737097	Pg_S0051.3/Pg_S0178.8/Pg_S0327.4/Pg_S1879.20/Pg_S2456.9/Pg_S2472.7/Pg_S2692.25/Pg_S3346.6/Pg_S3463.2/Pg_S3609.1/Pg_S4765.13/Pg_S6819.3	12	up
ko00073	Cutin, suberine and wax biosynthesis	2/1474	135/21856	0.22	0.999153248746204	0.95317032737097	Pg_S3297.6/Pg_S4706.3	2	up
ko04145	Phagosome	9/1474	310/21856	0.43	0.999179149907319	0.95317032737097	Pg_S0131.7/Pg_S0213.41/Pg_S0239.11/Pg_S0361.1/Pg_S4103.1/Pg_S4510.3/Pg_S4961.6/Pg_S5193.1/Pg_S6183.1	9	up
ko03430	Mismatch repair	4/1474	195/21856	0.3	0.999324970010709	0.95317032737097	Pg_S0637.17/Pg_S2612.8/Pg_S3629.3/Pg_S4191.2	4	up
ko00310	Lysine degradation	3/1474	173/21856	0.26	0.999499320695931	0.95317032737097	NewGene_7211/Pg_S2472.7/Pg_S4223.7	3	up
ko03050	Proteasome	6/1474	257/21856	0.35	0.999636897413586	0.95317032737097	Pg_S0054.13/Pg_S0117.4/Pg_S0659.52/Pg_S6554.1/Pg_S8528.1/Pg_S9122.1	6	up
ko00052	Galactose metabolism	10/1474	358/21856	0.41	0.999749385478088	0.95317032737097	NewGene_3380/Pg_S0204.67/Pg_S0274.25/Pg_S0412.4/Pg_S0652.4/Pg_S0901.16/Pg_S1204.6/Pg_S5052.4/Pg_S5052.5/Pg_S5778.1	10	up
ko00531	Glycosaminoglycan degradation	2/1474	157/21856	0.19	0.999792823098968	0.95317032737097	Pg_S0412.4/Pg_S0901.16	2	up
ko03420	Nucleotide excision repair	5/1474	248/21856	0.3	0.99984837092179	0.95317032737097	Pg_S0637.17/Pg_S2612.8/Pg_S3629.3/Pg_S3757.4/Pg_S4191.2	5	up
ko03040	Spliceosome	40/1474	993/21856	0.6	0.999928672573924	0.95317032737097	NewGene_13405/NewGene_878/Pg_S0033.1/Pg_S0064.1/Pg_S0102.12/Pg_S0175.24/Pg_S0253.14/Pg_S0280.57/Pg_S0437.10/Pg_S0548.11/Pg_S0708.22/Pg_S0760.4/Pg_S0760.6/Pg_S0967.57/Pg_S1507.23/Pg_S1613.20/Pg_S1692.25/Pg_S1718.1/Pg_S1758.27/Pg_S1774.18/Pg_S1881.30/Pg_S2021.7/Pg_S2044.11/Pg_S2375.29/Pg_S2529.5/Pg_S2742.8/Pg_S2755.22/Pg_S2971.7/Pg_S3558.2/Pg_S3805.3/Pg_S4339.11/Pg_S4709.3/Pg_S4908.6/Pg_S4984.4/Pg_…	40	up
ko00511	Other glycan degradation	4/1474	238/21856	0.25	0.999942765848949	0.95317032737097	Pg_S0412.4/Pg_S0901.16/Pg_S0993.1/Pg_S0993.3	4	up
ko00020	Citrate cycle (TCA cycle)	4/1474	246/21856	0.24	0.99996423924526	0.95317032737097	Pg_S0051.3/Pg_S3346.6/Pg_S3609.1/Pg_S6819.3	4	up
ko01200	Carbon metabolism	41/1474	1035/21856	0.59	0.999966529796634	0.95317032737097	NewGene_3189/Pg_S0051.3/Pg_S0085.30/Pg_S0178.8/Pg_S0244.17/Pg_S0375.3/Pg_S0476.28/Pg_S0503.31/Pg_S1029.28/Pg_S1164.7/Pg_S1242.30/Pg_S1242.31/Pg_S1465.27/Pg_S1481.2/Pg_S1481.3/Pg_S1661.6/Pg_S1668.13/Pg_S1771.9/Pg_S2114.2/Pg_S2209.2/Pg_S2330.18/Pg_S2456.11/Pg_S2456.9/Pg_S2692.25/Pg_S2749.2/Pg_S3173.3/Pg_S3187.11/Pg_S3261.8/Pg_S3346.6/Pg_S3463.2/Pg_S3529.4/Pg_S3609.1/Pg_S4310.8/Pg_S4765.13/Pg_S5165.…	41	up
ko03015	mRNA surveillance pathway	14/1474	499/21856	0.42	0.999976507469423	0.95317032737097	NewGene_11415/NewGene_2277/NewGene_9142/Pg_S0612.32/Pg_S2095.3/Pg_S2681.6/Pg_S2898.11/Pg_S2936.15/Pg_S3009.12/Pg_S3394.13/Pg_S3529.15/Pg_S4128.4/Pg_S4209.6/Pg_S7310.2	14	up
ko00010	Glycolysis / Gluconeogenesis	16/1474	547/21856	0.43	0.999980260886107	0.95317032737097	Pg_S0051.3/Pg_S0085.30/Pg_S0106.8/Pg_S0327.4/Pg_S0708.17/Pg_S1212.22/Pg_S1879.20/Pg_S2330.18/Pg_S2456.9/Pg_S2472.7/Pg_S3346.6/Pg_S3529.4/Pg_S4765.13/Pg_S5183.4/Pg_S5458.1/Pg_S8597.3	16	up
ko00970	Aminoacyl-tRNA biosynthesis	6/1474	335/21856	0.27	0.999994785768982	0.95317032737097	NewGene_17225/Pg_S0188.1/Pg_S0519.49/Pg_S3049.28/Pg_S3749.4/Pg_S8647.3	6	up
ko03013	RNA transport	29/1474	908/21856	0.47	0.999999446788553	0.95317032737097	NewGene_11415/NewGene_16189/NewGene_7530/NewGene_9142/Pg_S0093.42/Pg_S0124.30/Pg_S0164.5/Pg_S0245.7/Pg_S0355.2/Pg_S0431.56/Pg_S0491.7/Pg_S0497.8/Pg_S0726.1/Pg_S0897.24/Pg_S1050.14/Pg_S1220.2/Pg_S1370.7/Pg_S2421.9/Pg_S3412.7/Pg_S3499.1/Pg_S3887.27/Pg_S3887.30/Pg_S3953.1/Pg_S3976.13/Pg_S5046.2/Pg_S5054.5/Pg_S5970.11/Pg_S6406.11/Pg_S7895.1	29	up
ko03010	Ribosome	20/1474	922/21856	0.32	0.999999999976587	0.95317032737097	NewGene_7119/NewGene_8802/Pg_S0254.8/Pg_S0267.6/Pg_S0318.61/Pg_S0451.19/Pg_S1059.17/Pg_S1583.28/Pg_S1736.13/Pg_S1813.13/Pg_S2104.25/Pg_S2123.12/Pg_S2221.4/Pg_S2267.6/Pg_S2392.15/Pg_S2392.17/Pg_S2564.9/Pg_S2992.15/Pg_S5791.3/Pg_S6123.1	20	up

## Sheet: KEGG-UP(CK vs -Zn)
ID	Description	GeneRatio	BgRatio	Rich_factor	pvalue	qvalue	geneID	Count	regulated
ko00940	Phenylpropanoid biosynthesis	13/179	651/21887	2.44	0.00278441095210064	0.272579177416168	NewGene_15954/Pg_S0620.5/Pg_S0987.13/Pg_S1153.7/Pg_S1189.1/Pg_S1268.3/Pg_S2116.17/Pg_S2468.41/Pg_S3056.5/Pg_S3296.4/Pg_S4060.1/Pg_S5814.3/Pg_S8651.2	13	up
ko04626	Plant-pathogen interaction	21/179	1571/21887	1.63	0.017912723129129	0.432028478932232	Pg_S0161.5/Pg_S0274.20/Pg_S0326.11/Pg_S0786.24/Pg_S0902.6/Pg_S1014.13/Pg_S1142.1/Pg_S1306.15/Pg_S1579.7/Pg_S2389.9/Pg_S2763.9/Pg_S2800.22/Pg_S3174.5/Pg_S3429.6/Pg_S3533.9/Pg_S3581.9/Pg_S4613.11/Pg_S4812.2/Pg_S6329.5/Pg_S6880.2/Pg_S8153.4	21	up
ko04016	MAPK signaling pathway - plant	15/179	1010/21887	1.82	0.0189819425200756	0.432028478932232	NewGene_1257/Pg_S0274.20/Pg_S0326.11/Pg_S1014.13/Pg_S1286.3/Pg_S1866.8/Pg_S2800.22/Pg_S3533.9/Pg_S4510.7/Pg_S4613.11/Pg_S4671.2/Pg_S5491.10/Pg_S5561.8/Pg_S8153.4/Pg_S9474.1	15	up
ko00561	Glycerolipid metabolism	7/179	341/21887	2.51	0.0224390436943315	0.432028478932232	Pg_S0034.14/Pg_S0039.1/Pg_S1345.28/Pg_S1518.25/Pg_S2069.4/Pg_S2950.14/Pg_S4333.9	7	up
ko00040	Pentose and glucuronate interconversions	9/179	509/21887	2.16	0.0245341055768024	0.432028478932232	Pg_S0035.14/Pg_S0219.28/Pg_S0880.12/Pg_S1286.18/Pg_S1692.8/Pg_S2400.4/Pg_S2920.23/Pg_S3210.7/Pg_S4825.1	9	up
ko00942	Anthocyanin biosynthesis	2/179	31/21887	7.89	0.0264791648377819	0.432028478932232	Pg_S2282.9/Pg_S8923.2	2	up
ko00130	Ubiquinone and other terpenoid-quinone biosynthesis	4/179	153/21887	3.2	0.0371499408779634	0.519541	Pg_S1302.35/Pg_S3358.2/Pg_S4060.1/Pg_S4917.1	4	up
ko00920	Sulfur metabolism	3/179	103/21887	3.56	0.0525616100739819	0.546942351307918	Pg_S0524.14/Pg_S2706.15/Pg_S4775.8	3	up
ko00380	Tryptophan metabolism	4/179	175/21887	2.79	0.055820777363779	0.546942351307918	Pg_S0189.30/Pg_S2950.14/Pg_S5561.8/Pg_S5596.3	4	up
ko00515	Mannose type O-glycan biosynthesis	1/179	7/21887	17.47	0.0558704552411314	0.546942351307918	Pg_S1531.6	1	up
ko00910	Nitrogen metabolism	3/179	113/21887	3.25	0.0656683609941611	0.584416992579616	Pg_S1135.6/Pg_S1316.16/Pg_S1533.14	3	up
ko00900	Terpenoid backbone biosynthesis	4/179	191/21887	2.56	0.0720434569745467	0.587722938476565	Pg_S0447.26/Pg_S1908.21/Pg_S4375.10/Pg_S4604.8	4	up
ko00908	Zeatin biosynthesis	3/179	128/21887	2.87	0.0878166660210905	0.604209871240669	Pg_S0746.6/Pg_S1750.30/Pg_S5015.2	3	up
ko00071	Fatty acid degradation	4/179	208/21887	2.35	0.0916200206330999	0.604209871240669	Pg_S0185.1/Pg_S0228.2/Pg_S0519.32/Pg_S2950.14	4	up
ko00770	Pantothenate and CoA biosynthesis	3/179	131/21887	2.8	0.0925805447868767	0.604209871240669	Pg_S1125.7/Pg_S2950.14/Pg_S5120.4	3	up
ko00073	Cutin, suberine and wax biosynthesis	3/179	136/21887	2.7	0.100752116842203	0.616443872784534	NewGene_7346/Pg_S0228.2/Pg_S1865.16	3	up
ko00562	Inositol phosphate metabolism	5/179	312/21887	1.96	0.113565371494897	0.653967773933462	NewGene_15932/Pg_S2085.2/Pg_S4318.3/Pg_S4471.9/Pg_S6382.1	5	up
ko00440	Phosphonate and phosphinate metabolism	1/179	24/21887	5.09	0.178967008455805	0.904499888425774	Pg_S2015.13	1	up
ko00330	Arginine and proline metabolism	3/179	184/21887	1.99	0.191311713984827	0.904499888425774	Pg_S1142.1/Pg_S2950.14/Pg_S3866.10	3	up
ko00280	Valine, leucine and isoleucine degradation	3/179	185/21887	1.98	0.193382172418759	0.904499888425774	Pg_S0185.1/Pg_S1125.7/Pg_S2950.14	3	up
ko04146	Peroxisome	5/179	375/21887	1.63	0.194029814775206	0.904499888425774	NewGene_7346/Pg_S0185.1/Pg_S1276.5/Pg_S3401.2/Pg_S5561.8	5	up
ko00903	Limonene and pinene degradation	1/179	31/21887	3.94	0.224887623878996	0.939058480178204	Pg_S2950.14	1	up
ko00592	alpha-Linolenic acid metabolism	3/179	204/21887	1.8	0.233674227930499	0.939058480178204	Pg_S0185.1/Pg_S0240.4/Pg_S0333.19	3	up
ko00500	Starch and sucrose metabolism	9/179	825/21887	1.33	0.234863754225206	0.939058480178204	NewGene_17079/NewGene_8532/Pg_S1407.8/Pg_S2386.20/Pg_S2468.41/Pg_S2803.16/Pg_S3706.12/Pg_S3876.17/Pg_S5120.4	9	up
ko00902	Monoterpenoid biosynthesis	1/179	35/21887	3.49	0.24997166783868	0.939058480178204	Pg_S0280.24	1	up
ko00966	Glucosinolate biosynthesis	1/179	39/21887	3.14	0.274248335250214	0.939058480178204	Pg_S1125.7	1	up
ko00965	Betalain biosynthesis	1/179	43/21887	2.84	0.297743471719011	0.939058480178204	Pg_S0439.67	1	up
ko00520	Amino sugar and nucleotide sugar metabolism	6/179	554/21887	1.32	0.30094158221068	0.939058480178204	Pg_S0402.52/Pg_S0431.44/Pg_S0488.44/Pg_S1617.18/Pg_S4110.10/Pg_S7349.1	6	up
ko00053	Ascorbate and aldarate metabolism	3/179	235/21887	1.56	0.301982029038149	0.939058480178204	NewGene_15932/Pg_S1097.16/Pg_S2950.14	3	up
ko00511	Other glycan degradation	3/179	237/21887	1.55	0.30644496320984	0.939058480178204	Pg_S0891.7/Pg_S2435.1/Pg_S2513.15	3	up
ko00603	Glycosphingolipid biosynthesis - globo and isoglobo series	1/179	45/21887	2.72	0.309205816888196	0.939058480178204	Pg_S0039.1	1	up
ko00052	Galactose metabolism	4/179	356/21887	1.37	0.332682482559933	0.939058480178204	Pg_S0039.1/Pg_S0891.7/Pg_S3876.17/Pg_S5778.1	4	up
ko03010	Ribosome	9/179	925/21887	1.19	0.345368123366237	0.939058480178204	NewGene_61/NewGene_74/NewGene_8913/Pg_S0399.44/Pg_S0808.35/Pg_S1444.18/Pg_S1794.5/Pg_S2139.18/Pg_S3947.8	9	up
ko00051	Fructose and mannose metabolism	3/179	270/21887	1.36	0.38003353590929	0.939058480178204	Pg_S0035.14/Pg_S1979.12/Pg_S4318.3	3	up
ko00564	Glycerophospholipid metabolism	4/179	392/21887	1.25	0.39938106766657	0.939058480178204	Pg_S0333.19/Pg_S2015.13/Pg_S3218.5/Pg_S6826.5	4	up
ko00710	Carbon fixation in photosynthetic organisms	3/179	282/21887	1.3	0.406476699814053	0.939058480178204	Pg_S0219.28/Pg_S4318.3/Pg_S6374.5	3	up
ko04070	Phosphatidylinositol signaling system	3/179	286/21887	1.28	0.415221385504533	0.939058480178204	Pg_S2085.2/Pg_S4471.9/Pg_S6382.1	3	up
ko00670	One carbon pool by folate	1/179	68/21887	1.8	0.428377116803243	0.939058480178204	Pg_S2991.17	1	up
ko00290	Valine, leucine and isoleucine biosynthesis	1/179	71/21887	1.72	0.442331191037512	0.939058480178204	Pg_S1125.7	1	up
ko00650	Butanoate metabolism	1/179	73/21887	1.67	0.451445186629213	0.939058480178204	Pg_S2375.1	1	up
ko00340	Histidine metabolism	1/179	79/21887	1.55	0.477907922089554	0.939058480178204	Pg_S2950.14	1	up
ko00563	Glycosylphosphatidylinositol (GPI)-anchor biosynthesis	1/179	81/21887	1.51	0.486443603496815	0.939058480178204	Pg_S0747.58	1	up
ko00740	Riboflavin metabolism	1/179	82/21887	1.49	0.490659259507733	0.939058480178204	Pg_S5120.4	1	up
ko00630	Glyoxylate and dicarboxylate metabolism	3/179	329/21887	1.11	0.506061989832808	0.939058480178204	Pg_S1276.5/Pg_S2375.1/Pg_S5561.8	3	up
ko00970	Aminoacyl-tRNA biosynthesis	3/179	331/21887	1.11	0.510116517597962	0.939058480178204	Pg_S2991.17/Pg_S4045.16/Pg_S6374.1	3	up
ko00760	Nicotinate and nicotinamide metabolism	1/179	90/21887	1.36	0.523168805404066	0.939058480178204	Pg_S5120.4	1	up
ko00941	Flavonoid biosynthesis	2/179	217/21887	1.13	0.531706507127288	0.939058480178204	Pg_S0144.38/Pg_S4060.1	2	up
ko00450	Selenocompound metabolism	1/179	97/21887	1.26	0.549916893428578	0.939058480178204	Pg_S0909.9	1	up
ko00730	Thiamine metabolism	1/179	100/21887	1.22	0.560918523016474	0.939058480178204	Pg_S1908.21	1	up
ko00240	Pyrimidine metabolism	2/179	239/21887	1.02	0.584104154449727	0.939058480178204	Pg_S0397.14/Pg_S5120.4	2	up
ko00220	Arginine biosynthesis	1/179	108/21887	1.13	0.588966145301217	0.939058480178204	Pg_S1142.1	1	up
ko00480	Glutathione metabolism	2/179	250/21887	0.98	0.608646262775004	0.939058480178204	Pg_S0052.25/Pg_S1097.16	2	up
ko04075	Plant hormone signal transduction	12/179	1540/21887	0.95	0.611461874092152	0.939058480178204	NewGene_1257/Pg_S0274.20/Pg_S0326.11/Pg_S0961.48/Pg_S1014.13/Pg_S1142.14/Pg_S1869.7/Pg_S2144.25/Pg_S2800.22/Pg_S4212.1/Pg_S4510.7/Pg_S8153.4	12	up
ko00604	Glycosphingolipid biosynthesis - ganglio series	1/179	115/21887	1.06	0.612041888452714	0.939058480178204	Pg_S0891.7	1	up
ko00945	Stilbenoid, diarylheptanoid and gingerol biosynthesis	1/179	115/21887	1.06	0.612041888452714	0.939058480178204	Pg_S4060.1	1	up
ko00950	Isoquinoline alkaloid biosynthesis	1/179	115/21887	1.06	0.612041888452714	0.939058480178204	Pg_S3358.2	1	up
ko00960	Tropane, piperidine and pyridine alkaloid biosynthesis	1/179	117/21887	1.05	0.618395058796098	0.939058480178204	Pg_S3358.2	1	up
ko04712	Circadian rhythm - plant	2/179	265/21887	0.92	0.640326599524733	0.939058480178204	Pg_S2757.5/Pg_S2776.3	2	up
ko00565	Ether lipid metabolism	1/179	126/21887	0.97	0.645727869338757	0.939058480178204	Pg_S2015.13	1	up
ko00270	Cysteine and methionine metabolism	3/179	405/21887	0.91	0.646545946386432	0.939058480178204	Pg_S1125.7/Pg_S3002.4/Pg_S3358.2	3	up
ko00906	Carotenoid biosynthesis	1/179	127/21887	0.96	0.648642014432658	0.939058480178204	Pg_S2973.29	1	up
ko00010	Glycolysis / Gluconeogenesis	4/179	541/21887	0.9	0.648896050531311	0.939058480178204	Pg_S2375.1/Pg_S2950.14/Pg_S4318.3/Pg_S6374.5	4	up
ko00190	Oxidative phosphorylation	3/179	422/21887	0.87	0.673832418786776	0.939058480178204	Pg_S0093.16/Pg_S0285.13/Pg_S2452.3	3	up
ko00909	Sesquiterpenoid and triterpenoid biosynthesis	1/179	144/21887	0.85	0.694688785671315	0.939058480178204	NewGene_9195	1	up
ko03040	Spliceosome	7/179	989/21887	0.87	0.704098089552864	0.939058480178204	NewGene_5701/Pg_S0519.4/Pg_S0906.26/Pg_S1718.1/Pg_S2683.3/Pg_S5042.4/Pg_S5058.4	7	up
ko03440	Homologous recombination	2/179	301/21887	0.81	0.708126943412657	0.939058480178204	Pg_S1305.39/Pg_S7065.6	2	up
ko00400	Phenylalanine, tyrosine and tryptophan biosynthesis	1/179	153/21887	0.8	0.716583257649416	0.939058480178204	Pg_S3358.2	1	up
ko00531	Glycosaminoglycan degradation	1/179	154/21887	0.79	0.718917461978152	0.939058480178204	Pg_S0891.7	1	up
ko00250	Alanine, aspartate and glutamate metabolism	1/179	159/21887	0.77	0.730304811095332	0.939058480178204	Pg_S1276.5	1	up
ko01040	Biosynthesis of unsaturated fatty acids	1/179	160/21887	0.76	0.732526618846342	0.939058480178204	Pg_S0185.1	1	up
ko00350	Tyrosine metabolism	1/179	161/21887	0.76	0.734730224278592	0.939058480178204	Pg_S3358.2	1	up
ko00410	beta-Alanine metabolism	1/179	163/21887	0.75	0.739083420156848	0.939058480178204	Pg_S2950.14	1	up
ko00360	Phenylalanine metabolism	1/179	164/21887	0.75	0.741233303594149	0.939058480178204	Pg_S3358.2	1	up
ko03022	Basal transcription factors	1/179	165/21887	0.74	0.743365570714558	0.939058480178204	Pg_S1286.1	1	up
ko00600	Sphingolipid metabolism	2/179	323/21887	0.76	0.744104121246574	0.939058480178204	Pg_S0039.1/Pg_S0891.7	2	up
ko00860	Porphyrin and chlorophyll metabolism	1/179	166/21887	0.74	0.745480365063241	0.939058480178204	Pg_S1029.9	1	up
ko00904	Diterpenoid biosynthesis	1/179	170/21887	0.72	0.753767645131391	0.939058480178204	Pg_S4850.12	1	up
ko00310	Lysine degradation	1/179	172/21887	0.71	0.757810096100798	0.939058480178204	Pg_S2950.14	1	up
ko03410	Base excision repair	1/179	172/21887	0.71	0.757810096100798	0.939058480178204	NewGene_934	1	up
ko02010	ABC transporters	2/179	344/21887	0.71	0.774855818013862	0.939128997575124	Pg_S1055.17/Pg_S1503.16	2	up
ko00195	Photosynthesis	1/179	182/21887	0.67	0.777053509283933	0.939128997575124	Pg_S2208.2	1	up
ko00510	N-Glycan biosynthesis	1/179	193/21887	0.63	0.796469035801878	0.940893738346254	Pg_S2116.3	1	up
ko00620	Pyruvate metabolism	2/179	374/21887	0.65	0.813195622636131	0.940893738346254	Pg_S2375.1/Pg_S2950.14	2	up
ko03030	DNA replication	1/179	206/21887	0.59	0.817257406773328	0.940893738346254	NewGene_934	1	up
ko00030	Pentose phosphate pathway	1/179	226/21887	0.54	0.845189988582555	0.940893738346254	Pg_S0219.28	1	up
ko01200	Carbon metabolism	6/179	1040/21887	0.71	0.858229231492539	0.940893738346254	Pg_S0219.28/Pg_S1276.5/Pg_S2375.1/Pg_S4318.3/Pg_S5561.8/Pg_S6374.5	6	up
ko04120	Ubiquitin mediated proteolysis	3/179	585/21887	0.63	0.860636575123301	0.940893738346254	Pg_S1302.34/Pg_S1799.12/Pg_S4659.5	3	up
ko00460	Cyanoamino acid metabolism	1/179	243/21887	0.5	0.865565146434458	0.940893738346254	Pg_S2468.41	1	up
ko00260	Glycine, serine and threonine metabolism	1/179	246/21887	0.5	0.868873195102472	0.940893738346254	Pg_S1276.5	1	up
ko03420	Nucleotide excision repair	1/179	249/21887	0.49	0.872100285972081	0.940893738346254	NewGene_934	1	up
ko03050	Proteasome	1/179	259/21887	0.47	0.882297504613524	0.940893738346254	Pg_S2672.13	1	up
ko01210	2-Oxocarboxylic acid metabolism	1/179	261/21887	0.47	0.88423777130605	0.940893738346254	Pg_S1125.7	1	up
ko04145	Phagosome	1/179	309/21887	0.4	0.922354822077155	0.962538030373727	Pg_S0093.16	1	up
ko04141	Protein processing in endoplasmic reticulum	5/179	1034/21887	0.59	0.929274893555467	0.962538030373727	Pg_S0544.30/Pg_S0947.7/Pg_S1435.17/Pg_S1718.1/Pg_S3071.1	5	up
ko01230	Biosynthesis of amino acids	4/179	898/21887	0.54	0.939047978499285	0.962538030373727	Pg_S0219.28/Pg_S1125.7/Pg_S4318.3/Pg_S6374.5	4	up
ko01212	Fatty acid metabolism	1/179	348/21887	0.35	0.943908262043913	0.962538030373727	Pg_S0185.1	1	up
ko00230	Purine metabolism	1/179	410/21887	0.3	0.966590274201543	0.975506191001015	Pg_S5120.4	1	up
ko03018	RNA degradation	1/179	507/21887	0.24	0.985191735314091	0.978207786501031	Pg_S0906.26	1	up
ko03013	RNA transport	2/179	911/21887	0.27	0.995756749627619	0.978207786501031	Pg_S2950.3/Pg_S5139.8	2	up
ko04144	Endocytosis	1/179	858/21887	0.14	0.999244513092451	0.978207786501031	Pg_S1718.1	1	up

## Sheet: KEGG-DOWN(CK vs -Fe)
ID	Description	GeneRatio	BgRatio	Rich_factor	pvalue	qvalue	geneID	Count	regulated
ko00940	Phenylpropanoid biosynthesis	69/900	643/21856	2.61	3.42449315531521e-13	3.7849661190326e-11	NewGene_13878/NewGene_15701/NewGene_17120/NewGene_4407/NewGene_4886/NewGene_8944/Pg_S0085.74/Pg_S0171.30/Pg_S0245.10/Pg_S0252.2/Pg_S0266.27/Pg_S0277.30/Pg_S0277.6/Pg_S0280.17/Pg_S0620.5/Pg_S0762.28/Pg_S0849.41/Pg_S0954.1/Pg_S0987.13/Pg_S1011.1/Pg_S1029.39/Pg_S1095.39/Pg_S1106.44/Pg_S1178.1/Pg_S1189.1/Pg_S1239.2/Pg_S1268.3/Pg_S1296.3/Pg_S1410.4/Pg_S1679.5/Pg_S1750.12/Pg_S1799.20/Pg_S1852.5/Pg_S195…	69	down
ko04075	Plant hormone signal transduction	112/900	1536/21856	1.77	1.96273900861631e-09	1.08467155739322e-07	NewGene_2655/NewGene_4878/Pg_S0006.10/Pg_S0008.38/Pg_S0024.6/Pg_S0093.14/Pg_S0125.13/Pg_S0186.9/Pg_S0188.5/Pg_S0204.43/Pg_S0280.45/Pg_S0302.15/Pg_S0388.21/Pg_S0428.13/Pg_S0458.8/Pg_S0534.74/Pg_S0536.28/Pg_S0564.9/Pg_S0577.7/Pg_S0600.3/Pg_S0659.10/Pg_S0738.31/Pg_S0817.8/Pg_S0822.11/Pg_S0856.14/Pg_S0872.6/Pg_S0889.16/Pg_S0930.11/Pg_S0930.28/Pg_S0981.26/Pg_S0992.24/Pg_S0992.25/Pg_S1038.11/Pg_S1067.3…	112	down
ko00945	Stilbenoid, diarylheptanoid and gingerol biosynthesis	20/900	116/21856	4.19	5.31913628299955e-08	1.95968178847352e-06	NewGene_4407/NewGene_8944/Pg_S0077.9/Pg_S0171.30/Pg_S0252.2/Pg_S0266.27/Pg_S0762.28/Pg_S0849.41/Pg_S1106.44/Pg_S1242.32/Pg_S1446.7/Pg_S1446.8/Pg_S3328.5/Pg_S3613.14/Pg_S5713.7/Pg_S5719.2/Pg_S5719.3/Pg_S6224.1/Pg_S6260.1/Pg_S7193.4	20	down
ko00908	Zeatin biosynthesis	20/900	128/21856	3.79	2.83858466327887e-07	7.84345762221794e-06	Pg_S0399.20/Pg_S0746.6/Pg_S0812.32/Pg_S1144.31/Pg_S1497.20/Pg_S1647.39/Pg_S1703.20/Pg_S1750.30/Pg_S2156.6/Pg_S2640.1/Pg_S2708.6/Pg_S3014.13/Pg_S3171.2/Pg_S5015.6/Pg_S5015.7/Pg_S5385.6/Pg_S5436.9/Pg_S5520.8/Pg_S5520.9/Pg_S5969.4	20	down
ko00998	Biosynthesis of various secondary metabolites - part 2	4/900	5/21856	19.43	1.38163287343371e-05	0.000305413582548505	Pg_S0360.14/Pg_S0360.15/Pg_S6190.1/Pg_S6190.2	4	down
ko00905	Brassinosteroid biosynthesis	11/900	61/21856	4.38	3.44177894343422e-05	0.000634011910632619	Pg_S0808.39/Pg_S1715.11/Pg_S1906.5/Pg_S2307.11/Pg_S2672.20/Pg_S3862.5/Pg_S5069.6/Pg_S5185.6/Pg_S5185.7/Pg_S5380.1/Pg_S5802.7	11	down
ko04016	MAPK signaling pathway - plant	65/900	1008/21856	1.57	0.000236560942018675	0.00373517276871591	NewGene_14084/NewGene_83/Pg_S0186.9/Pg_S0204.43/Pg_S0244.24/Pg_S0280.45/Pg_S0300.3/Pg_S0302.15/Pg_S0437.20/Pg_S0491.15/Pg_S0536.28/Pg_S0577.7/Pg_S0581.12/Pg_S0595.16/Pg_S0740.39/Pg_S0817.8/Pg_S0822.11/Pg_S0856.14/Pg_S0930.11/Pg_S1038.11/Pg_S1122.5/Pg_S1137.8/Pg_S1171.2/Pg_S1214.1/Pg_S1507.32/Pg_S1615.30/Pg_S1647.29/Pg_S1813.4/Pg_S1908.20/Pg_S2116.22/Pg_S2206.4/Pg_S2207.22/Pg_S2229.8/Pg_S2588.17/P…	65	down
ko00515	Mannose type O-glycan biosynthesis	4/900	9/21856	10.79	0.000304830186833387	0.00421146968651389	Pg_S0332.6/Pg_S1407.32/Pg_S1531.4/Pg_S1531.6	4	down
ko00941	Flavonoid biosynthesis	17/900	218/21856	1.89	0.00900370086644603	0.109522323633532	NewGene_4407/NewGene_8944/Pg_S0144.38/Pg_S0171.30/Pg_S0252.2/Pg_S0266.27/Pg_S0762.28/Pg_S0849.41/Pg_S1106.44/Pg_S3613.14/Pg_S4135.1/Pg_S4994.2/Pg_S6036.5/Pg_S6125.7/Pg_S6224.1/Pg_S6260.1/Pg_S7193.4	17	down
ko00511	Other glycan degradation	18/900	238/21856	1.84	0.00990916261446244	0.109522323633532	NewGene_654/Pg_S0011.9/Pg_S0095.13/Pg_S0408.4/Pg_S0891.7/Pg_S0895.25/Pg_S1974.11/Pg_S2400.11/Pg_S2435.1/Pg_S2577.2/Pg_S2932.15/Pg_S3326.18/Pg_S4143.4/Pg_S4449.3/Pg_S5092.1/Pg_S5321.2/Pg_S6478.2/Pg_S8328.1	18	down
ko00040	Pentose and glucuronate interconversions	32/900	509/21856	1.53	0.0120856234925535	0.121434494422787	NewGene_2773/Pg_S0018.1/Pg_S0144.26/Pg_S0219.46/Pg_S0232.32/Pg_S0288.26/Pg_S0373.6/Pg_S0637.16/Pg_S0759.7/Pg_S0878.4/Pg_S0880.12/Pg_S1122.14/Pg_S1305.19/Pg_S2035.27/Pg_S2400.4/Pg_S2406.10/Pg_S2490.3/Pg_S2703.4/Pg_S2835.7/Pg_S3090.7/Pg_S3099.11/Pg_S3210.7/Pg_S3904.13/Pg_S4021.9/Pg_S4022.5/Pg_S4133.3/Pg_S4286.10/Pg_S5636.1/Pg_S5748.1/Pg_S5954.7/Pg_S6003.9/Pg_S6279.1	32	down
ko00402	Benzoxazinoid biosynthesis	5/900	35/21856	3.47	0.0136329211056774	0.125566378604924	Pg_S0519.29/Pg_S4379.8/Pg_S4435.9/Pg_S5553.14/Pg_S6038.8	5	down
ko00604	Glycosphingolipid biosynthesis - ganglio series	10/900	118/21856	2.06	0.0239107873260543	0.190388823043778	Pg_S0408.4/Pg_S0891.7/Pg_S0895.25/Pg_S1974.11/Pg_S4143.4/Pg_S4449.3/Pg_S5092.1/Pg_S5321.2/Pg_S6478.2/Pg_S8328.1	10	down
ko00052	Galactose metabolism	23/900	358/21856	1.56	0.0241159175855452	0.190388823043778	Pg_S0039.1/Pg_S0101.6/Pg_S0408.4/Pg_S0516.35/Pg_S0891.7/Pg_S0895.25/Pg_S1419.9/Pg_S1974.11/Pg_S2035.27/Pg_S2096.26/Pg_S2490.3/Pg_S3326.21/Pg_S3378.2/Pg_S4048.17/Pg_S4143.4/Pg_S4183.5/Pg_S5092.1/Pg_S5321.2/Pg_S6212.6/Pg_S6478.2/Pg_S6861.1/Pg_S7084.1/Pg_S8328.1	23	down
ko00531	Glycosaminoglycan degradation	12/900	157/21856	1.86	0.0292341149578721	0.215409268110636	Pg_S0397.40/Pg_S0408.4/Pg_S0891.7/Pg_S0895.25/Pg_S1974.11/Pg_S4143.4/Pg_S4357.4/Pg_S4449.3/Pg_S5092.1/Pg_S5321.2/Pg_S6478.2/Pg_S8328.1	12	down
ko00942	Anthocyanin biosynthesis	4/900	31/21856	3.13	0.0371715839899898	0.256777389404535	Pg_S0411.6/Pg_S2282.9/Pg_S3013.2/Pg_S8646.1	4	down
ko00100	Steroid biosynthesis	9/900	113/21856	1.93	0.0437252075261222	0.284281534999556	Pg_S0812.7/Pg_S2123.26/Pg_S2647.8/Pg_S2791.23/Pg_S2826.12/Pg_S2840.6/Pg_S3171.6/Pg_S3767.14/Pg_S6308.10	9	down
ko04712	Circadian rhythm - plant	17/900	265/21856	1.56	0.0479916390807681	0.294685503127524	NewGene_18254/Pg_S0093.14/Pg_S0517.18/Pg_S0544.61/Pg_S0872.18/Pg_S1059.21/Pg_S1122.8/Pg_S1238.9/Pg_S2035.26/Pg_S2452.6/Pg_S2753.4/Pg_S2757.5/Pg_S3289.6/Pg_S3302.7/Pg_S3432.1/Pg_S6231.5/Pg_S8989.1	17	down
ko00073	Cutin, suberine and wax biosynthesis	10/900	135/21856	1.8	0.0524758343554046	0.305261086277977	Pg_S0102.43/Pg_S0378.7/Pg_S0662.68/Pg_S0741.11/Pg_S1059.54/Pg_S1865.16/Pg_S2967.5/Pg_S6517.1/Pg_S6652.2/Pg_S7457.4	10	down
ko00562	Inositol phosphate metabolism	19/900	316/21856	1.46	0.0647570883645788	0.357868119909515	NewGene_10917/Pg_S0614.56/Pg_S0727.11/Pg_S0734.3/Pg_S1439.11/Pg_S1552.22/Pg_S1935.34/Pg_S2455.27/Pg_S3356.17/Pg_S3751.11/Pg_S4318.3/Pg_S5074.1/Pg_S6364.4/Pg_S6382.1/Pg_S7308.1/Pg_S7605.4/Pg_S8683.1/Pg_S8910.1/Pg_S9236.1	19	down
ko00909	Sesquiterpenoid and triterpenoid biosynthesis	10/900	146/21856	1.66	0.0797203603772374	0.419580844090723	NewGene_15380/Pg_S0554.6/Pg_S2840.6/Pg_S3711.2/Pg_S3767.14/Pg_S3814.1/Pg_S4651.1/Pg_S6308.10/Pg_S6491.1/Pg_S6822.2	10	down
ko00750	Vitamin B6 metabolism	5/900	57/21856	2.13	0.0848639796094641	0.426350136793959	NewGene_10577/Pg_S0661.1/Pg_S0724.14/Pg_S6053.3/Pg_S7362.2	5	down
ko00970	Aminoacyl-tRNA biosynthesis	19/900	335/21856	1.38	0.100014246095074	0.480617658580448	Pg_S0740.23/Pg_S1041.2/Pg_S1295.35/Pg_S1501.26/Pg_S1528.13/Pg_S1544.4/Pg_S2623.6/Pg_S2635.4/Pg_S4018.11/Pg_S4176.10/Pg_S4312.2/Pg_S4916.1/Pg_S4916.2/Pg_S4945.3/Pg_S5498.5/Pg_S6696.3/Pg_S8354.3/Pg_S8354.4/Pg_S8474.1	19	down
ko00920	Sulfur metabolism	7/900	104/21856	1.63	0.137330377328368	0.632442527170115	NewGene_6279/Pg_S0661.5/Pg_S1004.3/Pg_S1606.19/Pg_S2706.15/Pg_S4684.15/Pg_S6540.1	7	down
ko04070	Phosphatidylinositol signaling system	16/900	292/21856	1.33	0.15127239193764	0.645620842107441	Pg_S0734.3/Pg_S1439.11/Pg_S1552.22/Pg_S1581.9/Pg_S1908.30/Pg_S2455.27/Pg_S3356.17/Pg_S3751.11/Pg_S5074.1/Pg_S6364.4/Pg_S6382.1/Pg_S7308.1/Pg_S7605.4/Pg_S8683.1/Pg_S8910.1/Pg_S9236.1	16	down
ko00051	Fructose and mannose metabolism	15/900	271/21856	1.34	0.151874617143369	0.645620842107441	Pg_S0093.2/Pg_S0516.35/Pg_S0691.1/Pg_S0727.11/Pg_S1122.14/Pg_S1171.38/Pg_S1419.9/Pg_S1819.5/Pg_S2096.26/Pg_S2946.15/Pg_S4318.3/Pg_S4516.21/Pg_S4710.4/Pg_S5636.1/Pg_S6279.1	15	down
ko00900	Terpenoid backbone biosynthesis	11/900	189/21856	1.41	0.157825368882698	0.646068761508121	Pg_S0061.86/Pg_S0447.26/Pg_S0938.14/Pg_S1519.1/Pg_S1908.21/Pg_S2906.10/Pg_S4027.1/Pg_S4375.11/Pg_S4412.14/Pg_S4682.1/Pg_S6240.3	11	down
ko00904	Diterpenoid biosynthesis	10/900	170/21856	1.43	0.164423581734928	0.64904045421682	NewGene_13303/NewGene_2828/Pg_S0047.6/Pg_S1400.9/Pg_S1753.5/Pg_S1849.16/Pg_S2241.36/Pg_S2306.22/Pg_S3369.2/Pg_S5579.11	10	down
ko00460	Cyanoamino acid metabolism	13/900	237/21856	1.33	0.180789932711513	0.663989166752276	NewGene_12332/NewGene_4756/Pg_S0032.11/Pg_S0277.6/Pg_S0302.4/Pg_S1296.3/Pg_S1481.1/Pg_S2061.19/Pg_S2160.2/Pg_S2390.5/Pg_S3583.5/Pg_S5392.2/Pg_S6469.7	13	down
ko00072	Synthesis and degradation of ketone bodies	2/900	19/21856	2.56	0.183130064391792	0.663989166752276	Pg_S3600.1/Pg_S6240.3	2	down
ko00500	Starch and sucrose metabolism	39/900	818/21856	1.16	0.191971800539173	0.663989166752276	NewGene_16110/NewGene_4952/NewGene_8398/Pg_S0093.2/Pg_S0108.18/Pg_S0129.14/Pg_S0192.24/Pg_S0277.6/Pg_S0399.47/Pg_S0544.45/Pg_S0753.40/Pg_S0762.22/Pg_S1012.15/Pg_S1255.25/Pg_S1296.3/Pg_S1390.18/Pg_S1459.14/Pg_S1798.6/Pg_S2035.27/Pg_S2082.3/Pg_S2486.10/Pg_S2768.18/Pg_S3037.2/Pg_S3326.21/Pg_S3583.5/Pg_S3597.4/Pg_S3698.4/Pg_S3783.16/Pg_S4183.5/Pg_S4484.10/Pg_S4621.11/Pg_S4738.1/Pg_S4844.2/Pg_S4871.1/…	39	down
ko00950	Isoquinoline alkaloid biosynthesis	7/900	115/21856	1.48	0.196070248957589	0.663989166752276	Pg_S0241.30/Pg_S0384.8/Pg_S1698.5/Pg_S2069.15/Pg_S3326.14/Pg_S3755.4/Pg_S5852.10	7	down
ko00430	Taurine and hypotaurine metabolism	2/900	20/21856	2.43	0.19824819407318	0.663989166752276	Pg_S3027.13/Pg_S6469.7	2	down
ko00590	Arachidonic acid metabolism	7/900	118/21856	1.44	0.213598394917903	0.678176414335325	NewGene_1417/Pg_S1033.3/Pg_S1616.7/Pg_S2093.20/Pg_S3171.6/Pg_S3828.5/Pg_S6469.7	7	down
ko01040	Biosynthesis of unsaturated fatty acids	9/900	160/21856	1.37	0.21475586453952	0.678176414335325	NewGene_12654/Pg_S0659.32/Pg_S1464.20/Pg_S2182.10/Pg_S3181.1/Pg_S4222.2/Pg_S5135.1/Pg_S5424.2/Pg_S7520.2	9	down
ko00350	Tyrosine metabolism	9/900	162/21856	1.35	0.224991784695961	0.69076425125953	Pg_S0241.30/Pg_S0384.8/Pg_S0740.10/Pg_S1698.5/Pg_S2069.15/Pg_S2144.3/Pg_S3232.5/Pg_S3777.12/Pg_S5852.10	9	down
ko00603	Glycosphingolipid biosynthesis - globo and isoglobo series	3/900	44/21856	1.66	0.271377788824852	0.81065911313256	Pg_S0039.1/Pg_S0101.6/Pg_S4449.3	3	down
ko00591	Linoleic acid metabolism	4/900	67/21856	1.45	0.29767837431314	0.853267018506467	NewGene_10551/NewGene_12685/NewGene_1417/Pg_S3171.6	4	down
ko00513	Various types of N-glycan biosynthesis	9/900	176/21856	1.24	0.301081362244425	0.853267018506467	NewGene_14196/NewGene_9775/Pg_S0493.33/Pg_S0760.21/Pg_S0817.13/Pg_S3214.15/Pg_S4449.3/Pg_S4593.1/Pg_S5422.4	9	down
ko04141	Protein processing in endoplasmic reticulum	46/900	1035/21856	1.08	0.31598022565111	0.873103255088593	NewGene_1173/NewGene_13702/NewGene_14056/NewGene_14196/NewGene_4768/NewGene_9775/Pg_S0100.9/Pg_S0148.28/Pg_S0225.4/Pg_S0255.6/Pg_S0277.15/Pg_S0544.30/Pg_S0745.21/Pg_S0947.7/Pg_S1055.27/Pg_S1119.3/Pg_S1526.6/Pg_S1615.27/Pg_S1879.13/Pg_S1954.22/Pg_S2096.8/Pg_S2342.1/Pg_S2362.11/Pg_S2468.32/Pg_S2583.18/Pg_S2641.23/Pg_S2936.24/Pg_S2946.4/Pg_S3071.1/Pg_S3425.1/Pg_S3589.4/Pg_S3648.3/Pg_S4040.3/Pg_S4227…	46	down
ko00592	alpha-Linolenic acid metabolism	10/900	206/21856	1.18	0.342996076748067	0.898587930999048	NewGene_10551/NewGene_12685/NewGene_1417/Pg_S0162.1/Pg_S1347.23/Pg_S1632.13/Pg_S1907.21/Pg_S2056.7/Pg_S2628.2/Pg_S3171.6	10	down
ko00330	Arginine and proline metabolism	9/900	184/21856	1.19	0.347075109663056	0.898587930999048	Pg_S0241.30/Pg_S0439.27/Pg_S1358.8/Pg_S1703.38/Pg_S1740.26/Pg_S2524.28/Pg_S3866.10/Pg_S5083.1/Pg_S6478.1	9	down
ko00960	Tropane, piperidine and pyridine alkaloid biosynthesis	6/900	117/21856	1.25	0.351311610182727	0.898587930999048	Pg_S0241.30/Pg_S1698.5/Pg_S3591.4/Pg_S3591.5/Pg_S4911.5/Pg_S5852.10	6	down
ko00196	Photosynthesis - antenna proteins	3/900	52/21856	1.4	0.362308995820853	0.898587930999048	Pg_S1518.47/Pg_S3062.7/Pg_S3643.14	3	down
ko00410	beta-Alanine metabolism	8/900	166/21856	1.17	0.376152103161453	0.898587930999048	Pg_S1390.27/Pg_S1693.3/Pg_S1698.5/Pg_S3027.13/Pg_S3615.13/Pg_S5083.1/Pg_S5852.10/Pg_S6478.1	8	down
ko00520	Amino sugar and nucleotide sugar metabolism	24/900	546/21856	1.07	0.400608495028099	0.898587930999048	NewGene_9128/Pg_S0093.2/Pg_S0219.46/Pg_S0402.52/Pg_S0431.44/Pg_S0488.44/Pg_S0491.15/Pg_S0761.4/Pg_S1305.19/Pg_S1847.21/Pg_S2035.27/Pg_S2382.7/Pg_S2490.3/Pg_S2768.18/Pg_S2935.1/Pg_S3326.21/Pg_S4110.10/Pg_S4390.7/Pg_S4449.3/Pg_S4516.21/Pg_S4951.1/Pg_S5665.2/Pg_S8353.1/Pg_S9049.1	24	down
ko02010	ABC transporters	15/900	338/21856	1.08	0.420607130640396	0.898587930999048	Pg_S0058.6/Pg_S0403.6/Pg_S0439.18/Pg_S0786.18/Pg_S0902.19/Pg_S0937.19/Pg_S1095.3/Pg_S1106.1/Pg_S1491.5/Pg_S2390.7/Pg_S2692.14/Pg_S2735.15/Pg_S3942.3/Pg_S4333.21/Pg_S4366.3	15	down
ko00906	Carotenoid biosynthesis	6/900	129/21856	1.13	0.439890954197684	0.898587930999048	NewGene_12903/Pg_S0760.46/Pg_S1112.2/Pg_S3948.3/Pg_S4627.4/Pg_S4738.2	6	down
ko00230	Purine metabolism	18/900	414/21856	1.06	0.440681452531453	0.898587930999048	NewGene_83/Pg_S0374.27/Pg_S0399.34/Pg_S0595.16/Pg_S0846.30/Pg_S0978.39/Pg_S1004.3/Pg_S1450.12/Pg_S1606.19/Pg_S1945.9/Pg_S2086.1/Pg_S2334.7/Pg_S3326.21/Pg_S3532.14/Pg_S3656.8/Pg_S3887.17/Pg_S7006.7/Pg_S7392.1	18	down
ko00130	Ubiquinone and other terpenoid-quinone biosynthesis	7/900	154/21856	1.1	0.449683431013403	0.898587930999048	NewGene_6614/Pg_S0077.34/Pg_S0177.2/Pg_S0266.27/Pg_S0762.28/Pg_S0987.11/Pg_S1679.5	7	down
ko00630	Glyoxylate and dicarboxylate metabolism	14/900	326/21856	1.04	0.474778575816658	0.898587930999048	Pg_S0146.9/Pg_S0988.8/Pg_S1095.38/Pg_S1345.1/Pg_S2061.19/Pg_S2160.2/Pg_S2325.12/Pg_S3645.2/Pg_S4526.10/Pg_S4591.7/Pg_S4752.8/Pg_S5969.6/Pg_S6240.3/Pg_S8519.1	14	down
ko01212	Fatty acid metabolism	15/900	351/21856	1.04	0.478891989791691	0.898587930999048	NewGene_12654/Pg_S0659.32/Pg_S0785.27/Pg_S1240.1/Pg_S1347.23/Pg_S1464.20/Pg_S2182.10/Pg_S3181.1/Pg_S4222.2/Pg_S4579.9/Pg_S5135.1/Pg_S5424.2/Pg_S6240.3/Pg_S6971.8/Pg_S7520.2	15	down
ko00261	Monobactam biosynthesis	2/900	40/21856	1.21	0.494659098491548	0.898587930999048	Pg_S1004.3/Pg_S1606.19	2	down
ko00910	Nitrogen metabolism	5/900	113/21856	1.07	0.499562742712449	0.898587930999048	Pg_S0878.17/Pg_S1415.9/Pg_S2160.2/Pg_S2390.6/Pg_S3767.10	5	down
ko00071	Fatty acid degradation	9/900	211/21856	1.04	0.505082730127406	0.898587930999048	Pg_S0102.43/Pg_S0785.27/Pg_S1347.23/Pg_S1616.7/Pg_S2144.3/Pg_S3777.12/Pg_S3828.5/Pg_S4379.3/Pg_S6240.3	9	down
ko00360	Phenylalanine metabolism	7/900	165/21856	1.03	0.522244572641973	0.898587930999048	Pg_S0241.30/Pg_S0384.8/Pg_S0740.10/Pg_S0954.1/Pg_S1239.2/Pg_S1698.5/Pg_S5852.10	7	down
ko00965	Betalain biosynthesis	2/900	44/21856	1.1	0.545971530767912	0.898587930999048	Pg_S0384.8/Pg_S3703.4	2	down
ko00450	Selenocompound metabolism	4/900	95/21856	1.02	0.553364748099813	0.898587930999048	NewGene_11967/Pg_S1004.3/Pg_S1606.19/Pg_S5394.5	4	down
ko00561	Glycerolipid metabolism	14/900	345/21856	0.99	0.560926201609107	0.898587930999048	Pg_S0039.1/Pg_S0101.6/Pg_S0280.30/Pg_S0889.14/Pg_S0988.8/Pg_S1206.4/Pg_S1581.9/Pg_S1908.30/Pg_S2277.11/Pg_S2428.24/Pg_S2871.20/Pg_S3171.6/Pg_S4867.3/Pg_S6336.3	14	down
ko00480	Glutathione metabolism	10/900	250/21856	0.97	0.582548060255865	0.898587930999048	NewGene_14839/Pg_S0400.35/Pg_S1124.5/Pg_S1663.5/Pg_S3649.13/Pg_S4484.4/Pg_S4969.4/Pg_S6237.1/Pg_S6339.3/Pg_S6469.7	10	down
ko00650	Butanoate metabolism	3/900	73/21856	1	0.583265274571517	0.898587930999048	Pg_S3027.13/Pg_S3600.1/Pg_S6240.3	3	down
ko00563	Glycosylphosphatidylinositol (GPI)-anchor biosynthesis	3/900	81/21856	0.9	0.653693260906539	0.898587930999048	Pg_S2902.12/Pg_S3654.6/Pg_S5521.2	3	down
ko00510	N-Glycan biosynthesis	7/900	191/21856	0.89	0.675863280955506	0.898587930999048	NewGene_14196/NewGene_9775/Pg_S0493.33/Pg_S3039.14/Pg_S3214.15/Pg_S4593.1/Pg_S5422.4	7	down
ko00600	Sphingolipid metabolism	12/900	329/21856	0.89	0.706726810483027	0.898587930999048	NewGene_15741/Pg_S0039.1/Pg_S0101.6/Pg_S0408.4/Pg_S0891.7/Pg_S0895.25/Pg_S1974.11/Pg_S4143.4/Pg_S5092.1/Pg_S5321.2/Pg_S6478.2/Pg_S8328.1	12	down
ko00710	Carbon fixation in photosynthetic organisms	10/900	277/21856	0.88	0.708542908510784	0.898587930999048	Pg_S0080.6/Pg_S0241.30/Pg_S0727.11/Pg_S1345.1/Pg_S3098.31/Pg_S4318.3/Pg_S4526.10/Pg_S4616.21/Pg_S4710.4/Pg_S5969.6	10	down
ko00780	Biotin metabolism	2/900	64/21856	0.76	0.746300521266322	0.898587930999048	Pg_S4579.9/Pg_S6971.8	2	down
ko00670	One carbon pool by folate	2/900	67/21856	0.72	0.768740406722346	0.898587930999048	Pg_S2061.19/Pg_S2325.12	2	down
ko00902	Monoterpenoid biosynthesis	1/900	36/21856	0.67	0.780204271295307	0.898587930999048	Pg_S3673.6	1	down
ko00943	Isoflavonoid biosynthesis	1/900	36/21856	0.67	0.780204271295307	0.898587930999048	Pg_S2282.10	1	down
ko00250	Alanine, aspartate and glutamate metabolism	5/900	159/21856	0.76	0.78845516895552	0.898587930999048	Pg_S0032.11/Pg_S0241.30/Pg_S0878.17/Pg_S1415.9/Pg_S3027.13	5	down
ko04146	Peroxisome	13/900	380/21856	0.83	0.790373929513117	0.898587930999048	NewGene_15603/NewGene_4066/Pg_S0200.3/Pg_S0333.6/Pg_S0662.68/Pg_S0785.27/Pg_S1033.3/Pg_S1051.10/Pg_S1124.5/Pg_S1528.19/Pg_S2093.20/Pg_S3600.1/Pg_S6237.1	13	down
ko00280	Valine, leucine and isoleucine degradation	6/900	191/21856	0.76	0.803074323870916	0.898587930999048	Pg_S0166.9/Pg_S1390.27/Pg_S1693.3/Pg_S1750.35/Pg_S3600.1/Pg_S6240.3	6	down
ko00010	Glycolysis / Gluconeogenesis	19/900	547/21856	0.84	0.80796768654334	0.898587930999048	NewGene_3485/Pg_S0080.6/Pg_S0374.27/Pg_S0516.35/Pg_S0691.1/Pg_S0727.11/Pg_S0846.30/Pg_S1419.9/Pg_S1819.5/Pg_S1865.9/Pg_S2096.26/Pg_S2144.3/Pg_S2354.23/Pg_S3326.21/Pg_S3777.12/Pg_S3920.2/Pg_S4318.3/Pg_S4710.4/Pg_S6861.1	19	down
ko00260	Glycine, serine and threonine metabolism	8/900	250/21856	0.78	0.812379519678795	0.898587930999048	Pg_S0300.6/Pg_S0988.8/Pg_S1698.5/Pg_S2061.19/Pg_S3645.2/Pg_S3920.2/Pg_S4752.8/Pg_S5852.10	8	down
ko00220	Arginine biosynthesis	3/900	107/21856	0.68	0.822225523225552	0.898587930999048	Pg_S0241.30/Pg_S0878.17/Pg_S1415.9	3	down
ko00564	Glycerophospholipid metabolism	13/900	392/21856	0.81	0.824016188962961	0.898587930999048	NewGene_1417/Pg_S0406.5/Pg_S0889.14/Pg_S1237.48/Pg_S1581.9/Pg_S1632.13/Pg_S1908.30/Pg_S2056.7/Pg_S2628.2/Pg_S2871.20/Pg_S3171.6/Pg_S4867.3/Pg_S5039.9	13	down
ko04145	Phagosome	10/900	310/21856	0.78	0.825607377294776	0.898587930999048	NewGene_14510/Pg_S0100.9/Pg_S0234.13/Pg_S0897.36/Pg_S0970.7/Pg_S1116.10/Pg_S2456.18/Pg_S5168.6/Pg_S6002.3/Pg_S7607.6	10	down
ko00030	Pentose phosphate pathway	7/900	226/21856	0.75	0.826785743367687	0.898587930999048	Pg_S0516.35/Pg_S0691.1/Pg_S1419.9/Pg_S1819.5/Pg_S2096.26/Pg_S3326.21/Pg_S4710.4	7	down
ko00061	Fatty acid biosynthesis	5/900	169/21856	0.72	0.830049042304735	0.898587930999048	Pg_S0785.27/Pg_S1240.1/Pg_S4222.2/Pg_S4579.9/Pg_S6971.8	5	down
ko00053	Ascorbate and aldarate metabolism	7/900	234/21856	0.73	0.852090972273822	0.898587930999048	Pg_S0219.46/Pg_S0635.17/Pg_S1305.19/Pg_S2490.3/Pg_S4165.1/Pg_S4394.8/Pg_S9236.1	7	down
ko00340	Histidine metabolism	2/900	82/21856	0.59	0.856695595016389	0.898587930999048	Pg_S0193.5/Pg_S2903.23	2	down
ko00380	Tryptophan metabolism	5/900	178/21856	0.68	0.861558403350875	0.898587930999048	Pg_S0384.8/Pg_S0590.13/Pg_S0988.1/Pg_S6240.3/Pg_S7922.2	5	down
ko00240	Pyrimidine metabolism	7/900	239/21856	0.71	0.866331402682132	0.898587930999048	NewGene_13034/NewGene_83/Pg_S0595.16/Pg_S2257.2/Pg_S3615.13/Pg_S7006.7/Pg_S7392.1	7	down
ko04626	Plant-pathogen interaction	57/900	1578/21856	0.88	0.868704201479726	0.898587930999048	NewGene_14056/NewGene_14084/NewGene_16278/NewGene_2180/NewGene_7590/Pg_S0232.17/Pg_S0280.45/Pg_S0325.4/Pg_S0413.1/Pg_S0413.10/Pg_S0437.20/Pg_S0536.28/Pg_S0536.73/Pg_S0546.1/Pg_S0546.2/Pg_S0857.47/Pg_S0889.1/Pg_S0930.11/Pg_S1063.3/Pg_S1122.5/Pg_S1507.32/Pg_S1536.12/Pg_S1740.3/Pg_S1908.20/Pg_S1911.1/Pg_S1963.27/Pg_S2020.26/Pg_S2229.8/Pg_S2472.15/Pg_S2496.24/Pg_S2505.7/Pg_S2507.11/Pg_S2588.17/Pg_S27…	57	down
ko00020	Citrate cycle (TCA cycle)	7/900	246/21856	0.69	0.884358505386872	0.898587930999048	Pg_S0080.6/Pg_S0146.9/Pg_S0849.43/Pg_S1124.5/Pg_S1345.1/Pg_S4286.9/Pg_S6237.1	7	down
ko00400	Phenylalanine, tyrosine and tryptophan biosynthesis	4/900	155/21856	0.63	0.88583501996206	0.898587930999048	NewGene_14137/Pg_S0241.30/Pg_S1671.4/Pg_S4048.8	4	down
ko00944	Flavone and flavonol biosynthesis	1/900	52/21856	0.47	0.887997584354629	0.898587930999048	Pg_S2282.10	1	down
ko04136	Autophagy - other	3/900	126/21856	0.58	0.895999342083747	0.898587930999048	Pg_S0759.12/Pg_S1061.3/Pg_S3302.5	3	down
ko00565	Ether lipid metabolism	3/900	127/21856	0.57	0.898986324206629	0.898587930999048	NewGene_1417/Pg_S0539.11/Pg_S3171.6	3	down
ko00270	Cysteine and methionine metabolism	12/900	404/21856	0.72	0.908331270773753	0.898587930999048	NewGene_10997/NewGene_11967/Pg_S0125.1/Pg_S0241.30/Pg_S1323.1/Pg_S1345.1/Pg_S1703.38/Pg_S2010.24/Pg_S2241.13/Pg_S2524.28/Pg_S3724.4/Pg_S3864.2	12	down
ko03050	Proteasome	7/900	257/21856	0.66	0.908553296062222	0.898587930999048	NewGene_10161/Pg_S0147.3/Pg_S1849.9/Pg_S2097.19/Pg_S2533.16/Pg_S5747.10/Pg_S7717.9	7	down
ko00770	Pantothenate and CoA biosynthesis	3/900	131/21856	0.56	0.910175787247306	0.898587930999048	Pg_S0189.13/Pg_S3615.13/Pg_S7271.5	3	down
ko00514	Other types of O-glycan biosynthesis	1/900	58/21856	0.42	0.913029120043414	0.898587930999048	Pg_S3952.1	1	down
ko00860	Porphyrin and chlorophyll metabolism	4/900	166/21856	0.59	0.914614438827597	0.898587930999048	Pg_S1029.9/Pg_S2145.24/Pg_S3635.1/Pg_S4590.8	4	down
ko00730	Thiamine metabolism	2/900	99/21856	0.49	0.91874788163297	0.898587930999048	Pg_S1908.21/Pg_S3656.8	2	down
ko00640	Propanoate metabolism	3/900	152/21856	0.48	0.952458191623191	0.898587930999048	Pg_S1390.27/Pg_S1693.3/Pg_S6240.3	3	down
ko03440	Homologous recombination	7/900	290/21856	0.59	0.956869381132422	0.898587930999048	Pg_S0020.3/Pg_S0102.3/Pg_S0150.11/Pg_S1941.5/Pg_S2448.12/Pg_S4427.18/Pg_S5575.5	7	down
ko01200	Carbon metabolism	32/900	1035/21856	0.75	0.966991942649986	0.898587930999048	Pg_S0080.6/Pg_S0146.9/Pg_S0241.30/Pg_S0374.27/Pg_S0516.35/Pg_S0727.11/Pg_S0846.30/Pg_S0878.17/Pg_S0988.8/Pg_S1124.5/Pg_S1345.1/Pg_S1390.27/Pg_S1415.9/Pg_S1419.9/Pg_S1693.3/Pg_S2061.19/Pg_S2096.26/Pg_S2144.3/Pg_S2160.2/Pg_S3098.31/Pg_S3645.2/Pg_S3920.2/Pg_S4286.9/Pg_S4318.3/Pg_S4526.10/Pg_S4591.7/Pg_S4616.21/Pg_S4710.4/Pg_S4752.8/Pg_S5969.6/Pg_S6237.1/Pg_S6240.3	32	down
ko00790	Folate biosynthesis	1/900	84/21856	0.29	0.970960791718949	0.898587930999048	Pg_S2779.4	1	down
ko03030	DNA replication	4/900	205/21856	0.47	0.971579992217008	0.898587930999048	Pg_S0150.11/Pg_S1834.4/Pg_S1957.13/Pg_S2758.9	4	down
ko00740	Riboflavin metabolism	1/900	85/21856	0.29	0.972161199924578	0.898587930999048	Pg_S6364.3	1	down
ko03410	Base excision repair	3/900	170/21856	0.43	0.973063836645469	0.898587930999048	Pg_S1304.8/Pg_S1913.5/Pg_S8152.1	3	down
ko00310	Lysine degradation	3/900	173/21856	0.42	0.975540659323972	0.898587930999048	Pg_S6240.3/Pg_S7284.2/Pg_S7725.1	3	down
ko03020	RNA polymerase	3/900	175/21856	0.42	0.977069983226163	0.898587930999048	NewGene_15152/NewGene_7931/Pg_S0915.4	3	down
ko03008	Ribosome biogenesis in eukaryotes	10/900	415/21856	0.59	0.978129741081128	0.898587930999048	NewGene_15930/NewGene_18254/Pg_S0439.4/Pg_S0517.18/Pg_S0682.52/Pg_S0739.1/Pg_S0872.18/Pg_S0916.23/Pg_S4468.10/Pg_S7360.1	10	down
ko03060	Protein export	5/900	255/21856	0.48	0.981251785372042	0.898587930999048	Pg_S0294.24/Pg_S1550.23/Pg_S2323.3/Pg_S2403.9/Pg_S6308.4	5	down
ko04130	SNARE interactions in vesicular transport	2/900	149/21856	0.33	0.986154497614439	0.898587930999048	NewGene_14510/Pg_S3744.11	2	down
ko00062	Fatty acid elongation	1/900	111/21856	0.22	0.99071765710653	0.898587930999048	Pg_S3967.1	1	down
ko03022	Basal transcription factors	2/900	167/21856	0.29	0.992860352577719	0.898587930999048	Pg_S0897.16/Pg_S4793.4	2	down
ko03018	RNA degradation	11/900	505/21856	0.53	0.994266295325698	0.898587930999048	NewGene_15904/Pg_S0319.16/Pg_S0516.35/Pg_S1419.9/Pg_S1497.41/Pg_S1960.37/Pg_S2096.26/Pg_S2174.3/Pg_S2546.5/Pg_S4661.2/Pg_S4942.4	11	down
ko01210	2-Oxocarboxylic acid metabolism	4/900	259/21856	0.38	0.994598943922577	0.898587930999048	Pg_S0146.9/Pg_S0241.30/Pg_S1124.5/Pg_S6237.1	4	down
ko00620	Pyruvate metabolism	7/900	372/21856	0.46	0.994798447688484	0.898587930999048	Pg_S0080.6/Pg_S0374.27/Pg_S0846.30/Pg_S1345.1/Pg_S1717.3/Pg_S4286.9/Pg_S6240.3	7	down
ko01230	Biosynthesis of amino acids	20/900	899/21856	0.54	0.999429644103377	0.898587930999048	NewGene_11967/NewGene_14137/Pg_S0146.9/Pg_S0193.5/Pg_S0241.30/Pg_S0374.27/Pg_S0516.35/Pg_S0727.11/Pg_S0846.30/Pg_S1124.5/Pg_S1419.9/Pg_S1671.4/Pg_S2061.19/Pg_S2096.26/Pg_S2903.23/Pg_S3724.4/Pg_S3920.2/Pg_S4048.8/Pg_S4318.3/Pg_S6237.1	20	down
ko00195	Photosynthesis	1/900	183/21856	0.13	0.999559741569149	0.898587930999048	Pg_S0835.4	1	down
ko03430	Mismatch repair	1/900	195/21856	0.12	0.999735386106911	0.898587930999048	Pg_S0150.11	1	down
ko03015	mRNA surveillance pathway	7/900	499/21856	0.34	0.999879130285148	0.898587930999048	Pg_S0840.2/Pg_S1921.3/Pg_S2174.3/Pg_S4209.7/Pg_S4906.6/Pg_S5376.2/Pg_S7782.1	7	down
ko00190	Oxidative phosphorylation	5/900	419/21856	0.29	0.999890585442677	0.898587930999048	NewGene_15527/Pg_S0234.20/Pg_S0835.4/Pg_S5632.10/Pg_S6002.3	5	down
ko04144	Endocytosis	16/900	853/21856	0.46	0.999933476403748	0.898587930999048	NewGene_13702/Pg_S0536.55/Pg_S0724.13/Pg_S0857.20/Pg_S1367.12/Pg_S1887.4/Pg_S2096.8/Pg_S2461.1/Pg_S2464.2/Pg_S2929.9/Pg_S3554.6/Pg_S3648.3/Pg_S5008.16/Pg_S5690.5/Pg_S6157.4/Pg_S9608.1	16	down
ko03420	Nucleotide excision repair	1/900	248/21856	0.1	0.999972163760736	0.898587930999048	Pg_S0150.11	1	down
ko03040	Spliceosome	18/900	993/21856	0.44	0.99998940393353	0.898587930999048	NewGene_10789/NewGene_13198/NewGene_13702/Pg_S0272.3/Pg_S0423.33/Pg_S0684.27/Pg_S0697.4/Pg_S0970.17/Pg_S1572.3/Pg_S2020.9/Pg_S2096.8/Pg_S2162.13/Pg_S3648.3/Pg_S3926.5/Pg_S4661.2/Pg_S4883.15/Pg_S5216.10/Pg_S5690.5	18	down
ko03010	Ribosome	14/900	922/21856	0.37	0.999998729737595	0.898587930999048	NewGene_13637/NewGene_15007/Pg_S0289.1/Pg_S0738.18/Pg_S1066.11/Pg_S1145.26/Pg_S1518.37/Pg_S1541.12/Pg_S1696.2/Pg_S1907.14/Pg_S3501.1/Pg_S5893.6/Pg_S6968.6/Pg_S8698.2	14	down
ko04120	Ubiquitin mediated proteolysis	4/900	582/21856	0.17	0.999999946964047	0.898587930999048	NewGene_4768/Pg_S0204.30/Pg_S0785.58/Pg_S2409.5	4	down
ko03013	RNA transport	9/900	908/21856	0.24	0.999999997497512	0.898587930999048	NewGene_5481/Pg_S0180.1/Pg_S0704.3/Pg_S0739.1/Pg_S2174.3/Pg_S3039.30/Pg_S3363.3/Pg_S4888.14/Pg_S5062.3	9	down

## Sheet: KEGG-DOWN(CK vs -Zn)
ID	Description	GeneRatio	BgRatio	Rich_factor	pvalue	qvalue	geneID	Count	regulated
ko00710	Carbon fixation in photosynthetic organisms	6/111	282/21887	4.2	0.00317671015994011	0.173883082438827	NewGene_3995/Pg_S0276.10/Pg_S0634.31/Pg_S1330.18/Pg_S2692.25/Pg_S6694.1	6	down
ko03410	Base excision repair	4/111	172/21887	4.59	0.0115042025801941	0.262387419685568	Pg_S0544.54/Pg_S1679.2/Pg_S3729.2/Pg_S5058.7	4	down
ko00730	Thiamine metabolism	3/111	100/21887	5.92	0.0143808489635359	0.262387419685568	Pg_S0708.14/Pg_S2375.9/Pg_S4227.1	3	down
ko00514	Other types of O-glycan biosynthesis	2/111	58/21887	6.8	0.0350439664951767	0.328428717921874	Pg_S0061.39/Pg_S6021.2	2	down
ko01200	Carbon metabolism	10/111	1040/21887	1.9	0.0385143784100314	0.328428717921874	NewGene_3995/Pg_S0276.10/Pg_S0634.31/Pg_S0789.3/Pg_S1330.18/Pg_S2692.25/Pg_S4278.2/Pg_S4752.8/Pg_S5546.1/Pg_S6694.1	10	down
ko00620	Pyruvate metabolism	5/111	374/21887	2.64	0.0419258435889074	0.328428717921874	NewGene_3995/Pg_S0634.31/Pg_S1330.18/Pg_S2692.25/Pg_S6694.1	5	down
ko00130	Ubiquinone and other terpenoid-quinone biosynthesis	3/111	153/21887	3.87	0.042999622634165	0.328428717921874	NewGene_12095/Pg_S0297.47/Pg_S3866.2	3	down
ko01040	Biosynthesis of unsaturated fatty acids	3/111	160/21887	3.7	0.0480011203116585	0.328428717921874	Pg_S1464.20/Pg_S3845.6/Pg_S5464.3	3	down
ko00520	Amino sugar and nucleotide sugar metabolism	6/111	554/21887	2.14	0.0629981726975265	0.38314678131829	NewGene_10993/NewGene_13483/NewGene_8037/Pg_S3178.1/Pg_S3535.2/Pg_S6123.6	6	down
ko00630	Glyoxylate and dicarboxylate metabolism	4/111	329/21887	2.4	0.08656343389868	0.461043345732508	Pg_S0789.3/Pg_S1330.18/Pg_S4278.2/Pg_S4752.8	4	down
ko03450	Non-homologous end-joining	1/111	20/21887	9.86	0.0967287863498114	0.461043345732508	Pg_S0544.54	1	down
ko01212	Fatty acid metabolism	4/111	348/21887	2.27	0.101074887333665	0.461043345732508	Pg_S1464.20/Pg_S1519.3/Pg_S3845.6/Pg_S5464.3	4	down
ko00500	Starch and sucrose metabolism	7/111	825/21887	1.67	0.126185044089647	0.531305448798514	NewGene_13483/Pg_S0222.13/Pg_S0407.19/Pg_S1347.13/Pg_S3535.2/Pg_S4930.19/Pg_S6892.2	7	down
ko04016	MAPK signaling pathway - plant	8/111	1010/21887	1.56	0.141003016496542	0.549694435482779	Pg_S0197.7/Pg_S0708.19/Pg_S0844.1/Pg_S3077.13/Pg_S3178.1/Pg_S4394.9/Pg_S5802.1/Pg_S6031.2	8	down
ko00270	Cysteine and methionine metabolism	4/111	405/21887	1.95	0.150637417415954	0.549694435482779	Pg_S0125.1/Pg_S1330.18/Pg_S1693.36/Pg_S5546.1	4	down
ko00909	Sesquiterpenoid and triterpenoid biosynthesis	2/111	144/21887	2.74	0.165837413479296	0.567338519797592	Pg_S3586.1/Pg_S3767.14	2	down
ko00250	Alanine, aspartate and glutamate metabolism	2/111	159/21887	2.48	0.193056979028524	0.621607610494318	Pg_S0008.34/Pg_S2496.11	2	down
ko00780	Biotin metabolism	1/111	62/21887	3.18	0.270703193319018	0.789581567802246	Pg_S1519.3	1	down
ko04626	Plant-pathogen interaction	10/111	1571/21887	1.26	0.274075909592895	0.789581567802246	Pg_S0121.61/Pg_S0708.19/Pg_S1062.3/Pg_S1625.6/Pg_S1642.16/Pg_S3077.13/Pg_S3335.34/Pg_S3550.7/Pg_S5699.3/Pg_S6519.2	10	down
ko00564	Glycerophospholipid metabolism	3/111	392/21887	1.51	0.320025376152439	0.824493173831669	Pg_S0631.14/Pg_S3138.8/Pg_S3138.9	3	down
ko00511	Other glycan degradation	2/111	237/21887	1.66	0.33864752513308	0.824493173831669	Pg_S0011.9/Pg_S0993.3	2	down
ko00260	Glycine, serine and threonine metabolism	2/111	246/21887	1.6	0.35521675468406	0.824493173831669	Pg_S4278.2/Pg_S4752.8	2	down
ko03008	Ribosome biogenesis in eukaryotes	3/111	420/21887	1.41	0.35888090008358	0.824493173831669	Pg_S0739.1/Pg_S2171.9/Pg_S7163.4	3	down
ko00020	Citrate cycle (TCA cycle)	2/111	251/21887	1.57	0.364360663029536	0.824493173831669	Pg_S0789.3/Pg_S1330.18	2	down
ko04075	Plant hormone signal transduction	9/111	1540/21887	1.15	0.379825736615812	0.824493173831669	Pg_S0659.16/Pg_S0708.19/Pg_S1685.6/Pg_S3077.13/Pg_S3756.1/Pg_S4394.9/Pg_S5025.11/Pg_S5802.1/Pg_S6031.2	9	down
ko00920	Sulfur metabolism	1/111	103/21887	1.91	0.408398015260325	0.824493173831669	Pg_S5546.1	1	down
ko00100	Steroid biosynthesis	1/111	112/21887	1.76	0.434986831961837	0.824493173831669	Pg_S3767.14	1	down
ko00945	Stilbenoid, diarylheptanoid and gingerol biosynthesis	1/111	115/21887	1.71	0.443583868004953	0.824493173831669	Pg_S4861.10	1	down
ko00040	Pentose and glucuronate interconversions	3/111	509/21887	1.16	0.478975776103445	0.824493173831669	Pg_S0681.7/Pg_S4844.16/Pg_S5470.5	3	down
ko03013	RNA transport	5/111	911/21887	1.08	0.49328314964445	0.824493173831669	Pg_S0021.17/Pg_S0728.2/Pg_S0739.1/Pg_S0862.4/Pg_S1183.3	5	down
ko00073	Cutin, suberine and wax biosynthesis	1/111	136/21887	1.45	0.500239480536419	0.824493173831669	Pg_S1671.41	1	down
ko00531	Glycosaminoglycan degradation	1/111	154/21887	1.28	0.544224715431137	0.824493173831669	Pg_S2432.11	1	down
ko04146	Peroxisome	2/111	375/21887	1.05	0.569623485962014	0.824493173831669	Pg_S0008.41/Pg_S1014.17	2	down
ko00860	Porphyrin and chlorophyll metabolism	1/111	166/21887	1.19	0.571394051817088	0.824493173831669	Pg_S0431.39	1	down
ko04120	Ubiquitin mediated proteolysis	3/111	585/21887	1.01	0.572855031336437	0.824493173831669	Pg_S0708.26/Pg_S1521.3/Pg_S2223.3	3	down
ko00061	Fatty acid biosynthesis	1/111	167/21887	1.18	0.573584340489263	0.824493173831669	Pg_S1519.3	1	down
ko00230	Purine metabolism	2/111	410/21887	0.96	0.618396918164725	0.824493173831669	Pg_S0008.34/Pg_S2356.13	2	down
ko00190	Oxidative phosphorylation	2/111	422/21887	0.93	0.634125045029615	0.824493173831669	Pg_S1903.9/Pg_S2068.9	2	down
ko03430	Mismatch repair	1/111	198/21887	1	0.636247785385442	0.824493173831669	Pg_S0413.8	1	down
ko04144	Endocytosis	4/111	858/21887	0.92	0.637396869366693	0.824493173831669	NewGene_11916/Pg_S0476.13/Pg_S0724.36/Pg_S2552.1	4	down
ko03030	DNA replication	1/111	206/21887	0.96	0.650878944953299	0.824493173831669	Pg_S0544.54	1	down
ko00941	Flavonoid biosynthesis	1/111	217/21887	0.91	0.670048913810984	0.824493173831669	Pg_S4861.10	1	down
ko00480	Glutathione metabolism	1/111	250/21887	0.79	0.721519259440138	0.824493173831669	Pg_S1663.5	1	down
ko03018	RNA degradation	2/111	507/21887	0.78	0.731405311592203	0.824493173831669	Pg_S2171.9/Pg_S2764.16	2	down
ko03060	Protein export	1/111	258/21887	0.76	0.732746997310983	0.824493173831669	Pg_S0294.24	1	down
ko01210	2-Oxocarboxylic acid metabolism	1/111	261/21887	0.76	0.736840731672485	0.824493173831669	Pg_S0789.3	1	down
ko04712	Circadian rhythm - plant	1/111	265/21887	0.74	0.742202527225777	0.824493173831669	Pg_S3976.12	1	down
ko03040	Spliceosome	4/111	989/21887	0.8	0.744371117687356	0.824493173831669	Pg_S0423.33/Pg_S0724.36/Pg_S1183.3/Pg_S4155.14	4	down
ko04070	Phosphatidylinositol signaling system	1/111	286/21887	0.69	0.768625038953778	0.824493173831669	Pg_S1061.12	1	down
ko03440	Homologous recombination	1/111	301/21887	0.66	0.785837302480903	0.824493173831669	Pg_S1246.2	1	down
ko00562	Inositol phosphate metabolism	1/111	312/21887	0.63	0.797647252949859	0.824493173831669	Pg_S1061.12	1	down
ko00600	Sphingolipid metabolism	1/111	323/21887	0.61	0.808811491453736	0.824493173831669	Pg_S1373.22	1	down
ko00970	Aminoacyl-tRNA biosynthesis	1/111	331/21887	0.6	0.816545426260083	0.824493173831669	Pg_S0188.1	1	down
ko00561	Glycerolipid metabolism	1/111	341/21887	0.58	0.82577815599561	0.824493173831669	Pg_S0631.14	1	down
ko02010	ABC transporters	1/111	344/21887	0.57	0.828457083321244	0.824493173831669	Pg_S6591.3	1	down
ko00940	Phenylpropanoid biosynthesis	2/111	651/21887	0.61	0.846488124631296	0.82739440753435	Pg_S3411.11/Pg_S4861.10	2	down
ko04141	Protein processing in endoplasmic reticulum	3/111	1034/21887	0.57	0.900637764455539	0.864878370298948	NewGene_12016/Pg_S0724.36/Pg_S2369.10	3	down
ko03015	mRNA surveillance pathway	1/111	498/21887	0.4	0.922795821502547	0.868048578176719	Pg_S3009.12	1	down
ko01230	Biosynthesis of amino acids	2/111	898/21887	0.44	0.945462707450273	0.868048578176719	Pg_S0789.3/Pg_S5546.1	2	down
ko03010	Ribosome	2/111	925/21887	0.43	0.951514787616788	0.868048578176719	Pg_S1825.2/Pg_S3757.1	2	down

## Sheet: note
GeneRatio ' refers to the proportion of genes annotated to the GO item in the list of target differentially expressed genes ;
'BgRatio ' refers to the proportion of genes whose background genes are annotated to the GO item ;
Rich _ factor ' is the ratio of GeneRatio to BgRatio, which is used to measure the enrichment of GO entries.
