# Supplementary material for: Comparative transcriptome and physiological analyses unveil differential responses of Panax ginseng adventitious roots to iron vs. zinc deficiency
Source: Front Plant Sci. 2026 Jan 30;17:1744224. doi: 10.3389/fpls.2026.1744224 (PMC12901382; doi:10.3389/fpls.2026.1744224)
Supplement: Supplementary Table 3 — The data of Ginsenoside Biosynthetic Pathway gene expression analysis. [file Table3.xlsx]

## Sheet: Sheet1
Gene ID	CK1_FPKM	CK2_FPKM	CK3_FPKM	CK1_FPKM	CK2_FPKM	CK3_FPKM	gene annotation	CK_vs_Fe_DESeq2_Pvalue	CK_vs_Fe_DESeq2_log2FC	CK_vs_Fe_DESeq2_(Pvalue_0.05_FC_1.5)_regulated
Pg_S6240.3	33.748	28.6377	36.3362	22.1535	20.7306	21.877	AACT	-0.601937	0.000420589	down
Pg_S6308.10	2.96531	1.67654	3.97764	1.03102	1.50269	0.676739	SQE	-1.40173	0.000873472	down
Pg_S2840.6	15.1861	11.9328	8.66419	7.46824	5.80183	6.5348		-0.84588	0.00154369	down
Pg_S3293.6	16.7675	17.8132	17.0254	42.5894	24.2761	21.9385	PPDS	0.807996	0.00651098	up
Pg_S0701.13	9.01349	14.7129	8.79922	10.3897	19.0885	15.7303	PPTS	0.0466875458214051	0.106481	up
Pg_S4375.11	41.3043	29.2728	40.1178	19.7776	23.5203	16.9535	HDR	-0.87076	9.60463e-05	down
Gene ID	CK-1_count	CK-2_count	CK-3_count	CZ-1_count	CZ-2_count	CZ-3_count	gene annotation	CK_vs_Zn_DESeq2_Pvalue	CK_vs_Zn_DESeq2_log2FC	CK_vs_Zn_DESeq2_(Pvalue_0.05_FC_1.5)_regulated
Pg_S3767.14	45	47	56	89	67	103	SQE	0.0486420436634617	0.72778307013982	up
Pg_S3586.1	1083	1287	570	1587	1191	2031	DDS	0.0145771949165813	0.640154912627587	up
Pg_S4604.8	139	207	89	84	89	85	HDR	0.0162743225416744	-0.81368	down
Pg_S4375.10	226	402	319	166	217	186		0.00267602108792406	-0.784002	down
Gene ID	CK-1_count	CK-2_count	CK-3_count	CF-1_count	CF-2_count	CF-3_count	CZ-1_count	CZ-2_count	CZ-3_count	gene annotation	CK_vs_Fe_DESeq2_Pvalue	CK_vs_Fe_DESeq2_log2FC	CK_vs_Fe_DESeq2_(Pvalue_0.05_FC_1.5)_regulated	CK_vs_Zn_DESeq2_Pvalue	CK_vs_Zn_DESeq2_log2FC	CK_vs_Zn_DESeq2_(Pvalue_0.05_FC_1.5)_regulated	Fe_vs_Zn_DESeq2_Pvalue	Fe_vs_Zn_DESeq2_log2FC	CK_vs_Zn_DESeq2_(Pvalue_0.05_FC_1.5)_regulated
Pg_S1993.1	139	137	166	116	106	105	285	166	152	HMGR	0.330885837109809	-0.270114	normal	0.215727000935566	0.337354761663302	normal	0.0243982380862473	0.605704536913412	up
Pg_S3959.3	91	74	44	56	5	49	147	78	76		0.205415300263537	-0.798336	normal	0.289725009659575	0.406521028014195	normal	0.0355962995813641	1.19901564369185	up
Pg_S3098.25	126	206	172	90	90	108	153	164	223	PMK	0.0338132033730457	-0.626216	down	0.868035406365446	0.0475393217435729	normal	0.022556409164728	0.669519913656883	up
Pg_S8673.1	102	293	211	80	62	86	188	169	105	SS	0.000881438009519123	-1.22127	down	0.175728344345183	-0.456278	normal	0.0130262582126575	0.761153929575151	up
Pg_S3878.16	66	80	58	89	154	51	32	42	76		0.0989341475685227	0.714340175696634	normal	0.267633849335667	-0.488994	normal	0.012088527822407	-1.20596	down
Pg_S0266.35	296	496	507	320	255	229	562	514	464	β-AS	0.0397895145969855	-0.519436	normal	0.417410533955391	0.175231772407668	normal	0.000268551481687913	0.691529454472857	up
Pg_S1770.12	495	764	423	648	587	977	497	425	495	PPT	0.0322863160856884	0.577544342946859	normal	0.153351147646214	-0.313479	normal	5.56031535315545e-05	-0.895475	down
Pg_S3293.6	701	655	471	986	1013	948	527	487	583	PPD	7.72701409425375e-05	0.856353924312876	up	0.202605147481458	-0.271317	normal	5.13726238282943e-11	-1.13117	down
Pg_S4733.5	731	425	399	1176	1249	1150	516	351	515		4.8742029760694e-07	1.3541173805763	up	0.301639452664366	-0.274619	normal	4.41016512149811e-19	-1.63088	down
