# Supplementary material for: Comparative transcriptome and physiological analyses unveil differential responses of Panax ginseng adventitious roots to iron vs. zinc deficiency
Source: Front Plant Sci. 2026 Jan 30;17:1744224. doi: 10.3389/fpls.2026.1744224 (PMC12901382; doi:10.3389/fpls.2026.1744224)
Supplement: Supplementary Table 4 — The list of DEGs with phytohormone-related genes. [file Table4.xlsx]

## Sheet: hormone-Fe
#ID	gene_name	CF1_count	CF2_count	CF3_count	CK-1_count	CK-2_count	CK-3_count	Pvalue	log2FC	regulated	gene annotation
Auxin
Pg_S7475.2	Pg_S7475.2	130	157	173	270	258	359	7.34147e-05	-0.96899	down	Putative indole-3-acetic acid-amido synthetase GH3.9 OS=Arabidopsis thaliana OX=3702 GN=GH3.9 PE=2 SV=1
Pg_S3639.2	Pg_S3639.2	561	273	144	156	135	206	0.0296616	0.988825	up	Auxin response factor 18 OS=Oryza sativa subsp. japonica OX=39947 GN=ARF18 PE=2 SV=1
Pg_S0213.62	Pg_S0213.62	622	518	335	275	190	211	0.000157292	1.12498	up	Auxin-responsive protein IAA17 OS=Arabidopsis thaliana OX=3702 GN=IAA17 PE=1 SV=2
Pg_S2050.5	Pg_S2050.5	40	46	72	148	83	120	0.00136296	-1.1707	down	Auxin-responsive protein SAUR36 OS=Arabidopsis thaliana OX=3702 GN=SAUR36 PE=2 SV=1
Pg_S0472.44	Pg_S0472.44	142	260	156	95	149	85	0.0373194	0.735333	up	Auxin efflux carrier component 2 OS=Arabidopsis thaliana OX=3702 GN=PIN2 PE=1 SV=2
Pg_S0564.9	Pg_S0564.9	32	37	102	201	251	244	9.49188e-07	-2.06187	down	Auxin-responsive protein SAUR72 OS=Arabidopsis thaliana OX=3702 GN=SAUR72 PE=1 SV=1
Pg_S1713.12	Pg_S1713.12	294	250	272	616	504	270	0.0121171	-0.77748	down	Auxin-induced protein 22B OS=Vigna radiata var. radiata OX=3916 GN=AUX22B PE=2 SV=1
Pg_S4399.2	Pg_S4399.2	6	11	23	189	177	40	9.10364e-08	-3.37438	down	Auxin-responsive protein SAUR22 OS=Arabidopsis thaliana OX=3702 GN=SAUR22 PE=2 SV=1
Pg_S1500.10	Pg_S1500.10	1431	1082	840	721	582	699	0.00366013	0.741336	up	Auxin response factor 1 OS=Arabidopsis thaliana OX=3702 GN=ARF1 PE=1 SV=2
Pg_S1637.27	Pg_S1637.27	10	8	12	48	84	60	8.38582e-08	-2.70131	down	Auxin-responsive protein SAUR36 OS=Oryza sativa subsp. japonica OX=39947 GN=SAUR39 PE=2 SV=1
Pg_S0992.24	Pg_S0992.24	30	54	46	252	204	214	5.00983e-16	-2.38699	down	--
Pg_S0992.25	Pg_S0992.25	35	0	30	93	60	58	0.0465203	-1.69232	down	Pentatricopeptide repeat-containing protein At3g14330 OS=Arabidopsis thaliana OX=3702 GN=PCMP-H57 PE=2 SV=2
Pg_S6527.1	Pg_S6527.1	6	20	27	63	54	81	0.000260144	-1.9367	down	Auxin-responsive protein SAUR72 OS=Arabidopsis thaliana OX=3702 GN=SAUR72 PE=1 SV=1
Pg_S0388.21	Pg_S0388.21	99	87	80	217	79	234	0.0146591	-0.99882	down	Auxin transporter-like protein 5 OS=Medicago truncatula OX=3880 GN=LAX5 PE=2 SV=1
Pg_S2672.15	Pg_S2672.15	1997	1183	743	630	695	753	0.00794143	0.920098	up	O-fucosyltransferase 19 OS=Arabidopsis thaliana OX=3702 GN=OFUT19 PE=2 SV=1
Pg_S4162.6	Pg_S4162.6	2080	1673	1249	827	929	887	0.000188049	0.913085	up	Auxin response factor 2B OS=Solanum lycopersicum OX=4081 GN=ARF2B PE=2 SV=1
Pg_S1678.52	Pg_S1678.52	290	399	419	818	907	2069	3.24728e-07	-1.80307	down	Auxin-responsive protein SAUR36 OS=Oryza sativa subsp. japonica OX=39947 GN=SAUR39 PE=2 SV=1
Pg_S5782.1	Pg_S5782.1	303	322	277	526	309	559	0.0160821	-0.63875	down	Auxin transporter-like protein 2 OS=Medicago truncatula OX=3880 GN=LAX2 PE=2 SV=1
Pg_S2251.4	Pg_S2251.4	115	167	322	606	371	537	0.000150097	-1.35459	down	Auxin-responsive protein SAUR36 OS=Arabidopsis thaliana OX=3702 GN=SAUR36 PE=2 SV=1
Pg_S1240.25	Pg_S1240.25	330	326	473	1457	672	401	0.00321909	-1.17296	down	Probable indole-3-acetic acid-amido synthetase GH3.1 OS=Arabidopsis thaliana OX=3702 GN=GH3.1 PE=2 SV=1
Pg_S2144.25	Pg_S2144.25	124	154	140	100	69	99	0.0249288	0.624916	up	Pentatricopeptide repeat-containing protein At1g03560, mitochondrial OS=Arabidopsis thaliana OX=3702 GN=At1g03560 PE=2 SV=1
Pg_S3214.11	Pg_S3214.11	278	193	228	589	338	392	0.00110023	-0.91902	down	GDSL esterase/lipase 5 OS=Arabidopsis thaliana OX=3702 GN=GLIP5 PE=2 SV=2
Pg_S3716.1	Pg_S3716.1	266	309	336	165	212	179	0.00205829	0.689396	up	Auxin response factor 5 OS=Arabidopsis thaliana OX=3702 GN=ARF5 PE=1 SV=3
Pg_S2023.15	Pg_S2023.15	1491	628	395	443	303	376	0.00634711	1.18202	up	Protein PIN-LIKES 6 OS=Arabidopsis thaliana OX=3702 GN=PILS6 PE=2 SV=1
Pg_S5116.9	Pg_S5116.9	743	1135	803	487	573	515	0.000750164	0.744887	up	Auxin response factor 8 OS=Arabidopsis thaliana OX=3702 GN=ARF8 PE=1 SV=2
Pg_S0572.13	Pg_S0572.13	116	181	167	70	113	69	0.00977451	0.851863	up	Auxin response factor 5 OS=Arabidopsis thaliana OX=3702 GN=ARF5 PE=1 SV=3
Pg_S2596.2	Pg_S2596.2	385	245	261	126	162	155	0.000598249	0.99968	up	Auxin response factor 18 OS=Oryza sativa subsp. japonica OX=39947 GN=ARF18 PE=2 SV=1
Pg_S0061.82	Pg_S0061.82	4302	2472	1990	1801	1380	2323	0.0400378	0.674998	up	GDSL esterase/lipase At5g55050 OS=Arabidopsis thaliana OX=3702 GN=At5g55050 PE=2 SV=1
Pg_S8450.1	Pg_S8450.1	311	149	65	2	20	0	0.00383485	4.5683	up	Probable indole-3-acetic acid-amido synthetase GH3.1 OS=Arabidopsis thaliana OX=3702 GN=GH3.1 PE=2 SV=1
Pg_S3094.8	Pg_S3094.8	1272	519	283	233	162	203	0.000103886	1.81442	up	O-fucosyltransferase 19 OS=Arabidopsis thaliana OX=3702 GN=OFUT19 PE=2 SV=1
Pg_S5025.11	Pg_S5025.11	331	166	76	4	0	3	3.9533e-16	6.37434	up	Auxin-responsive protein SAUR36 OS=Arabidopsis thaliana OX=3702 GN=SAUR36 PE=2 SV=1
Pg_S5566.12	Pg_S5566.12	4998	2391	1867	788	676	812	1.0223e-08	2.03305	up	GDSL esterase/lipase At5g55050 OS=Arabidopsis thaliana OX=3702 GN=At5g55050 PE=2 SV=1
Pg_S3414.11	Pg_S3414.11	8	16	18	70	50	167	8.04375e-07	-2.80152	down	--
Pg_S7175.3	Pg_S7175.3	565	799	758	1098	1136	1174	0.000107142	-0.70694	down	Auxin response factor 19 OS=Arabidopsis thaliana OX=3702 GN=ARF19 PE=1 SV=2
Pg_S8102.1	Pg_S8102.1	53	47	36	121	112	142	5.54091e-06	-1.4741	down	Auxin-responsive protein SAUR72 OS=Arabidopsis thaliana OX=3702 GN=SAUR72 PE=1 SV=1
Pg_S4057.7	Pg_S4057.7	94	75	62	46	40	27	0.0093582	1.02567	up	GDSL esterase/lipase At2g42990 OS=Arabidopsis thaliana OX=3702 GN=At2g42990 PE=2 SV=1
Pg_S0184.4	Pg_S0184.4	75	56	66	130	107	161	0.00107045	-1.02597	down	Auxin efflux carrier component 5 OS=Arabidopsis thaliana OX=3702 GN=PIN5 PE=2 SV=2
Pg_S1815.5	Pg_S1815.5	76	177	231	376	252	341	0.00467746	-1.03316	down	Auxin-induced protein 22E OS=Vigna radiata var. radiata OX=3916 GN=AUX22E PE=2 SV=1
Pg_S2773.6	Pg_S2773.6	297	326	365	122	165	230	0.00129834	0.910633	up	Auxin efflux carrier component 3 OS=Arabidopsis thaliana OX=3702 GN=PIN3 PE=1 SV=1
Pg_S1713.13	Pg_S1713.13	1221	1386	2017	2975	1874	2282	0.00777275	-0.64449	down	Auxin-responsive protein IAA14 OS=Arabidopsis thaliana OX=3702 GN=IAA14 PE=1 SV=2
Pg_S1346.10	Pg_S1346.10	1115	928	396	195	124	233	4.41304e-08	2.14704	up	Auxin-responsive protein SAUR32 OS=Arabidopsis thaliana OX=3702 GN=SAUR32 PE=2 SV=1
Pg_S3606.11	Pg_S3606.11	376	381	298	244	194	253	0.00958363	0.599617	up	Auxin response factor 18 OS=Oryza sativa subsp. japonica OX=39947 GN=ARF18 PE=2 SV=1
Pg_S1459.16	Pg_S1459.16	109	119	143	221	202	326	0.000217324	-1.03442	down	Putative indole-3-acetic acid-amido synthetase GH3.9 OS=Arabidopsis thaliana OX=3702 GN=GH3.9 PE=2 SV=1
Pg_S3803.7	Pg_S3803.7	41	22	33	78	63	82	0.00216687	-1.22365	down	Auxin-responsive protein SAUR50 OS=Arabidopsis thaliana OX=3702 GN=SAUR50 PE=1 SV=1
Pg_S9083.2	Pg_S9083.2	1965	1612	1708	994	1346	1127	0.00462775	0.592937	up	Auxin transport protein BIG OS=Arabidopsis thaliana OX=3702 GN=BIG PE=1 SV=2
Pg_S1729.10	Pg_S1729.10	20	8	37	91	76	38	0.00420855	-1.67567	down	Auxin-responsive protein SAUR71 OS=Arabidopsis thaliana OX=3702 GN=SAUR71 PE=2 SV=1
Pg_S2160.32	Pg_S2160.32	124	88	43	12	9	6	1.44619e-08	3.24473	up	Probable indole-3-acetic acid-amido synthetase GH3.1 OS=Arabidopsis thaliana OX=3702 GN=GH3.1 PE=2 SV=1
Pg_S4399.11	Pg_S4399.11	48	82	70	311	340	274	1.27975e-16	-2.23375	down	--
Pg_S3112.28	Pg_S3112.28	215	254	200	379	247	411	0.0132806	-0.64527	down	Auxin response factor 4 OS=Arabidopsis thaliana OX=3702 GN=ARF4 PE=1 SV=1
CTK
Pg_S6559.1	Pg_S6559.1	329	220	386	203	152	175	0.00376287	0.806257	up	Myb family transcription factor IPN2 OS=Lotus japonicus OX=34305 GN=IPN2 PE=1 SV=1
Pg_S1097.11	Pg_S1097.11	1400	1186	1691	2779	2258	3073	4.97422e-06	-0.93925	down	Histidine kinase 1 OS=Arabidopsis thaliana OX=3702 GN=AHK1 PE=1 SV=2
Pg_S1497.20	Pg_S1497.20	50	120	173	246	175	214	0.0197974	-0.92201	down	Cytokinin hydroxylase OS=Arabidopsis thaliana OX=3702 GN=CYP735A1 PE=1 SV=1
Pg_S1703.20	Pg_S1703.20	19	15	34	156	69	52	0.000117711	-2.03768	down	Adenylate isopentenyltransferase 5, chloroplastic OS=Arabidopsis thaliana OX=3702 GN=IPT5 PE=1 SV=2
Pg_S0633.7	Pg_S0633.7	438	457	330	260	319	176	0.0171139	0.684493	up	--
Pg_S0399.20	Pg_S0399.20	6	16	26	78	37	42	0.00324181	-1.73657	down	Adenylate isopentenyltransferase 3, chloroplastic OS=Arabidopsis thaliana OX=3702 GN=IPT3 PE=1 SV=1
Pg_S2640.1	Pg_S2640.1	469	528	552	1075	1239	1165	1.89321e-12	-1.1883	down	Cytokinin hydroxylase OS=Arabidopsis thaliana OX=3702 GN=CYP735A2 PE=1 SV=1
Pg_S5969.4	Pg_S5969.4	226	268	329	1050	725	1270	6.98156e-14	-1.90766	down	Cytokinin hydroxylase OS=Arabidopsis thaliana OX=3702 GN=CYP735A1 PE=1 SV=1
Pg_S0069.7	Pg_S0069.7	1201	3518	1217	542	666	503	4.53287e-06	1.76614	up	UDP-glucose iridoid glucosyltransferase OS=Catharanthus roseus OX=4058 GN=UGT76A2 PE=1 SV=1
Pg_S3171.2	Pg_S3171.2	21	55	46	68	90	114	0.00579847	-1.1908	down	Cytokinin dehydrogenase 1 OS=Arabidopsis thaliana OX=3702 GN=CKX1 PE=1 SV=1
Pg_S1144.31	Pg_S1144.31	198	141	164	320	245	308	0.00140778	-0.80347	down	Cytokinin dehydrogenase 7 OS=Arabidopsis thaliana OX=3702 GN=CKX7 PE=1 SV=1
Pg_S0981.26	Pg_S0981.26	117	122	137	214	190	227	0.000785784	-0.76458	down	Histidine kinase 1 OS=Arabidopsis thaliana OX=3702 GN=AHK1 PE=1 SV=2
Pg_S0493.48	Pg_S0493.48	2150	2112	2394	920	1618	1216	0.000947541	0.802352	up	Histidine kinase 3 OS=Arabidopsis thaliana OX=3702 GN=AHK3 PE=1 SV=1
Pg_S2602.1	Pg_S2602.1	212	113	78	43	25	70	0.00198431	1.55398	up	Cytokinin dehydrogenase 6 OS=Arabidopsis thaliana OX=3702 GN=CKX6 PE=2 SV=2
Pg_S0975.11	Pg_S0975.11	243	185	244	149	102	117	0.00128214	0.85877	up	Myb family transcription factor IPN2 OS=Lotus japonicus OX=34305 GN=IPN2 PE=1 SV=1
Pg_S0129.19	Pg_S0129.19	218	52	50	22	22	29	0.000491134	2.15292	up	Cytokinin hydroxylase OS=Arabidopsis thaliana OX=3702 GN=CYP735A2 PE=1 SV=1
Pg_S0746.6	Pg_S0746.6	43	42	88	199	65	213	0.00214691	-1.48223	down	Adenylate isopentenyltransferase 5, chloroplastic OS=Arabidopsis thaliana OX=3702 GN=IPT5 PE=1 SV=2
Pg_S5015.6	Pg_S5015.6	89	132	100	219	129	185	0.0125961	-0.74687	down	7-deoxyloganetic acid glucosyl transferase OS=Catharanthus roseus OX=4058 GN=7DLGT PE=1 SV=1
ET
Pg_S1106.33	Pg_S1106.33	427	207	126	0	0	0	3.27327e-16	10.438	up	Ethylene-responsive transcription factor ERF109 OS=Arabidopsis thaliana OX=3702 GN=ERF109 PE=1 SV=1
Pg_S0033.1	Pg_S0033.1	52	64	88	5	28	0	0.00353688	2.58474	up	Ethylene-responsive transcription factor ERF114 OS=Arabidopsis thaliana OX=3702 GN=ERF114 PE=1 SV=1
Pg_S2306.12	Pg_S2306.12	4710	3644	2373	1017	779	903	9.9472e-13	1.99097	up	Ethylene-responsive transcription factor ERF118 OS=Arabidopsis thaliana OX=3702 GN=ERF118 PE=1 SV=1
Pg_S0107.2	Pg_S0107.2	218	203	308	496	242	557	0.0105072	-0.84447	down	Ethylene-responsive transcription factor RAP2-7 OS=Arabidopsis thaliana OX=3702 GN=RAP2-7 PE=2 SV=2
Pg_S1457.4	Pg_S1457.4	1473	1457	1244	309	215	136	2.62217e-20	2.65381	up	Ethylene-responsive transcription factor 4 OS=Arabidopsis thaliana OX=3702 GN=ERF4 PE=1 SV=1
Pg_S3941.3	Pg_S3941.3	102	116	145	188	196	383	0.00128005	-1.10369	down	Ethylene-responsive transcription factor ERF008 OS=Arabidopsis thaliana OX=3702 GN=ERF008 PE=2 SV=1
Pg_S3298.15	Pg_S3298.15	459	970	728	284	378	253	4.81994e-05	1.20631	up	AP2-like ethylene-responsive transcription factor AIL5 OS=Arabidopsis thaliana OX=3702 GN=AIL5 PE=2 SV=2
Pg_S1108.1	Pg_S1108.1	98	262	243	57	122	37	0.00331043	1.43872	up	AP2-like ethylene-responsive transcription factor AIL5 OS=Arabidopsis thaliana OX=3702 GN=AIL5 PE=2 SV=2
Pg_S0199.30	Pg_S0199.30	3580	3691	2900	1036	523	803	5.49721e-16	2.10084	up	Ethylene-responsive transcription factor 4 OS=Nicotiana tabacum OX=4097 GN=ERF4 PE=1 SV=1
Pg_S7067.2	Pg_S7067.2	145	168	174	253	169	390	0.0200365	-0.75558	down	Ethylene-responsive transcription factor ERF003 OS=Arabidopsis thaliana OX=3702 GN=ERF003 PE=1 SV=1
Pg_S7874.2	Pg_S7874.2	358	184	159	46	44	73	3.13214e-07	2.10732	up	Ethylene-responsive transcription factor RAP2-10 OS=Arabidopsis thaliana OX=3702 GN=RAP2-10 PE=2 SV=1
Pg_S7044.2	Pg_S7044.2	4983	4636	3959	7082	4802	9105	0.012365	-0.63732	down	Ethylene-responsive transcription factor RAP2-3 OS=Arabidopsis thaliana OX=3702 GN=RAP2-3 PE=1 SV=2
Pg_S2534.16	Pg_S2534.16	320	297	199	25	9	58	1.06989e-09	3.14296	up	Ethylene-responsive transcription factor CRF3 OS=Arabidopsis thaliana OX=3702 GN=CRF3 PE=1 SV=1
Pg_S4339.11	Pg_S4339.11	5931	3109	1762	47	7	0	1.65998e-06	7.68326	up	Ethylene-responsive transcription factor ERF109 OS=Arabidopsis thaliana OX=3702 GN=ERF109 PE=1 SV=1
Pg_S2496.24	Pg_S2496.24	22	42	17	49	48	82	0.018628	-1.16421	down	Ethylene-responsive transcription factor CRF3 OS=Arabidopsis thaliana OX=3702 GN=CRF3 PE=1 SV=1
Pg_S3453.1	Pg_S3453.1	3333	2067	1403	19	1	19	1.37492e-14	7.4623	up	Ethylene-responsive transcription factor ERF017 OS=Arabidopsis thaliana OX=3702 GN=ERF017 PE=2 SV=1
Pg_S3358.4	Pg_S3358.4	6895	6128	4438	1247	893	1008	1.71891e-25	2.4677	up	Ethylene-responsive transcription factor 4 OS=Nicotiana tabacum OX=4097 GN=ERF4 PE=1 SV=1
Pg_S1418.3	Pg_S1418.3	10	7	8	232	58	114	3.27932e-12	-4.01159	down	Ethylene-responsive transcription factor RAP2-11 OS=Arabidopsis thaliana OX=3702 GN=RAP2-11 PE=2 SV=1
Pg_S5963.1	Pg_S5963.1	72	97	98	229	100	181	0.00645946	-0.94796	down	AP2-like ethylene-responsive transcription factor ANT OS=Arabidopsis thaliana OX=3702 GN=ANT PE=1 SV=2
Pg_S1286.37	Pg_S1286.37	1497	2225	2427	1144	900	447	7.30939e-05	1.28248	up	Ethylene-responsive transcription factor 5 OS=Nicotiana tabacum OX=4097 GN=ERF5 PE=2 SV=1
Pg_S4624.4	Pg_S4624.4	375	500	732	123	77	76	2.42148e-16	2.51887	up	Ethylene-responsive transcription factor ERF053 OS=Arabidopsis thaliana OX=3702 GN=ERF053 PE=1 SV=1
Pg_S5155.11	Pg_S5155.11	2311	2035	1611	817	709	1047	4.71345e-07	1.20264	up	Ethylene-responsive transcription factor 3 OS=Nicotiana tabacum OX=4097 GN=ERF3 PE=2 SV=1
Pg_S5738.2	Pg_S5738.2	775	936	973	615	393	567	0.000468749	0.752508	up	Ethylene-responsive transcription factor RAP2-4 OS=Arabidopsis thaliana OX=3702 GN=RAP2-4 PE=1 SV=1
Pg_S5448.2	Pg_S5448.2	382	344	236	17	13	7	5.60513e-32	4.69545	up	Ethylene-responsive transcription factor 4 OS=Nicotiana sylvestris OX=4096 GN=ERF4 PE=2 SV=1
Pg_S0252.37	Pg_S0252.37	165	91	100	0	0	3	3.40347e-13	6.88774	up	Ethylene-responsive transcription factor ERF017 OS=Arabidopsis thaliana OX=3702 GN=ERF017 PE=2 SV=1
Pg_S1813.6	Pg_S1813.6	518	538	519	185	303	164	6.74551e-06	1.25112	up	AP2-like ethylene-responsive transcription factor AIL6 OS=Arabidopsis thaliana OX=3702 GN=AIL6 PE=2 SV=1
Pg_S4458.6	Pg_S4458.6	976	1083	993	223	220	112	6.45051e-19	2.44371	up	Ethylene-responsive transcription factor 4 OS=Nicotiana tabacum OX=4097 GN=ERF4 PE=1 SV=1
Pg_S5119.2	Pg_S5119.2	2742	2190	1171	730	765	859	1.17087e-05	1.37231	up	Ethylene-responsive transcription factor ERF118 OS=Arabidopsis thaliana OX=3702 GN=ERF118 PE=1 SV=1
Pg_S2940.16	Pg_S2940.16	494	693	270	26	16	36	3.22554e-24	4.21351	up	Ethylene-responsive transcription factor ERN1 OS=Medicago truncatula OX=3880 GN=ERN1 PE=2 SV=1
Pg_S2791.23	Pg_S2791.23	75	89	116	203	184	220	1.32667e-05	-1.13853	down	24-methylenesterol C-methyltransferase 2 OS=Arabidopsis thaliana OX=3702 GN=SMT2 PE=1 SV=2
Pg_S4369.16	Pg_S4369.16	1508	509	538	272	351	201	0.000143949	1.64271	up	Ethylene-responsive transcription factor 1A OS=Arabidopsis thaliana OX=3702 GN=ERF1A PE=1 SV=2
Pg_S3643.8	Pg_S3643.8	360	299	274	0	0	0	9.9823e-19	10.7136	up	Ethylene-responsive transcription factor ERF017 OS=Arabidopsis thaliana OX=3702 GN=ERF017 PE=2 SV=1
Pg_S0102.42	Pg_S0102.42	147	115	171	289	86	493	0.0407429	-1.01458	down	2-methylene-furan-3-one reductase OS=Solanum lycopersicum OX=4081 GN=EO PE=1 SV=1
Pg_S6300.2	Pg_S6300.2	1236	694	620	49	43	20	4.18207e-31	4.51312	up	Ethylene-responsive transcription factor 4 OS=Nicotiana sylvestris OX=4096 GN=ERF4 PE=2 SV=1
Pg_S0889.72	Pg_S0889.72	782	1267	956	447	355	59	0.0205098	1.78714	up	Ethylene-responsive transcription factor 5 OS=Arabidopsis thaliana OX=3702 GN=ERF5 PE=2 SV=1
Pg_S0096.26	Pg_S0096.26	2495	2036	959	94	45	143	1.54244e-23	4.28658	up	Ethylene-responsive transcription factor ERF014 OS=Arabidopsis thaliana OX=3702 GN=ERF014 PE=2 SV=1
Pg_S3284.8	Pg_S3284.8	46	43	56	100	93	117	0.000385914	-1.11438	down	Ethylene-responsive transcription factor ERF062 OS=Arabidopsis thaliana OX=3702 GN=ERF062 PE=2 SV=1
Pg_S2815.1	Pg_S2815.1	423	55	37	25	27	40	0.0195896	2.52103	up	Ethylene-responsive transcription factor ABR1 OS=Arabidopsis thaliana OX=3702 GN=ABR1 PE=2 SV=1
Pg_S0650.3	Pg_S0650.3	28	15	23	54	46	121	0.000827672	-1.754	down	Ethylene-responsive transcription factor 13 OS=Arabidopsis thaliana OX=3702 GN=ERF13 PE=1 SV=2
Pg_S7278.1	Pg_S7278.1	36	22	27	77	52	68	0.00301998	-1.21834	down	Ethylene-responsive transcription factor ERF039 OS=Arabidopsis thaliana OX=3702 GN=ERF039 PE=2 SV=1
Pg_S6406.9	Pg_S6406.9	59	66	77	23	30	11	0.000391447	1.63618	up	Ethylene-responsive transcription factor 5 OS=Arabidopsis thaliana OX=3702 GN=ERF5 PE=2 SV=1
Pg_S8206.1	Pg_S8206.1	485	361	668	819	689	1176	0.00372757	-0.84507	down	Ethylene-responsive transcription factor ERF062 OS=Arabidopsis thaliana OX=3702 GN=ERF062 PE=2 SV=1
Pg_S3319.11	Pg_S3319.11	42	71	66	112	106	200	0.00086319	-1.24995	down	Ethylene-responsive transcription factor 2 OS=Nicotiana sylvestris OX=4096 GN=ERF2 PE=2 SV=1
Pg_S4487.13	Pg_S4487.13	493	453	307	108	93	57	1.40537e-12	2.2747	up	Ethylene-responsive transcription factor CRF2 OS=Arabidopsis thaliana OX=3702 GN=CRF2 PE=1 SV=1
Pg_S1296.5	Pg_S1296.5	38	60	143	207	386	340	8.65259e-06	-1.9976	down	Ethylene-responsive transcription factor ERF034 OS=Arabidopsis thaliana OX=3702 GN=ERF034 PE=2 SV=2
Pg_S3356.10	Pg_S3356.10	15	75	39	125	83	179	0.00210024	-1.61789	down	Ethylene-responsive transcription factor CRF4 OS=Arabidopsis thaliana OX=3702 GN=CRF4 PE=1 SV=2
Pg_S5135.5	Pg_S5135.5	175	52	48	4	2	0	2.73118e-10	5.54142	up	Ethylene-responsive transcription factor 13 OS=Arabidopsis thaliana OX=3702 GN=ERF13 PE=1 SV=2
Pg_S0109.28	Pg_S0109.28	3151	2404	1997	46	8	29	1.23359e-55	6.51379	up	Ethylene-responsive transcription factor ERF017 OS=Arabidopsis thaliana OX=3702 GN=ERF017 PE=2 SV=1
Pg_S4045.18	Pg_S4045.18	54	39	46	102	92	62	0.0149611	-0.89073	down	Ethylene-insensitive protein 2 OS=Arabidopsis thaliana OX=3702 GN=EIN2 PE=1 SV=1
Pg_S0222.21	Pg_S0222.21	2976	2560	2536	1145	1241	770	6.50961e-09	1.34286	up	Ethylene-responsive transcription factor 4 OS=Nicotiana sylvestris OX=4096 GN=ERF4 PE=2 SV=1
Pg_S6272.7	Pg_S6272.7	656	744	886	529	632	282	0.0325236	0.641164	up	Ethylene-responsive transcription factor 4 OS=Arabidopsis thaliana OX=3702 GN=ERF4 PE=1 SV=1
Pg_S7053.1	Pg_S7053.1	8340	3516	1198	36	12	12	8.29479e-18	7.7999	up	Ethylene-responsive transcription factor ERF025 OS=Arabidopsis thaliana OX=3702 GN=ERF025 PE=2 SV=1
Pg_S2307.24	Pg_S2307.24	299	228	235	24	33	16	4.18738e-22	3.37236	up	Ethylene-responsive transcription factor CRF3 OS=Arabidopsis thaliana OX=3702 GN=CRF3 PE=1 SV=1
Pg_S5556.9	Pg_S5556.9	1227	1504	1276	390	418	467	2.11696e-19	1.63269	up	Ethylene-responsive transcription factor 4 OS=Arabidopsis thaliana OX=3702 GN=ERF4 PE=1 SV=1
Pg_S3328.1	Pg_S3328.1	6118	1988	615	17	3	35	6.7277e-10	7.34074	up	Ethylene-responsive transcription factor ERF025 OS=Arabidopsis thaliana OX=3702 GN=ERF025 PE=2 SV=1
Pg_S0889.55	Pg_S0889.55	285	302	190	95	113	94	3.03974e-06	1.35082	up	Ethylene-responsive transcription factor CRF2 OS=Arabidopsis thaliana OX=3702 GN=CRF2 PE=1 SV=1
Pg_S7062.9	Pg_S7062.9	419	452	121	19	19	0	0.000566603	4.70769	up	Ethylene-responsive transcription factor ERN1 OS=Medicago truncatula OX=3880 GN=ERN1 PE=2 SV=1
Pg_S0087.3	Pg_S0087.3	143	115	162	192	241	250	0.00579304	-0.72066	down	Ethylene-responsive transcription factor WRI1 OS=Arabidopsis thaliana OX=3702 GN=WRI1 PE=1 SV=1
Pg_S2699.6	Pg_S2699.6	267	289	377	694	398	829	0.000279708	-1.05973	down	Ethylene-responsive transcription factor RAP2-7 OS=Arabidopsis thaliana OX=3702 GN=RAP2-7 PE=2 SV=2
Pg_S5075.11	Pg_S5075.11	1483	623	447	200	334	104	4.49128e-05	2.00756	up	Ethylene-responsive transcription factor 2 OS=Arabidopsis thaliana OX=3702 GN=ERF2 PE=2 SV=1
Pg_S1450.35	Pg_S1450.35	15	12	28	49	53	58	0.00102071	-1.56507	down	Ethylene-responsive transcription factor ERF003 OS=Arabidopsis thaliana OX=3702 GN=ERF003 PE=1 SV=1
Pg_S4672.9	Pg_S4672.9	239	200	424	449	411	422	0.0414136	-0.59459	down	Ethylene-responsive transcription factor ERF062 OS=Arabidopsis thaliana OX=3702 GN=ERF062 PE=2 SV=1
Pg_S4418.8	Pg_S4418.8	1137	1207	1171	300	706	214	0.000103729	1.50006	up	AP2-like ethylene-responsive transcription factor AIL6 OS=Arabidopsis thaliana OX=3702 GN=AIL6 PE=2 SV=1
Pg_S4858.1	Pg_S4858.1	2803	2443	1123	142	29	210	6.69064e-07	4.06933	up	Ethylene-responsive transcription factor ERF013 OS=Arabidopsis thaliana OX=3702 GN=ERF013 PE=2 SV=1
Pg_S1652.6	Pg_S1652.6	79	113	87	154	101	210	0.0273435	-0.7547	down	Ethylene-responsive transcription factor ERF008 OS=Arabidopsis thaliana OX=3702 GN=ERF008 PE=2 SV=1
Pg_S3532.9	Pg_S3532.9	13	9	15	51	38	37	0.000438206	-1.78076	down	Ethylene-responsive transcription factor 13 OS=Arabidopsis thaliana OX=3702 GN=ERF13 PE=1 SV=2
Pg_S0889.39	Pg_S0889.39	1114	427	113	27	3	6	2.75229e-06	5.56949	up	Ethylene-responsive transcription factor ERF061 OS=Arabidopsis thaliana OX=3702 GN=ERF061 PE=2 SV=1
Pg_S5541.8	Pg_S5541.8	87	109	77	17	26	23	2.23568e-07	2.02887	up	Ethylene-responsive transcription factor CRF4 OS=Arabidopsis thaliana OX=3702 GN=CRF4 PE=1 SV=2
Pg_S4691.2	Pg_S4691.2	147	172	218	347	172	820	0.00391735	-1.34021	down	Ethylene-responsive transcription factor RAP2-7 OS=Arabidopsis thaliana OX=3702 GN=RAP2-7 PE=2 SV=2
Pg_S7899.2	Pg_S7899.2	710	366	102	6	6	1	2.0801e-10	6.52049	up	Ethylene-responsive transcription factor ERF061 OS=Arabidopsis thaliana OX=3702 GN=ERF061 PE=2 SV=1
Pg_S5109.4	Pg_S5109.4	21	45	31	179	147	379	6.45656e-11	-2.88787	down	Ethylene-responsive transcription factor ERF034 OS=Arabidopsis thaliana OX=3702 GN=ERF034 PE=2 SV=2
Pg_S5335.1	Pg_S5335.1	184	40	49	6	23	10	8.28327e-05	2.81608	up	Ethylene-responsive transcription factor ABR1 OS=Arabidopsis thaliana OX=3702 GN=ABR1 PE=2 SV=1
Pg_S2982.12	Pg_S2982.12	840	1703	1753	581	1252	514	0.0274933	0.83198	up	AP2-like ethylene-responsive transcription factor BBM1 OS=Brassica napus OX=3708 GN=BBM1 PE=2 SV=1
ABA
Pg_S0872.6	Pg_S0872.6	179	267	401	500	465	659	0.00121293	-0.9699	down	bZIP transcription factor 27 OS=Arabidopsis thaliana OX=3702 GN=FDP PE=1 SV=1
Pg_S5718.4	Pg_S5718.4	372	280	352	168	125	147	1.21802e-06	1.1803	up	Protein C2-DOMAIN ABA-RELATED 11 OS=Arabidopsis thaliana OX=3702 GN=CAR11 PE=1 SV=1
Pg_S4243.9	Pg_S4243.9	38	154	64	15	51	19	0.0139289	1.54629	up	Protein ABSCISIC ACID-INSENSITIVE 5 OS=Arabidopsis thaliana OX=3702 GN=ABI5 PE=1 SV=1
NewGene_17824	--	173	194	237	136	76	142	0.0130359	0.753773	up	--
Pg_S5928.3	Pg_S5928.3	750	653	565	409	370	394	0.000380464	0.737181	up	Protein C2-DOMAIN ABA-RELATED 11 OS=Arabidopsis thaliana OX=3702 GN=CAR11 PE=1 SV=1
NewGene_8260	--	63	124	53	6	23	15	2.4378e-05	2.41688	up	Protein ABSCISIC ACID-INSENSITIVE 5 OS=Arabidopsis thaliana OX=3702 GN=ABI5 PE=1 SV=1
Pg_S4558.9	Pg_S4558.9	85	140	136	6	53	26	0.000652437	2.04327	up	Protein ABSCISIC ACID-INSENSITIVE 5 OS=Arabidopsis thaliana OX=3702 GN=ABI5 PE=1 SV=1
GA
Pg_S1781.1	Pg_S1781.1	301	369	373	677	393	613	0.00381319	-0.70567	down	Gibberellin receptor GID1C OS=Arabidopsis thaliana OX=3702 GN=GID1C PE=1 SV=1
Pg_S1507.28	Pg_S1507.28	205	167	56	48	53	25	0.00063444	1.76683	up	Gibberellin 2-beta-dioxygenase 2 OS=Pisum sativum OX=3888 GN=GA2OX2 PE=2 SV=1
Pg_S3517.2	Pg_S3517.2	96	63	104	16	22	9	1.2831e-07	2.46832	up	Gibberellin 2-beta-dioxygenase OS=Phaseolus coccineus OX=3886 GN=GA2OX1 PE=2 SV=1
Pg_S7088.1	Pg_S7088.1	779	501	601	256	407	166	0.000766487	1.1698	up	Gibberellin 2-beta-dioxygenase OS=Phaseolus coccineus OX=3886 GN=GA2OX1 PE=2 SV=1
Pg_S2241.36	Pg_S2241.36	206	265	337	336	365	829	0.00972435	-0.94961	down	Gibberellin 20 oxidase 2 OS=Arabidopsis thaliana OX=3702 GN=GA20OX2 PE=2 SV=1
Pg_S1400.9	Pg_S1400.9	53	82	84	194	83	120	0.0208761	-0.87384	down	Gibberellin 2-beta-dioxygenase 2 OS=Pisum sativum OX=3888 GN=GA2OX2 PE=2 SV=1
Pg_S0428.13	Pg_S0428.13	564	789	603	1152	919	1160	0.000234936	-0.74171	down	Probable carboxylesterase 18 OS=Arabidopsis thaliana OX=3702 GN=CXE18 PE=1 SV=1
Pg_S2306.22	Pg_S2306.22	57	71	150	107	228	200	0.0224851	-0.98484	down	Gibberellin 2-beta-dioxygenase 1 OS=Pisum sativum OX=3888 GN=GA2OX1 PE=1 SV=1
Pg_S1761.10	Pg_S1761.10	554	456	167	128	91	23	3.83991e-05	2.29178	up	Gibberellin 2-beta-dioxygenase 2 OS=Pisum sativum OX=3888 GN=GA2OX2 PE=2 SV=1
Pg_S0318.23	Pg_S0318.23	958	1237	943	561	665	143	0.00702254	1.1787	up	Probable carboxylesterase 16 OS=Arabidopsis thaliana OX=3702 GN=CXE16 PE=2 SV=1
Pg_S5338.12	Pg_S5338.12	550	520	199	69	99	82	4.99631e-09	2.33769	up	Gibberellin 2-beta-dioxygenase 6 OS=Oryza sativa subsp. japonica OX=39947 GN=GA2OX6 PE=1 SV=1
Pg_S1296.18	Pg_S1296.18	51	46	49	156	172	87	2.35199e-05	-1.52207	down	Probable carboxylesterase 15 OS=Arabidopsis thaliana OX=3702 GN=CXE15 PE=2 SV=1
Pg_S2275.6	Pg_S2275.6	118	118	156	351	251	509	6.71909e-07	-1.52158	down	Cytochrome P450 714C2 OS=Oryza sativa subsp. japonica OX=39947 GN=CYP714C2 PE=2 SV=1
Pg_S3825.5	Pg_S3825.5	230	128	148	17	30	37	6.25116e-10	2.58221	up	Gibberellin 2-beta-dioxygenase OS=Phaseolus coccineus OX=3886 GN=GA2OX1 PE=2 SV=1
Pg_S1171.17	Pg_S1171.17	4481	4833	2998	645	610	316	3.10889e-22	2.96174	up	Probable carboxylesterase 16 OS=Arabidopsis thaliana OX=3702 GN=CXE16 PE=2 SV=1
NewGene_13303	--	34	26	42	83	52	88	0.00436665	-1.14242	down	Gibberellin 20 oxidase 3 OS=Arabidopsis thaliana OX=3702 GN=GA20OX3 PE=2 SV=1
Pg_S5579.11	Pg_S5579.11	152	260	327	470	497	655	6.75058e-05	-1.16595	down	Gibberellin 20 oxidase 2 OS=Arabidopsis thaliana OX=3702 GN=GA20OX2 PE=2 SV=1
NewGene_2828	--	33	57	61	117	125	107	0.000189911	-1.23551	down	RNA-directed DNA polymerase homolog OS=Oenothera berteroana OX=3950 PE=4 SV=1
Pg_S1488.1	Pg_S1488.1	590	549	522	124	111	53	6.99677e-16	2.51751	up	Probable carboxylesterase 17 OS=Arabidopsis thaliana OX=3702 GN=CXE17 PE=1 SV=1
Pg_S5159.2	Pg_S5159.2	199	206	181	83	167	40	0.0288473	0.992644	up	Gibberellin 2-beta-dioxygenase OS=Phaseolus coccineus OX=3886 GN=GA2OX1 PE=2 SV=1
Pg_S0374.34	Pg_S0374.34	207	158	55	13	27	0	0.0168144	3.38881	up	Gibberellin 2-beta-dioxygenase 6 OS=Oryza sativa subsp. japonica OX=39947 GN=GA2OX6 PE=1 SV=1
Pg_S0125.13	Pg_S0125.13	173	281	270	320	288	465	0.034663	-0.59347	down	Gibberellin receptor GID1C OS=Arabidopsis thaliana OX=3702 GN=GID1C PE=1 SV=1
Pg_S2735.20	Pg_S2735.20	397	611	739	1005	1234	1986	2.23702e-05	-1.30601	down	Probable carboxylesterase 15 OS=Arabidopsis thaliana OX=3702 GN=CXE15 PE=2 SV=1
Pg_S1753.5	Pg_S1753.5	8	3	16	105	48	115	2.39362e-08	-3.32777	down	Gibberellin 20-oxidase-like protein OS=Arabidopsis thaliana OX=3702 GN=At5g51310 PE=2 SV=1
BR
Pg_S0350.36	Pg_S0350.36	420	355	351	139	202	68	9.1471e-05	1.44627	up	MDIS1-interacting receptor like kinase 2 OS=Arabidopsis thaliana OX=3702 GN=MIK2 PE=1 SV=3
Pg_S4885.5	Pg_S4885.5	1329	467	463	391	341	134	0.00359481	1.39966	up	Probable receptor-like protein kinase At1g11050 OS=Arabidopsis thaliana OX=3702 GN=At1g11050 PE=2 SV=1
Pg_S0413.9	Pg_S0413.9	3319	3319	3122	1947	2186	1613	4.53727e-05	0.74853	up	Receptor like protein kinase S.2 OS=Arabidopsis thaliana OX=3702 GN=LECRKS2 PE=2 SV=2
Pg_S2318.1	Pg_S2318.1	1497	1116	464	55	133	59	2.70091e-15	3.63309	up	MDIS1-interacting receptor like kinase 2 OS=Arabidopsis thaliana OX=3702 GN=MIK2 PE=1 SV=3
Pg_S7037.1	Pg_S7037.1	258	268	232	167	184	112	0.00949239	0.696212	up	Probable LRR receptor-like serine/threonine-protein kinase At4g37250 OS=Arabidopsis thaliana OX=3702 GN=At4g37250 PE=1 SV=1
Pg_S6582.9	Pg_S6582.9	707	705	545	370	270	283	2.05408e-06	1.07596	up	Calmodulin-binding receptor kinase CaMRLK OS=Arabidopsis thaliana OX=3702 GN=CAMRLK PE=1 SV=1
Pg_S2968.10	Pg_S2968.10	92	70	81	266	98	162	0.00380189	-1.11511	down	Cysteine-rich receptor-like protein kinase 18 OS=Arabidopsis thaliana OX=3702 GN=CRK18 PE=2 SV=2
Pg_S2826.14	Pg_S2826.14	372	328	268	143	107	112	4.98619e-08	1.41223	up	LEAF RUST 10 DISEASE-RESISTANCE LOCUS RECEPTOR-LIKE PROTEIN KINASE-like 2.1 OS=Arabidopsis thaliana OX=3702 GN=LRK10L-2.1 PE=3 SV=1
Pg_S0397.15	Pg_S0397.15	960	479	308	302	217	56	0.0420728	1.62041	up	Probable LRR receptor-like serine/threonine-protein kinase At1g74360 OS=Arabidopsis thaliana OX=3702 GN=At1g74360 PE=1 SV=1
Pg_S0922.26	Pg_S0922.26	95	110	123	62	56	16	0.00654645	1.27406	up	Serine/threonine-protein kinase BRI1-like 2 OS=Arabidopsis thaliana OX=3702 GN=BRL2 PE=1 SV=1
Pg_S5338.17	Pg_S5338.17	550	328	274	240	172	208	0.00565622	0.897551	up	Phytosulfokine receptor 1 OS=Daucus carota OX=4039 GN=PSKR PE=1 SV=1
Pg_S2319.4	Pg_S2319.4	190	125	73	51	55	68	0.00591504	1.15746	up	Leucine-rich repeat receptor protein kinase EMS1 OS=Arabidopsis thaliana OX=3702 GN=EMS1 PE=1 SV=1
Pg_S1038.37	Pg_S1038.37	570	681	508	257	212	318	1.2666e-06	1.14548	up	Probable LRR receptor-like serine/threonine-protein kinase At2g24230 OS=Arabidopsis thaliana OX=3702 GN=At2g24230 PE=1 SV=1
Pg_S1703.4	Pg_S1703.4	1712	1248	532	403	474	447	0.000213271	1.40094	up	Putative receptor-like protein kinase At5g39000 OS=Arabidopsis thaliana OX=3702 GN=At5g39000 PE=3 SV=1
Pg_S0808.25	Pg_S0808.25	685	736	487	400	434	336	0.00428237	0.693294	up	LRR receptor-like serine/threonine-protein kinase RPK2 OS=Arabidopsis thaliana OX=3702 GN=RPK2 PE=1 SV=1
Pg_S5559.3	Pg_S5559.3	97	92	38	22	12	4	3.6767e-05	2.58426	up	Calmodulin-binding receptor kinase CaMRLK OS=Arabidopsis thaliana OX=3702 GN=CAMRLK PE=1 SV=1
Pg_S1034.16	Pg_S1034.16	114	89	77	45	20	30	0.000170387	1.55871	up	Leucine-rich repeat receptor protein kinase EMS1 OS=Arabidopsis thaliana OX=3702 GN=EMS1 PE=1 SV=1
Pg_S0374.39	Pg_S0374.39	230	149	97	41	50	77	0.000443533	1.50068	up	Phytosulfokine receptor 1 OS=Daucus carota OX=4039 GN=PSKR PE=1 SV=1
Pg_S3467.13	Pg_S3467.13	2052	2007	1649	918	878	1187	1.02788e-05	0.923578	up	Systemin receptor SR160 OS=Solanum peruvianum OX=4082 PE=1 SV=1
Pg_S3028.18	Pg_S3028.18	198	242	116	71	82	48	0.000100306	1.456	up	Cysteine-rich receptor-like protein kinase 42 OS=Arabidopsis thaliana OX=3702 GN=CRK42 PE=2 SV=1
Pg_S3056.2	Pg_S3056.2	333	261	122	99	142	150	0.0296383	0.868884	up	Leucine-rich repeat receptor protein kinase EMS1 OS=Arabidopsis thaliana OX=3702 GN=EMS1 PE=1 SV=1
Pg_S3471.3	Pg_S3471.3	115	102	58	23	31	41	0.00049271	1.52449	up	MDIS1-interacting receptor like kinase 2 OS=Arabidopsis thaliana OX=3702 GN=MIK2 PE=1 SV=3
Pg_S4335.9	Pg_S4335.9	82	44	145	206	139	189	0.0158054	-0.99747	down	Cysteine-rich receptor-like protein kinase 18 OS=Arabidopsis thaliana OX=3702 GN=CRK18 PE=2 SV=2
Pg_S0326.11	Pg_S0326.11	94	77	53	47	36	24	0.0134409	1.06355	up	Probable receptor-like protein kinase At5g20050 OS=Arabidopsis thaliana OX=3702 GN=At5g20050 PE=2 SV=1
Pg_S1750.1	Pg_S1750.1	3690	1935	1148	995	1100	846	0.0014916	1.21163	up	BRASSINOSTEROID INSENSITIVE 1-associated receptor kinase 1 OS=Arabidopsis thaliana OX=3702 GN=BAK1 PE=1 SV=2
Pg_S0171.1	Pg_S0171.1	1790	853	484	497	398	375	0.00157688	1.31493	up	BRASSINOSTEROID INSENSITIVE 1-associated receptor kinase 1 OS=Arabidopsis thaliana OX=3702 GN=BAK1 PE=1 SV=2
Pg_S3035.3	Pg_S3035.3	545	465	358	293	294	318	0.0154229	0.587602	up	Probable inactive receptor kinase At1g27190 OS=Arabidopsis thaliana OX=3702 GN=At1g27190 PE=1 SV=1
Pg_S6519.3	Pg_S6519.3	2240	1083	719	524	432	276	2.47721e-05	1.7275	up	Cysteine-rich receptor-like protein kinase 26 OS=Arabidopsis thaliana OX=3702 GN=CRK26 PE=2 SV=1
Pg_S3689.1	Pg_S3689.1	295	77	85	45	38	36	0.000303798	1.96097	up	Probable receptor-like protein kinase At1g11050 OS=Arabidopsis thaliana OX=3702 GN=At1g11050 PE=2 SV=1
Pg_S0219.37	Pg_S0219.37	2600	1526	630	129	109	75	6.31956e-19	3.93853	up	Probable LRR receptor-like serine/threonine-protein kinase At1g74360 OS=Arabidopsis thaliana OX=3702 GN=At1g74360 PE=1 SV=1
Pg_S0015.19	Pg_S0015.19	135	123	117	35	63	67	0.000946537	1.16574	up	MDIS1-interacting receptor like kinase 2 OS=Arabidopsis thaliana OX=3702 GN=MIK2 PE=1 SV=3
Pg_S0288.15	Pg_S0288.15	756	432	262	33	44	33	3.44173e-19	3.72401	up	Probable inactive receptor kinase At1g48480 OS=Arabidopsis thaliana OX=3702 GN=RKL1 PE=1 SV=1
Pg_S2835.14	Pg_S2835.14	765	549	368	172	195	167	1.19201e-07	1.65256	up	Probable inactive receptor kinase At1g48480 OS=Arabidopsis thaliana OX=3702 GN=RKL1 PE=1 SV=1
Pg_S3338.20	Pg_S3338.20	1315	832	521	374	325	273	2.08519e-05	1.462	up	Inactive LRR receptor-like serine/threonine-protein kinase BIR2 OS=Arabidopsis thaliana OX=3702 GN=BIR2 PE=1 SV=1
Pg_S0093.74	Pg_S0093.74	6067	4467	3122	631	718	494	1.79259e-23	2.88609	up	Probable disease resistance protein At5g66900 OS=Arabidopsis thaliana OX=3702 GN=At5g66900 PE=3 SV=1
Pg_S2264.4	Pg_S2264.4	1442	1375	694	707	485	506	0.00078699	1.04772	up	Receptor-like protein kinase BRI1-like 3 OS=Arabidopsis thaliana OX=3702 GN=BRL3 PE=1 SV=1
Pg_S5566.8	Pg_S5566.8	2866	2325	1733	1059	1098	1093	5.0002e-06	1.08466	up	Probably inactive leucine-rich repeat receptor-like protein kinase At5g48380 OS=Arabidopsis thaliana OX=3702 GN=At5g48380 PE=1 SV=1
Pg_S0026.13	Pg_S0026.13	1223	302	90	56	28	19	0.000188011	4.01425	up	Probable receptor-like protein kinase At1g11050 OS=Arabidopsis thaliana OX=3702 GN=At1g11050 PE=2 SV=1
Pg_S2884.12	Pg_S2884.12	458	447	416	218	181	262	9.88218e-06	0.985666	up	Receptor protein kinase-like protein ZAR1 OS=Arabidopsis thaliana OX=3702 GN=ZAR1 PE=1 SV=1
Pg_S7032.1	Pg_S7032.1	1789	1776	949	596	576	436	3.384e-07	1.48333	up	Receptor-like protein kinase BRI1-like 3 OS=Arabidopsis thaliana OX=3702 GN=BRL3 PE=1 SV=1
Pg_S5610.4	Pg_S5610.4	5097	3803	3044	1280	1393	1306	7.03404e-11	1.58007	up	Probably inactive leucine-rich repeat receptor-like protein kinase At5g48380 OS=Arabidopsis thaliana OX=3702 GN=At5g48380 PE=1 SV=1
Pg_S0637.10	Pg_S0637.10	3224	3284	1897	682	761	455	2.19456e-13	2.1379	up	Leucine-rich repeat receptor-like serine/threonine/tyrosine-protein kinase SOBIR1 OS=Arabidopsis thaliana OX=3702 GN=SOBIR1 PE=1 SV=1
Pg_S0536.28	Pg_S0536.28	70	66	78	102	112	126	0.0162443	-0.68647	down	Probable LRR receptor-like serine/threonine-protein kinase IRK OS=Arabidopsis thaliana OX=3702 GN=IRK PE=1 SV=1
Pg_S1185.55	Pg_S1185.55	185	158	213	64	79	76	1.41659e-06	1.32515	up	MDIS1-interacting receptor like kinase 2 OS=Arabidopsis thaliana OX=3702 GN=MIK2 PE=1 SV=3
Pg_S3261.5	Pg_S3261.5	102	264	381	1112	1011	307	0.000372956	-1.73732	down	Probable receptor-like protein kinase At1g11050 OS=Arabidopsis thaliana OX=3702 GN=At1g11050 PE=2 SV=1
Pg_S4978.3	Pg_S4978.3	561	621	280	96	142	48	3.10618e-08	2.34258	up	G-type lectin S-receptor-like serine/threonine-protein kinase RLK1 OS=Arabidopsis thaliana OX=3702 GN=RLK1 PE=2 SV=2
Pg_S2196.20	Pg_S2196.20	1505	814	469	327	409	404	0.000884302	1.29571	up	Tyrosine-sulfated glycopeptide receptor 1 OS=Arabidopsis thaliana OX=3702 GN=PSY1R PE=1 SV=1
Pg_S2534.9	Pg_S2534.9	2172	2772	1958	1156	1038	1435	2.33015e-05	0.911119	up	Brassinosteroid LRR receptor kinase OS=Solanum lycopersicum OX=4081 GN=CURL3 PE=1 SV=1
Pg_S0439.24	Pg_S0439.24	1114	919	533	186	240	129	1.32556e-10	2.2037	up	Inactive LRR receptor-like serine/threonine-protein kinase BIR2 OS=Arabidopsis thaliana OX=3702 GN=BIR2 PE=1 SV=1
Pg_S2033.21	Pg_S2033.21	473	376	345	158	170	241	0.000107463	1.05869	up	Probable inactive receptor kinase At4g23740 OS=Arabidopsis thaliana OX=3702 GN=At4g23740 PE=1 SV=1
Pg_S0188.5	Pg_S0188.5	64	100	92	167	121	141	0.00813717	-0.76498	down	LRR receptor-like serine/threonine-protein kinase RPK2 OS=Arabidopsis thaliana OX=3702 GN=RPK2 PE=1 SV=1
Pg_S0785.47	Pg_S0785.47	1404	1015	717	748	665	460	0.0152156	0.743858	up	Receptor-like protein kinase FERONIA OS=Arabidopsis thaliana OX=3702 GN=FER PE=1 SV=1
Pg_S0280.22	Pg_S0280.22	7073	5769	3616	621	547	391	1.11988e-30	3.39898	up	Probable disease resistance protein At5g66900 OS=Arabidopsis thaliana OX=3702 GN=At5g66900 PE=3 SV=1
Pg_S0762.44	Pg_S0762.44	38	48	48	9	18	18	0.00189574	1.54815	up	Squamosa promoter-binding-like protein 2 OS=Arabidopsis thaliana OX=3702 GN=SPL2 PE=2 SV=1
JA
Pg_S2270.2	Pg_S2270.2	717	812	1558	2113	1509	2074	0.00195449	-0.91017	down	--
Pg_S3422.4	Pg_S3422.4	601	718	1435	2232	1891	1917	0.000103461	-1.1624	down	--
NewGene_2655	--	88	92	137	247	193	113	0.0187689	-0.8212	down	--
Pg_S2496.28	Pg_S2496.28	825	800	764	1554	1124	1176	0.000230408	-0.70033	down	Jasmonoyl--L-amino acid synthetase JAR4 OS=Nicotiana attenuata OX=49451 GN=JAR4 PE=1 SV=1
SA
Pg_S2848.15	Pg_S2848.15	144	204	168	1101	180	1237	7.42719e-06	-2.29693	down	Hyoscyamine 6-dioxygenase OS=Hyoscyamus niger OX=4079 GN=H6H PE=1 SV=1
Pg_S4055.4	Pg_S4055.4	29	35	42	152	49	316	4.15574e-05	-2.30513	down	2'-deoxymugineic-acid 2'-dioxygenase OS=Hordeum vulgare OX=4513 GN=IDS3 PE=1 SV=3
Pg_S4174.10	Pg_S4174.10	58	52	73	172	133	146	4.41282e-06	-1.31715	down	UDP-glycosyltransferase 74F2 OS=Arabidopsis thaliana OX=3702 GN=UGT74F2 PE=1 SV=1
Pg_S0244.61	Pg_S0244.61	6179	5723	5655	9653	7369	10238	0.000457539	-0.64608	down	Protein DMR6-LIKE OXYGENASE 1 OS=Arabidopsis thaliana OX=3702 GN=DLO1 PE=1 SV=1
Pg_S6038.3	Pg_S6038.3	29	3	21	362	34	161	0.00304771	-3.36915	down	Hyoscyamine 6-dioxygenase OS=Hyoscyamus niger OX=4079 GN=H6H PE=1 SV=1
Pg_S0753.4	Pg_S0753.4	71	57	36	15	16	14	0.000172625	1.86045	up	Protein DMR6-LIKE OXYGENASE 2 OS=Arabidopsis thaliana OX=3702 GN=DLO2 PE=2 SV=1
Pg_S6588.11	Pg_S6588.11	303	420	514	1044	888	736	1.6205e-06	-1.13241	down	Protein DOWNY MILDEW RESISTANCE 6 OS=Arabidopsis thaliana OX=3702 GN=DMR6 PE=1 SV=1
Pg_S6588.14	Pg_S6588.14	1588	1531	1493	2848	2267	2587	3.46805e-06	-0.75194	down	Protein DMR6-LIKE OXYGENASE 2 OS=Arabidopsis thaliana OX=3702 GN=DLO2 PE=2 SV=1
Pg_S3653.8	Pg_S3653.8	58	70	218	404	298	243	0.00108618	-1.4829	down	Protein DMR6-LIKE OXYGENASE 2 OS=Arabidopsis thaliana OX=3702 GN=DLO2 PE=2 SV=1
Pg_S0988.2	Pg_S0988.2	636	325	941	1459	705	1228	0.0245345	-0.84642	down	Probable 2-oxoglutarate-dependent dioxygenase AOP1.2 OS=Arabidopsis thaliana OX=3702 GN=AOP1.2 PE=2 SV=1
Pg_S0247.24	Pg_S0247.24	375	380	194	179	195	227	0.0411126	0.650384	up	UDP-glucosyltransferase 74AE2 OS=Panax ginseng OX=4054 GN=UGT74AE2 PE=1 SV=1
Pg_S4055.3	Pg_S4055.3	32	32	30	224	54	324	7.3532e-07	-2.68691	down	Naringenin,2-oxoglutarate 3-dioxygenase OS=Callistephus chinensis OX=13379 GN=FHT PE=2 SV=1
Pg_S3238.1	Pg_S3238.1	473	662	429	893	776	687	0.00797564	-0.60667	down	UDP-glycosyltransferase 74G1 OS=Stevia rebaudiana OX=55670 GN=UGT74G1 PE=1 SV=1
Pg_S0727.30	Pg_S0727.30	66	60	69	24	32	13	0.000945902	1.48117	up	UDP-glycosyltransferase 87A2 OS=Arabidopsis thaliana OX=3702 GN=UGT87A2 PE=1 SV=1
Pg_S6095.6	Pg_S6095.6	43	32	32	92	106	56	0.00187251	-1.25808	down	Protein DOWNY MILDEW RESISTANCE 6 OS=Arabidopsis thaliana OX=3702 GN=DMR6 PE=1 SV=1
Pg_S7278.4	Pg_S7278.4	143	198	173	256	274	250	0.00506319	-0.62322	down	Probable 2-oxoglutarate-dependent dioxygenase At3g50210 OS=Arabidopsis thaliana OX=3702 GN=At3g50210 PE=2 SV=1

## Sheet: hormone-Zn
Gene ID	CK-1_count	CK-2_count	CK-3_count	-Fe1_count	-Fe2_count	-Fe3_count	-Zn1_count	-Zn2_count	-Zn3_count	gene annotation	CK_vs_Zn_DESeq2_Pvalue	CK_vs_Zn_DESeq2_log2FC	CK_vs_Zn_DESeq2_(Pvalue_0.05_FC_1.5)_regulated
Pg_S2144.25	111	169	140	115	101	74	108	105	78	GH3.10	0.0401763881949293	-0.602024	down
Pg_S2565.6	61	32	80	16	17	42	45	10	15	BIG	0.0107826329158258	-1.46992	down
Pg_S1960.8	124	111	132	263	94	196	269	234	112	ABP20	0.0417390472926211	0.642860194810693	up
Pg_S5025.11	17	42	9	63	29	32	91	33	68	SAUR36	0.0126739396296669	1.41290147687566	up
Pg_S2773.6	267	155	159	258	145	160	353	290	362	PIN3	0.0117224170505762	0.693966793786019	up
Pg_S1142.14	40	71	57	26	36	14	35	21	25	GH3.6	0.0124267993444091	-1.13653	down
Pg_S0746.6	143	261	185	102	96	112	141	129	134	IPT5	0.0252097670323283	-0.60723	down
Pg_S5015.6	154	143	62	193	145	223	184	118	176	UGT76C	0.35715174896874	0.321223740993563	normal
Pg_S4800.13	166	240	262	92	101	215	199	159	99	LOG7	0.0243291841928966	-0.637743	down
Pg_S1106.33	31	25	10	86	85	59	39	27	110	ERF109	0.0285890973976526	1.35507149645154	up
Pg_S4800.13	166	240	262	92	101	215	199	159	99	LOG7	0.0243291841928966	-0.637743	down
Pg_S0680.20	42	67	40	27	79	69	115	81	98	ANT	0.0115934599610743	0.902777123555422	up
Pg_S1856.15	16	28	17	0	21	18	74	35	30	AP2-3	0.0446222246493277	1.07881903500272	up
Pg_S0736.19	157	182	234	125	54	121	113	161	114	ERF13	0.0341869509945987	-0.623669	down
Pg_S0252.37	39	45	22	76	70	45	107	41	115	ERF017	0.00861471988167356	1.21798348133179	up
Pg_S7087.2	1071	634	666	849	1056	1610	489	566	604	ASR1	0.0176107866001487	-0.596854	down
Pg_S4182.3	1492	957	879	1452	1902	2720	630	846	797	ASR2	0.0126711909706101	-0.624115	down
Pg_S4850.12	207	128	204	102	51	83	143	100	103	GA20OX1	0.0124893631002197	-0.747564	down
Pg_S5174.2	53	18	29	27	61	35	97	109	90	GAMYB	0.00101045002278901	1.46741202453739	up
Pg_S0747.58	189	132	198	87	118	384	120	116	78	GASA14	0.00712179654454907	-0.820631	down
Pg_S5024.11	148	424	161	282	49	66	187	139	129	CYP714B2	0.028282756769418	-0.74885	down
Pg_S1685.6	170	417	125	410	770	368	429	434	550	BRI1	0.00410003977459013	0.951903660976676	up
Pg_S0708.19	31	32	24	31	43	36	70	59	56	BAK1	0.0184275072733764	1.00354193986747	up
Pg_S0274.20	182	203	253	201	176	153	140	163	140	BAK1	0.0230890208873728	-0.595398	down
Pg_S8153.4	64	108	82	72	38	100	45	45	36	BAK1	0.00425217959540853	-1.07863	down
Pg_S0326.11	32	36	95	36	18	27	10	28	16	SERK3	0.00691684154173863	-1.63534	down
Pg_S0659.16	47	96	79	65	139	51	138	88	166	BRI1	0.0340210001567462	0.754327390185676	up
Pg_S4212.1	44	117	159	43	136	36	37	40	85	BRI1	0.0334607951813278	-1.01839	down
Pg_S4055.4	155	221	114	45	55	162	100	85	62	SA3H	0.000814916470802016	-1.06793	down
Pg_S2848.15	415	401	181	130	165	424	221	149	200	SA3H	0.0028366178374802	-0.897523	down
Pg_S0250.1	33	57	94	30	14	43	41	26	31	BAH1	0.0370481879547492	-0.99619	down
Pg_S0727.30	62	45	44	77	125	47	134	75	69	UGT74F2	0.0468202225113139	0.760497904038211	up
