# Supplementary material for: Comparative transcriptome and physiological analyses unveil differential responses of Panax ginseng adventitious roots to iron vs. zinc deficiency
Source: Front Plant Sci. 2026 Jan 30;17:1744224. doi: 10.3389/fpls.2026.1744224 (PMC12901382; doi:10.3389/fpls.2026.1744224)
Supplement: Supplementary Table 5 — The list of DEGs with iron deficiency stress genes. [file Table5.xlsx]

## Sheet: Sheet1
Gene name	Gene ID	-Fe1_FPKM	-Fe2_FPKM	-Fe3_FPKM	CK-1_FPKM	CK-2_FPKM	CK-3_FPKM	CK_vs_Fe_DESeq2_log2FC	CK_vs_Fe_DESeq2_Pvalue	CK_vs_Fe_DESeq2_(Pvalue_0.05_FC_1.5)_regulated
FRO2	Pg_S0189.33	2.61687	2.27377	2.66467	3.96205	4.53553	4.32056	-0.75307	0.0278002	down
	Pg_S0247.24	8.53436	8.69776	4.52752	4.02376	4.63299	5.38327	0.650384	0.0411126	up
	Pg_S1993.6	3.85692	3.91386	3.42736	3.99726	4.74099	5.02099	-0.28934	0.217978	normal
	Pg_S2820.9	3.89249	4.94751	4.718	2.29211	4.3505	2.95458	0.495386	0.0855716	normal
	Pg_S4174.7	12.0171	3.69412	3.97818	14.7476	6.00557	11.4856	-0.669821	0.168542	normal
	Pg_S6256.3	3.59239	3.10887	4.93149	9.06545	8.77898	4.25485	-0.930051	0.00545314	down
IRT1	Pg_S5309.1	5.6418	6.87547	3.61289	9.48021	8.53756	8.15797	-0.686563	0.0138106	down
DELLA	Pg_S0022.19	68.1787	57.9714	39.8836	29.8272	28.3432	23.6348	1.03728	5.55932e-05	up
	Pg_S0024.6	0.656582	0.42539	1.47311	1.7681	1.33203	1.88028	-0.971458	0.0420658	down
	Pg_S0458.8	20.4774	21.4398	20.0223	28.7391	31.2382	33.8882	-0.594063	0.000154607	down
	Pg_S0503.2	53.9321	39.7954	22.294	6.46259	9.14874	2.49526	2.69862	1.20053e-09	up
	Pg_S0504.3	15.2861	11.1624	8.19015	7.83108	8.11736	7.40687	0.5887	0.0342694	up
	Pg_S0719.1	13.7128	13.8516	9.41938	6.85264	6.83612	5.1681	0.982482	8.30171e-05	up
	Pg_S0746.2	1.42848	1.76716	1.78057	1.21424	0.820011	0.582907	0.915556	0.0154559	up
	Pg_S0889.16	17.7715	16.4282	16.1111	27.032	22.0391	33.379	-0.704075	0.000799824	down
	Pg_S1033.24	14.8228	10.0993	6.39613	1.94963	1.54092	2.61702	2.38088	5.0343e-11	up
	Pg_S1107.1	12.3869	13.7385	9.1544	7.92727	9.01334	5.24527	0.676612	0.0141842	up
	Pg_S1171.16	1.61382	1.15439	0.605958	0.066066	0.061303	0.066295	4.04552	1.23197e-09	up
	Pg_S1262.10	3.70927	5.12241	5.13318	5.04279	3.8171	4.08458	0.104566	0.647859	normal
	Pg_S1333.4	8.1174	7.11357	7.40227	4.70261	5.27398	2.37241	0.877069	0.00439062	up
	Pg_S1345.16	2.7822	4.73242	4.54132	8.86301	5.64871	7.97505	-0.906437	0.00087136	down
	Pg_S1358.18	72.9507	64.2274	35.8015	15.3478	16.6163	13.8129	1.93731	2.57706e-11	up
	Pg_S1457.19	18.6753	15.7653	9.27819	3.61502	5.90573	2.52577	1.87683	2.90037e-07	up
	Pg_S1483.2	29.4132	36.9734	34.5512	21.2066	21.3461	12.1032	0.881293	0.000455558	up
	Pg_S1857.7	12.5041	8.75218	8.43418	3.98266	5.52692	2.95724	1.26527	2.07896e-05	up
	Pg_S1942.1	24.4573	12.2436	8.15036	8.01536	6.64804	5.38547	1.19278	0.0027533	up
	Pg_S1984.2	13.966	14.0562	13.6936	8.06747	5.63281	10.2335	0.807676	0.00276412	up
	Pg_S2023.20	16.9201	13.7666	7.15693	1.83129	4.39699	1.80719	2.25748	6.2988e-08	up
	Pg_S2160.4	0.664793	0.910432	0.504056	1.46632	0.769053	2.30634	-1.09812	0.0258348	down
	Pg_S2312.1	8.31074	8.87601	12.9382	14.9304	13.8178	14.5388	-0.528572	0.00969284	normal
	Pg_S2330.24	4.30233	3.79613	4.12117	2.22157	2.84287	2.38125	0.72179	0.00129206	up
	Pg_S2354.13	1.00221	2.26621	1.91857	0.514812	0.537051	0.403686	1.80992	1.06293e-05	up
	Pg_S2375.14	1.3027	1.67213	1.05062	1.7009	0.951837	1.19396	0.0666249	0.855321	normal
	Pg_S2428.11	5.3376	5.90743	6.43048	10.0715	8.66704	12.8308	-0.834993	6.99872e-05	down
	Pg_S2668.5	0.471149	0.822626	1.12969	1.52586	1.39377	3.01044	-1.29842	0.00384625	down
	Pg_S2674.1	16.7769	14.5312	15.702	10.422	12.3269	8.33828	0.601899	0.00492863	up
	Pg_S2674.7	11.6298	9.97923	7.90986	4.48236	4.68187	3.88704	1.18902	7.88773e-07	up
	Pg_S3029.8	53.5416	48.1914	36.9322	21.4494	24.2002	17.1936	1.15389	1.20625e-06	up
	Pg_S3086.4	3.40658	4.715	5.88209	5.90583	6.77049	7.02172	-0.500822	0.0303569	normal
	Pg_S3454.6	19.0334	11.9916	7.57138	6.72171	7.20223	9.19003	0.770054	0.0263477	up
	Pg_S3712.12	1.12674	1.56702	1.4135	0.630021	0.983599	0.751624	0.798305	0.0241012	up
	Pg_S4176.1	13.3258	13.875	10.0951	7.80072	6.9387	5.05776	0.921026	0.00032943	up
	Pg_S4310.11	3.12006	2.68488	0.842076	1.08605	0.843257	0.723611	1.34083	0.0110217	up
	Pg_S4484.18	0.48182	0.256583	0.756095	4.30759	0.69113	6.27549	-2.90011	8.58731e-06	down
	Pg_S4572.1	24.3837	22.1114	22.0078	12.1551	10.0157	11.5196	1.03115	7.56715e-09	up
	Pg_S4572.4	9.21478	11.084	9.30729	3.55349	4.22062	4.10402	1.31983	1.67858e-11	up
	Pg_S4919.6	103.742	85.2511	45.817	2.15874	3.11192	3.25013	4.80587	1.94485e-48	up
	Pg_S5273.10	2.11969	2.68221	3.15106	2.10543	2.47123	1.03211	0.491628	0.158601	normal
	Pg_S5458.3	4.2332	4.32593	4.08843	2.13353	2.7834	2.11869	0.850414	0.000116534	up
	Pg_S5800.2	1.80963	0.691905	0.993438	1.2813	1.34387	1.55564	-0.228903	0.618135	normal
	Pg_S5958.7	30.4548	31.6915	25.8756	15.8887	14.9412	13.7315	0.988052	1.10724e-07	up
	Pg_S5986.1	0.746637	0.477231	0.488453	0.428721	0.245923	0.533045	0.528333	0.278007	normal
	Pg_S6007.1	51.0941	59.0054	50.9525	23.6154	21.3168	13.546	1.46192	1.24574e-09	up
	Pg_S6532.4	0.24967	0.539816	0.233399	3.13375	1.47958	0.306613	-2.25554	0.00143641	down
	Pg_S8240.1	3.74315	4.52376	4.58399	2.83915	2.49313	2.57231	0.697141	0.000389683	up
	Pg_S8889.1	10.3247	11.4273	13.4702	20.2705	12.4862	23.6531	-0.67928	0.00704306	down
BTS	Pg_S0961.26	34.7	18.3885	20.5897	28.9564	13.313	27.1297	0.109225	0.754756	normal
	Pg_S7089.10	48.6234	26.9915	24.8948	38.8413	12.809	42.9651	0.114549	0.785314	normal
YSL	Pg_S0241.34	18.3019	16.2876	12.1959	7.03392	7.40318	7.98089	1.07352	2.1974e-05	up
	Pg_S0386.20	21.3343	21.0831	21.3494	44.9128	52.3687	14.7593	-0.813268	0.0331065	down
	Pg_S0753.25	1.66571	2.35062	4.94264	8.89057	6.77981	1.72872	-0.983719	0.0608014	normal
	Pg_S1935.13	2.38424	3.7317	3.88952	4.75488	5.72364	6.14647	-0.738143	0.00201294	down
	Pg_S2803.21	40.8644	13.8607	4.92188	2.06635	1.91614	1.8785	3.40001	5.82999e-05	up
	Pg_S4149.2	31.0753	18.7205	7.4772	11.415	9.46422	10.0743	0.923873	0.0290416	up
	Pg_S4898.5	7.67624	8.14223	14.2004	19.0831	22.7644	14.1435	-0.911065	0.00116444	down
bHLH100	Pg_S3767.11	2.35264	2.17882	4.14895	2.91806	2.10656	2.73672	0.156951	0.647885	normal
bHLH26	Pg_S0741.48	22.6319	20.4617	28.4355	65.7803	42.5646	43.6465	-1.08971	4.76591e-06	down
