# Supplementary material for: Comparative transcriptome and physiological analyses unveil differential responses of Panax ginseng adventitious roots to iron vs. zinc deficiency
Source: Front Plant Sci. 2026 Jan 30;17:1744224. doi: 10.3389/fpls.2026.1744224 (PMC12901382; doi:10.3389/fpls.2026.1744224)
Supplement: Supplementary Table 6 — The list of DEGs with zinc deficiency stress genes. [file Table6.xlsx]

## Sheet: Sheet1
Gene ID	CK-1_count	CK-2_count	CK-3_count	-Zn1_count	-Zn2_count	-Zn3_count	gene annotation	Function	Micrountrient	CK_vs_Zn_DESeq2_Pvalue	CK_vs_Zn_DESeq2_log2FC	CK_vs_Zn_DESeq2_(Pvalue_0.05_FC_1.5)_regulated
Pg_S5901.11	39	87	60	42	20	38	ZAT9	Mainly transports zinc (Zn²⁺) and iron (Fe²⁺), and plays a role in the absorption of these two ions by plant roots.	Zn Fe	0.0350030764559554	-0.972697	down
Pg_S0961.48	87	104	122	47	43	72	ORR21	indirectly participates in the maintenance of ion homeostasis by responding to oxidative stress caused by Fe and Zn deficiency or excess	Zn Fe	0.0054487738229019	-1.01568	down
Pg_S1736.9	90	59	83	410	346	172	ZIP1	primarily involved in the uptake of Zn²⁺ by plant roots	Zn	5.79746240726699e-09	1.88924245339763	up
Pg_S1769.22	933	2142	1618	1142	889	1062	ZIP11	It is mainly involved in the intra-tissue transport of zinc and iron in above-ground parts (such as leaves and stems).	Zn Fe	0.00314036214474308	-0.663923	down
Pg_S2803.21	226	477	303	692	337	594	YSL7	It is involved in zinc loading during seed development, ensuring ion supply to reproductive organs.	Zn	0.0233509100216812	0.60960994817255	up
Pg_S3012.7	144	127	65	57	71	50	ZAT11	involved in signal transduction in response to Fe and Zn stress	Zn Fe	0.0104404778199175	-0.991452	down
Pg_S3976.12	56	56	30	66	99	97	CDF2	Responsible for Zn "detoxification and storage", maintaining the steady state of low Zn concentration in the cytoplasm.	Zn	0.044413741975098	0.829151941250242	up
Pg_S4278.4	9	16	6	406	277	172	ZIP4	Specifically transports zinc ions and is a key transporter protein for plants to cope with zinc deficiency stress.	Zn	1.14174238567066e-29	4.68676307727029	up
Pg_S4671.2	743	2278	1789	1168	984	931	HMA5	exerts an auxiliary regulatory effect on Zn²⁺ homeostasis	Zn	0.00886560771828618	-0.699905	down
Pg_S4778.2	1	4	0	84	131	49	ZIP5	It is involved in the long-distance transport of zinc and iron from the root system to the above-ground parts.	Zn Fe	7.25260860695883e-12	5.67257087166175	up
Pg_S6882.1	90	154	164	63	62	73	ZIP11	It is mainly involved in the intra-tissue transport of zinc and iron in above-ground parts (such as leaves and stems).	Zn Fe	0.000909078022376365	-1.10468	down
Pg_S8085.2	112	154	148	249	171	241	VIT1	affect the storage efficiency of Zn	Zn	0.0197765906900688	0.594842689973546	up
