# Supplementary material for: Comparative transcriptome and physiological analyses unveil differential responses of Panax ginseng adventitious roots to iron vs. zinc deficiency
Source: Front Plant Sci. 2026 Jan 30;17:1744224. doi: 10.3389/fpls.2026.1744224 (PMC12901382; doi:10.3389/fpls.2026.1744224)
Supplement: Supplementary Table 7 — Quality control data of RNA-seq. [file Table7.xlsx]

## Sheet: Sheet1
Sample	Clean reads	Q30(%)	GC(%)
CK1	22298165	0.9634	0.4288
CK2	24511419	0.951	0.4287
CK3	23669639	0.9468	0.4294
-Fe1	22109318	0.9552	0.4283
-Fe2	21167145	0.9636	0.4217
-Fe3	21673467	0.9618	0.4271
-Zn1	27480309	0.9494	0.4267
-Zn2	23147979	0.9505	0.429
-Zn3	22769047	0.9506	0.4268
