# Supplementary material for: Comparative transcriptome and physiological analyses unveil differential responses of Panax ginseng adventitious roots to iron vs. zinc deficiency
Source: Front Plant Sci. 2026 Jan 30;17:1744224. doi: 10.3389/fpls.2026.1744224 (PMC12901382; doi:10.3389/fpls.2026.1744224)
Supplement: Supplementary Table 8 — Mapped data of clean reads against the reference genome. [file Table8.xlsx]

## Sheet: Sheet1
sample	Total Reads	Mapped Reads	Uniq Mapped Reads	Multiple Map Reads
CK1	44596330	43,101,529 (96.65%)	39,854,058 (89.37%)	3,247,471 (7.28%)
CK2	49022838	46,969,003 (95.81%)	43,556,133 (88.85%)	3,412,870 (6.96%)
CK3	47339278	44,868,923 (94.78%)	40,650,586 (85.87%)	4,218,337 (8.91%)
-Fe1	44218636	42,290,221 (95.64%)	39,162,940 (88.57%)	3,127,281 (7.07%)
-Fe2	42334290	40,839,536 (96.47%)	37,920,799 (89.57%)	2,918,737 (6.89%)
-Fe3	43346934	41,105,946 (94.83%)	38,103,732 (87.90%)	3,002,214 (6.93%)
-Zn1	54960618	52,254,564 (95.08%)	48,326,335 (87.93%)	3,928,229 (7.15%)
-Zn2	46295958	43,978,708 (94.99%)	39,972,499 (86.34%)	4,006,209 (8.65%)
-Zn3	45538094	43,347,818 (95.19%)	40,193,149 (88.26%)	3,154,669 (6.93%)
