# Supplementary material for: Comparative transcriptome and physiological analyses unveil differential responses of Panax ginseng adventitious roots to iron vs. zinc deficiency
Source: Front Plant Sci. 2026 Jan 30;17:1744224. doi: 10.3389/fpls.2026.1744224 (PMC12901382; doi:10.3389/fpls.2026.1744224)
Supplement: Supplementary Table 9 — Primers used for qRT-PCR assays. [file Table9.xlsx]

## Sheet: Sheet1
Gene name	Gene ID	Upstream primers	Downstream primers
PMK	Pg_S3098.25	CAGCTTGGCTTTGGAATGG	TGCCGCTGCCACAGAATA
SS	Pg_S8673.1	TGACCGCTGTGGTGAAGTCT	CATCTGTCCAAAGCTGAAGGAG
PPD	Pg_S3293.6	GCGGCAAAATGATGTTTCTACT	GTTGGCGATTCCAATCTGTCT
CTK	Pg_S1750.30	CGACAAACCAACGACGAATAA	GCCAAACTCCTCAGCAACCT
Auxin	Pg_S0034.25	CTTTGTGGTGGGATGGGTTT	AGGGCATTGATAGCACTTGGT
ABA	Pg_S4182.3	ACACCACCACCTCTTCCACC	TTCTCATGCACGGCATAGATAC
MYB	:Pg_S0534.27	GCTGGGATTTCATAGCAAAAGT	AAGTTCAAGCACCAAGCGTTC
AP2/ERF	Pg_S1106.33	TTGTGACGGCTGAGGATGC	TGCTGGGGAATTTCTTGATG
BHLH	Pg_S0741.48	ACGGTCAGTCCAGTTGGTTCT	CTTCGTAGTTGCCTTGTGCC
WRKY	Pg_S6125.6	CTTGGGGACAGGGGTTGAT	CCTTGTGCATGACGATGAGTG
18s		CCATAAACGATGCCGACCAG	AGCCTTGCGACCATACTCCC
